# Supplementary material for: SNORD90 induces glutamatergic signaling following treatment with monoaminergic antidepressants
Source: eLife. 2023 Jul 11;12:e85316. doi: 10.7554/eLife.85316 (PMC10335830; doi:10.7554/eLife.85316)
Supplement: Figure 3—figure supplement 1—source data 1. [file elife-85316-fig3-figsupp1-data1.zip]

Archive with 10 entries (10 files):
- Figure 3-figure supplement 1-sorce data 1_GAPDH western blot gel-2.scn
- __MACOSX/._Figure 3-figure supplement 1-sorce data 1_GAPDH western blot gel-2.scn
- Figure 3-figure supplement 1-source data 1_GAPDH western blot gel-1.scn
- __MACOSX/._Figure 3-figure supplement 1-source data 1_GAPDH western blot gel-1.scn
- Figure 3-figure supplement 1-source data 1_NRG3 western blot gel-1.scn
- __MACOSX/._Figure 3-figure supplement 1-source data 1_NRG3 western blot gel-1.scn
- Figure 3-figure supplement 1-source data 1_NRG3 western blot gel-2.scn
- __MACOSX/._Figure 3-figure supplement 1-source data 1_NRG3 western blot gel-2.scn
- Figure 3-figure supplement 1-source data 1.tiff
- __MACOSX/._Figure 3-figure supplement 1-source data 1.tiff
