# Supplementary material for: SNORD90 induces glutamatergic signaling following treatment with monoaminergic antidepressants
Source: eLife. 2023 Jul 11;12:e85316. doi: 10.7554/eLife.85316 (PMC10335830; doi:10.7554/eLife.85316)
Supplement: Figure 5—figure supplement 1—source data 2. [file elife-85316-fig5-figsupp1-data2.zip]

Archive with 6 entries (6 files):
- Figure 5-figure supplement 1-source data 2_GAPDH western blot.scn
- __MACOSX/._Figure 5-figure supplement 1-source data 2_GAPDH western blot.scn
- Figure 5-figure supplement 1-source data 2_YTHDF2 western blot.scn
- __MACOSX/._Figure 5-figure supplement 1-source data 2_YTHDF2 western blot.scn
- Figure 5-figure supplement 1-source data 2.tiff
- __MACOSX/._Figure 5-figure supplement 1-source data 2.tiff
