# Supplementary material for: SNORD90 induces glutamatergic signaling following treatment with monoaminergic antidepressants
Source: eLife. 2023 Jul 11;12:e85316. doi: 10.7554/eLife.85316 (PMC10335830; doi:10.7554/eLife.85316)
Supplement: Supplementary file 1. [file elife-85316-supp1.xlsx]

## Sheet: Supplemental File 1
	Duloxetine				Placebo
snoRNA	Comparison	df	F value	p value	Comparison	df	F value	p value
SCARNA13	time*group	1	0.311278	0.580663	time*group	1	1.6102	0.21422
SCARNA15	time*group	1	1.77885	0.191423	time*group	1	0.0499237	0.824711
SCARNA18	time*group	1	2.02537	0.164077	time*group	1	7.45957	0.0104654
SCARNA2	time*group	1	1.45942	0.23561	time*group	1	1.00692	0.323668
SCARNA3	time*group	1	4.58574	0.0397151	time*group	1	0.296429	0.590154
SCARNA6	time*group	1	0.101716	0.75179	time*group	1	1.38478	0.248541
snoMBII,202	time*group	1	0.696317	0.410024	time*group	1	10.3404	0.00311049
snoR38	time*group	1	2.23351	0.144548	time*group	1	3.20835	0.0833583
SNORA3	time*group	1	0.834414	0.367625	time*group	1	0.670132	0.419461
SNORA36	time*group	1	0.311053	0.580799	time*group	1	4.92478e-05	0.994447
SNORA42	time*group	1	6.73715	0.0139855	time*group	1	2.72409	0.109277
SNORA48	time*group	1	0.00848788	0.927152	time*group	1	0.274916	0.603906
SNORA50	time*group	1	0.6758	0.416937	time*group	1	1.12222	0.297896
SNORA54	time*group	1	0.225674	0.637879	time*group	1	1.19579	0.282867
SNORA61	time*group	1	0.648846	0.426292	time*group	1	3.30815	0.0789328
SNORA7	time*group	1	7.16903	0.0114668	time*group	1	4.38836	0.0447321
SNORD10	time*group	1	4.83505	0.035004	time*group	1	3.90222	0.0574851
SNORD100	time*group	1	1.45976	0.235555	time*group	1	0.356435	0.554972
SNORD102	time*group	1	4.3437	0.0449649	time*group	1	0.915755	0.346241
SNORD103	time*group	1	0.00014856	0.990349	time*group	1	1.9843	0.169219
SNORD105	time*group	1	0.0417186	0.839412	time*group	1	5.28825	0.0286057
SNORD110	time*group	1	3.23602	0.0811871	time*group	1	1.2167	0.278779
SNORD111	time*group	1	0.101697	0.751812	time*group	1	3.6703	0.0649639
SNORD12	time*group	1	4.09456	0.051182	time*group	1	1.81909	0.187516
SNORD14	time*group	1	3.36489	0.0756303	time*group	1	4.35216	0.0455643
SNORD15	time*group	1	1.65273	0.207536	time*group	1	4.67463	0.0387132
SNORD17	time*group	1	4.05025	0.0523844	time*group	1	5.97676	0.0205851
SNORD18	time*group	1	1.60945	0.213446	time*group	1	6.4326	0.0166466
SNORD19B	time*group	1	2.51999	0.121948	time*group	1	1.64349	0.209667
SNORD2	time*group	1	0.588958	0.448279	time*group	1	0.731754	0.399096
SNORD20	time*group	1	2.75872	0.106199	time*group	1	9.69863	0.00403506
SNORD21	time*group	1	0.0193872	0.890108	time*group	1	0.000366889	0.984845
SNORD22	time*group	1	4.46357	0.0422751	time*group	1	5.30926	0.0283155
SNORD24	time*group	1	0.665424	0.420501	time*group	1	10.5262	0.0028875
SNORD25	time*group	1	0.121665	0.729451	time*group	1	3.01677	0.0926665
SNORD26	time*group	1	0.177524	0.676242	time*group	1	1.68158	0.204601
SNORD27	time*group	1	0.0640712	0.801743	time*group	1	2.75322	0.107479
SNORD29	time*group	1	1.84318	0.183791	time*group	1	1.39793	0.246357
SNORD30	time*group	1	0.000706713	0.978952	time*group	1	0.552436	0.463105
SNORD31	time*group	1	0.281276	0.599417	time*group	1	4.73121	0.0376331
SNORD33	time*group	1	1.26949	0.267988	time*group	1	5.3086	0.0283245
SNORD34	time*group	1	4.96727	0.0327575	time*group	1	2.57681	0.118917
SNORD36	time*group	1	0.697701	0.409564	time*group	1	1.55997	0.221328
SNORD38	time*group	1	1.03565	0.31624	time*group	1	1.00339	0.324504
SNORD42	time*group	1	0.0930056	0.762306	time*group	1	0.590584	0.448201
SNORD43	time*group	1	3.83404	0.0587206	time*group	1	5.43566	0.0266363
SNORD44	time*group	1	0.00804922	0.929054	time*group	1	1.0807	0.306846
SNORD45	time*group	1	2.38891	0.131736	time*group	1	8.77396	0.00592788
SNORD46	time*group	1	7.56522	0.00958371	time*group	1	2.04501	0.163039
SNORD47	time*group	1	1.11893	0.297831	time*group	1	3.50166	0.0710887
SNORD48	time*group	1	2.66216	0.112269	time*group	1	1.95749	0.172037
SNORD5	time*group	1	4.97372	0.0326521	time*group	1	2.52463	0.122566
SNORD50	time*group	1	0.00534416	0.942165	time*group	1	0.272397	0.605561
SNORD52	time*group	1	0.00895663	0.925174	time*group	1	5.8503	0.0218507
SNORD53_SNORD90	time*group	1	2.59098	0.117	time*group	1	1.47781	0.233598
SNORD57	time*group	1	0.102693	0.750642	time*group	1	3.6792	0.0646574
SNORD58	time*group	1	0.00755066	0.93128	time*group	1	0.250505	0.620372
SNORD59	time*group	1	0.1544	0.696892	time*group	1	4.13229	0.051005
SNORD61	time*group	1	3.43584	0.0727541	time*group	1	4.62353	0.0397184
SNORD62	time*group	1	4.87973e-05	0.994468	time*group	1	0.171925	0.681357
SNORD63	time*group	1	0.274365	0.603919	time*group	1	0.0316025	0.860098
SNORD66	time*group	1	0.600045	0.444076	time*group	1	1.01569	0.321603
SNORD69	time*group	1	1.38478	0.247708	time*group	1	4.55456	0.0411209
SNORD71	time*group	1	2.34539	0.135186	time*group	1	13.0626	0.00108891
SNORD74	time*group	1	1.03139	0.317222	time*group	1	2.58242	0.118532
SNORD75	time*group	1	0.171456	0.6815	time*group	1	0.0791186	0.780426
SNORD77	time*group	1	3.10326	0.087399	time*group	1	5.28524	0.0286475
SNORD78	time*group	1	0.101483	0.752065	time*group	1	1.53101	0.225559
SNORD79	time*group	1	0.731846	0.398454	time*group	1	0.187336	0.668239
SNORD81	time*group	1	0.0992612	0.754702	time*group	1	1.37901	0.249508
SNORD82	time*group	1	0.18599	0.66908	time*group	1	2.05718	0.161833
SNORD83	time*group	1	0.171156	0.681763	time*group	1	0.767575	0.38793
SNORD88	time*group	1	0.0178946	0.894396	time*group	1	0.794364	0.379877
SNORD89	time*group	1	0.651932	0.425205	time*group	1	0.90643	0.348672
SNORD90	time*group	1	4.52443	0.0409778	time*group	1	2.23343	0.145499
SNORD91	time*group	1	0.653666	0.424595	time*group	1	4.92837	0.0341213
SNORD93	time*group	1	0.191697	0.66436	time*group	1	1.79002	0.190978
SNORD95	time*group	1	0.405019	0.528898	time*group	1	5.57103	0.0249581
SNORD96	time*group	1	1.26343	0.269112	time*group	1	1.38975	0.247712
SNORD99	time*group	1	2.52339	0.121706	time*group	1	3.14695	0.0862206
SNORND104	time*group	1	0.215812	0.6453	time*group	1	4.94352	0.0338668
snosnR60_Z15	time*group	1	2.98389	0.093447	time*group	1	5.28017	0.0287182
snoU105B	time*group	1	2.45449	0.126729	time*group	1	10.2605	0.00321202
snoU13	time*group	1	3.87102	0.0575789	time*group	1	1.33354	0.257292
snoU2_19	time*group	1	0.0422816	0.838347	time*group	1	0.535405	0.470021
snoU2,30	time*group	1	0.36176	0.55164	time*group	1	4.34476	0.0457366
snoU83B	time*group	1	10.9891	0.00223451	time*group	1	2.92787	0.0973852
snoZ17	time*group	1	0.120745	0.730434	time*group	1	5.84622	0.021893
snoZ40	time*group	1	0.215389	0.645623	time*group	1	8.35866	0.00707372
