# Supplementary material for: SNORD90 induces glutamatergic signaling following treatment with monoaminergic antidepressants
Source: eLife. 2023 Jul 11;12:e85316. doi: 10.7554/eLife.85316 (PMC10335830; doi:10.7554/eLife.85316)
Supplement: Supplementary file 2. [file elife-85316-supp2.xlsx]

## Sheet: Supplementary File 2
snoRNA	Comparison	df	F value	p value
SCARNA3	time*group	2	4.50238	0.0123305
SNORA42	time*group	2	1.38881	0.251974
SNORD10	time*group	2	2.51152	0.0839231
SNORD102	time*group	2	1.88041	0.155448
SNORD34	time*group	2	7.20628	0.000970232
SNORD46	time*group	2	4.1671	0.016984
SNORD5	time*group	2	6.04221	0.00287393
SNORD90	time*group	2	6.29299	0.00227198
snoU83B	time*group	2	0.693217	0.501266
