# Supplementary material for: SNORD90 induces glutamatergic signaling following treatment with monoaminergic antidepressants
Source: eLife. 2023 Jul 11;12:e85316. doi: 10.7554/eLife.85316 (PMC10335830; doi:10.7554/eLife.85316)
Supplement: Supplementary file 3. [file elife-85316-supp3.xlsx]

## Sheet: Supplemental File 3
snoRNA	df	F value	p value
SCARNA3	2	4.84887	0.00915364
SNORD34	2	0.00724208	0.992784
SNORD46	2	1.22207	0.297635
SNORD5	2	1.95702	0.144993
SNORD90	2	3.22027	0.0428179
