# Supplementary material for: SNORD90 induces glutamatergic signaling following treatment with monoaminergic antidepressants
Source: eLife. 2023 Jul 11;12:e85316. doi: 10.7554/eLife.85316 (PMC10335830; doi:10.7554/eLife.85316)
Supplement: Supplementary file 4. [file elife-85316-supp4.xlsx]

## Sheet: Supplementary File 4
Expression Vector	Expressed RNA sequence (5'==>3')
Snord90 (mouse)	AAATAATGTTTTTAAGTGTCTAGTGATGAATTTCATAGGGCAGATTCTGAGGTGAAAATTTAGTTCATCATTGATTGTCCTATTATGAAATCTGAAGACACTTGAAAACTA
scramble (mouse)	GATATTATAACGATTGTTGTATAATCTATTAGAGTGTATCGTAGGCAATGGCTATATGTAAATGTAACGTATTGTACTCGTATGATTAATTACATAATACGAATACGCTAG
SNORD90 (human)	TTATAAGTTTTCTAAGTGTCTAATGATGAATTTCATAGGGCAGATTCTGA[GGTGAAAATTTAATTCATCACTGATACTCCTACTGTGGAATCTGAAGACACTTGAAAACGT
Seed scramble (human)	TTATAAGTTTTCTAAGTGTCTAATGATGAATTTCATAGGGCAGATTCTGAAATAATACTTCGCTTAAGATATTCGACTCCTACTGTGGAATCTGAAGACACTTGAAAACGT
Full scramble (human)	GATTCATAATGAGTTGATTTAATCACATGCTGGCTCTCATTCGACCAGAATTTCTCTAGTTGATAAAAGTAAACCAATGAATTAGTATGTTTGATCAAGATGTATGACTCG
