# Supplementary material for: SNORD90 induces glutamatergic signaling following treatment with monoaminergic antidepressants
Source: eLife. 2023 Jul 11;12:e85316. doi: 10.7554/eLife.85316 (PMC10335830; doi:10.7554/eLife.85316)
Supplement: Supplementary file 5. — Genes highlighted in green were selected for wet lab confirmation. [file elife-85316-supp5.xlsx]

## Sheet: Supplementary File 5
Description	Accession	Max Score	Total Score	Query Cover	E value	Percent Identity
Homo sapiens neuregulin 3 (NRG3), RefSeqGene on chromosome 10	NG_013373.1	40.1	66.4	1	0.022	100
Human DNA sequence from clone RP11-77N10 on chromosome 10, complete sequence	AL928688.3	40.1	40.1	1	0.022	100
Human DNA sequence from clone RP11-156D10 on chromosome 10, complete sequence	AL354749.6	40.1	40.1	1	0.022	100
Human chromosome 14 DNA sequence BAC C-2525P14 of library CalTech-D from chromosome 14 of Homo sapiens (Human), complete sequence	AL157996.8	40.1	40.1	1	0.022	100
Human chromosome 14 DNA sequence BAC R-562L8 of library RPCI-11 from chromosome 14 of Homo sapiens (Human), complete sequence	AL117693.5	40.1	40.1	1	0.022	100
Human chromosome 14 DNA sequence BAC R-1046B16 of library RPCI-11 from chromosome 14 of Homo sapiens (Human), complete sequence	AL133445.4	40.1	40.1	1	0.022	100
Homo sapiens exocyst complex component 6B (EXOC6B), RefSeqGene on chromosome 2	NG_050967.1	36.2	88.7	0.9	0.34	100
Homo sapiens SPARC (osteonectin), cwcv and kazal like domains proteoglycan 3 (SPOCK3), RefSeqGene on chromosome 4	NG_030414.1	36.2	62.4	0.9	0.34	100
Homo sapiens FOSMID clone ABC11-47190600P15 from chromosome unknown, complete sequence	AC231286.2	36.2	36.2	0.9	0.34	100
Homo sapiens FOSMID clone ABC11-48242300P4 from chromosome 2, complete sequence	AC215931.3	36.2	36.2	0.9	0.34	100
Homo sapiens BAC clone RP13-555N8 from 2, complete sequence	AC112784.5	36.2	36.2	0.9	0.34	100
Homo sapiens BAC clone RP11-118M12 from 2, complete sequence	AC011298.7	36.2	36.2	0.9	0.34	100
Homo sapiens BAC clone RP11-70M19 from 4, complete sequence	AC107210.5	36.2	36.2	0.9	0.34	100
Homo sapiens BAC clone RP11-703L16 from 2, complete sequence	AC068039.6	36.2	36.2	0.9	0.34	100
Homo sapiens BAC clone RP11-343N14 from 2, complete sequence	AC006461.2	36.2	62.4	0.9	0.34	100
Homo sapiens calpain 1 (CAPN1), RefSeqGene on chromosome 11	NG_052817.1	34.2	62.4	0.85	1.3	100
Homo sapiens CF transmembrane conductance regulator (CFTR), RefSeqGene (LRG_663) on chromosome 7	NG_016465.4	34.2	34.2	0.85	1.3	100
Homo sapiens chromosome unknown clone VMRC59-307D9, complete sequence	AC279649.1	34.2	34.2	0.85	1.3	100
Homo sapiens solute carrier family 9 member B1 (SLC9B1), RefSeqGene on chromosome 4	NG_008662.2	34.2	34.2	0.85	1.3	100
Homo sapiens isolate cftr13838_B cystic fibrosis transmembrane conductance regulator ATP-binding cassette sub-family C member 7 (CFTR) gene, complete cds; and CTTNBP2 (CTTNBP2) gene, partial cds	DQ388145.1	34.2	34.2	0.85	1.3	100
Homo sapiens isolate cftr13838_A cystic fibrosis transmembrane conductance regulator ATP-binding cassette sub-family C member 7 (CFTR) and CTTNBP2 (CTTNBP2) genes, complete cds	DQ388144.1	34.2	34.2	0.85	1.3	100
Homo sapiens isolate cftr11589_B cystic fibrosis transmembrane conductance regulator ATP-binding cassette sub-family C member 7 (CFTR) and CTTNBP2 (CTTNBP2) genes, complete cds	DQ388143.1	34.2	34.2	0.85	1.3	100
Homo sapiens isolate cftr11589_A cystic fibrosis transmembrane conductance regulator ATP-binding cassette sub-family C member 7 (CFTR) and CTTNBP2 (CTTNBP2) genes, complete cds	DQ388142.1	34.2	34.2	0.85	1.3	100
Homo sapiens isolate cftr11521_B cystic fibrosis transmembrane conductance regulator ATP-binding cassette sub-family C member 7 (CFTR) and CTTNBP2 (CTTNBP2) genes, complete cds	DQ388141.1	34.2	34.2	0.85	1.3	100
Homo sapiens isolate cftr11521_A cystic fibrosis transmembrane conductance regulator ATP-binding cassette sub-family C member 7 (CFTR) and CTTNBP2 (CTTNBP2) genes, complete cds	DQ388140.1	34.2	34.2	0.85	1.3	100
Homo sapiens isolate cftr11376_B cystic fibrosis transmembrane conductance regulator ATP-binding cassette sub-family C member 7 (CFTR) and CTTNBP2 (CTTNBP2) genes, complete cds	DQ388139.1	34.2	34.2	0.85	1.3	100
Homo sapiens isolate cftr11376_A cystic fibrosis transmembrane conductance regulator ATP-binding cassette sub-family C member 7 (CFTR) and CTTNBP2 (CTTNBP2) genes, complete cds	DQ388138.1	34.2	34.2	0.85	1.3	100
Homo sapiens isolate cftr11373_B cystic fibrosis transmembrane conductance regulator ATP-binding cassette sub-family C member 7 (CFTR) and CTTNBP2 (CTTNBP2) genes, complete cds	DQ388137.1	34.2	34.2	0.85	1.3	100
Homo sapiens isolate cftr11373_A cystic fibrosis transmembrane conductance regulator ATP-binding cassette sub-family C member 7 (CFTR) gene, partial cds; and CTTNBP2 (CTTNBP2) gene, complete cds	DQ388136.1	34.2	34.2	0.85	1.3	100
Homo sapiens isolate cftr11321_B cystic fibrosis transmembrane conductance regulator ATP-binding cassette sub-family C member 7 (CFTR) and CTTNBP2 (CTTNBP2) genes, complete cds	DQ388135.1	34.2	34.2	0.85	1.3	100
Homo sapiens isolate cftr11321_A cystic fibrosis transmembrane conductance regulator ATP-binding cassette sub-family C member 7 (CFTR) and CTTNBP2 (CTTNBP2) genes, complete cds	DQ388134.1	34.2	34.2	0.85	1.3	100
Homo sapiens isolate cftr10976_B cystic fibrosis transmembrane conductance regulator ATP-binding cassette sub-family C member 7 (CFTR) and CTTNBP2 (CTTNBP2) genes, complete cds	DQ388133.1	34.2	34.2	0.85	1.3	100
Homo sapiens isolate cftr10976_A cystic fibrosis transmembrane conductance regulator ATP-binding cassette sub-family C member 7 (CFTR) and CTTNBP2 (CTTNBP2) genes, complete cds	DQ388132.1	34.2	34.2	0.85	1.3	100
Homo sapiens isolate cftr10543_B cystic fibrosis transmembrane conductance regulator ATP-binding cassette sub-family C member 7 (CFTR) and CTTNBP2 (CTTNBP2) genes, complete cds	DQ388131.1	34.2	34.2	0.85	1.3	100
Homo sapiens isolate cftr10543_A cystic fibrosis transmembrane conductance regulator ATP-binding cassette sub-family C member 7 (CFTR) and CTTNBP2 (CTTNBP2) genes, complete cds	DQ388130.1	34.2	34.2	0.85	1.3	100
Homo sapiens isolate cftr10540_B cystic fibrosis transmembrane conductance regulator ATP-binding cassette sub-family C member 7 (CFTR) and CTTNBP2 (CTTNBP2) genes, complete cds	DQ388129.1	34.2	34.2	0.85	1.3	100
Homo sapiens isolate cftr10540_A cystic fibrosis transmembrane conductance regulator ATP-binding cassette sub-family C member 7 (CFTR) and CTTNBP2 (CTTNBP2) genes, complete cds	DQ388128.1	34.2	34.2	0.85	1.3	100
Homo sapiens calpain 1, (mu/I) large subunit (CAPN1) gene, complete cds	AY796340.1	34.2	62.4	0.85	1.3	100
Homo sapiens BAC clone CTB-133K23 from 7, complete sequence	AC000061.1	34.2	34.2	0.85	1.3	100
Homo sapiens isolate cftr14672_B cystic fibrosis transmembrane conductance regulator ATP-binding cassette sub-family C member 7 (CFTR) and CTTNBP2 (CTTNBP2) genes, complete cds	DQ356264.1	34.2	34.2	0.85	1.3	100
Homo sapiens isolate cftr14672_A cystic fibrosis transmembrane conductance regulator ATP-binding cassette sub-family C member 7 (CFTR) and CTTNBP2 (CTTNBP2) genes, complete cds	DQ356263.1	34.2	34.2	0.85	1.3	100
Homo sapiens isolate cftr14663_B cystic fibrosis transmembrane conductance regulator ATP-binding cassette sub-family C member 7 (CFTR) and CTTNBP2 (CTTNBP2) genes, complete cds	DQ356262.1	34.2	34.2	0.85	1.3	100
Homo sapiens isolate cftr14663_A cystic fibrosis transmembrane conductance regulator ATP-binding cassette sub-family C member 7 (CFTR) gene, partial cds; and CTTNBP2 (CTTNBP2) gene, complete cds	DQ356261.1	34.2	34.2	0.85	1.3	100
Homo sapiens isolate cftr10975_B cystic fibrosis transmembrane conductance regulator ATP-binding cassette sub-family C member 7 (CFTR) and CTTNBP2 (CTTNBP2) genes, complete cds	DQ356260.1	34.2	34.2	0.85	1.3	100
Homo sapiens isolate cftr10975_A cystic fibrosis transmembrane conductance regulator ATP-binding cassette sub-family C member 7 (CFTR) and CTTNBP2 (CTTNBP2) genes, complete cds	DQ356259.1	34.2	34.2	0.85	1.3	100
Homo sapiens isolate cftr10471_B cystic fibrosis transmembrane conductance regulator ATP-binding cassette sub-family C member 7 (CFTR) gene, partial cds; and CTTNBP2 (CTTNBP2) gene, complete cds	DQ356258.1	34.2	34.2	0.85	1.3	100
Homo sapiens isolate cftr10471_A cystic fibrosis transmembrane conductance regulator ATP-binding cassette sub-family C member 7 (CFTR) and CTTNBP2 (CTTNBP2) genes, complete cds	DQ356257.1	34.2	34.2	0.85	1.3	100
Homo sapiens isolate cftr01814_B cystic fibrosis transmembrane conductance regulator ATP-binding cassette sub-family C member (CFTR) and CTTNBP2 (CTTNBP2) genes, complete cds	DQ354391.1	34.2	34.2	0.85	1.3	100
Homo sapiens isolate cftr01814_A cystic fibrosis transmembrane conductance regulator ATP-binding cassette sub-family C member (CFTR) and CTTNBP2 (CTTNBP2) genes, complete cds	DQ354390.1	34.2	34.2	0.85	1.3	100
Homo sapiens isolate cftr14683_B cystic fibrosis transmembrane conductance regulator ATP-binding cassette sub-family C member (CFTR) and CTTNBP2 (CTTNBP2) genes, complete cds	DQ354389.1	34.2	34.2	0.85	1.3	100
Homo sapiens isolate cftr14683_A cystic fibrosis transmembrane conductance regulator ATP-binding cassette sub-family C member (CFTR) and CTTNBP2 (CTTNBP2) genes, complete cds	DQ354388.1	34.2	34.2	0.85	1.3	100
Homo sapiens chromosome 5 clone RP11-176O14, complete sequence	AC104111.2	34.2	34.2	0.85	1.3	100
Homo sapiens BAC clone RP11-289C17 from 4, complete sequence	AC083826.7	34.2	34.2	0.85	1.3	100
Homo sapiens chromosome 8, clone RP11-675F6, complete sequence	AC069120.9	34.2	34.2	0.85	1.3	100
Homo sapiens chromosome 8, clone RP11-495O10, complete sequence	AC016813.20	34.2	34.2	0.85	1.3	100
Homo sapiens isolate fa0322 cystic fibrosis transmembrane conductance regulator ATP-binding cassette subfamily C member 7 (CFTR) gene, partial cds	AY848832.1	34.2	34.2	0.85	1.3	100
Homo sapiens isolate fa0428 cystic fibrosis transmembrane conductance regulator ATP-binding cassette subfamily C member 7 (CFTR) gene, partial cds	AY848831.1	34.2	34.2	0.85	1.3	100
Homo sapiens isolate fa0426 cystic fibrosis transmembrane conductance regulator ATP-binding cassette subfamily C member 7 (CFTR) gene, partial cds	AY848830.1	34.2	34.2	0.85	1.3	100
Homo sapiens isolate fa0427 cystic fibrosis transmembrane conductance regulator ATP-binding cassette subfamily C member 7 (CFTR) gene, partial cds	AY848829.1	34.2	34.2	0.85	1.3	100
Homo sapiens genomic DNA, chromosome 11 clone:RP11-399J13, complete sequence	AP003068.3	34.2	62.4	0.85	1.3	100
Homo sapiens chromosome 6 clone CH17-83C5, complete sequence	AC277872.1	32.2	58.5	1	5.3	95
Homo sapiens glutamate ionotropic receptor NMDA type subunit 2B (GRIN2B), RefSeqGene on chromosome 12	NG_031854.2	32.2	32.2	0.8	5.3	100
Homo sapiens BAC clone CH17-63B21 from chromosome unknown, complete sequence	AC275613.1	32.2	62.4	1	5.3	95
Homo sapiens serine/threonine kinase 32B (STK32B), RefSeqGene on chromosome 4	NG_051593.1	32.2	32.2	0.8	5.3	100
PREDICTED: Homo sapiens chromosome 10 open reading frame 88 (C10orf88), transcript variant X1, misc_RNA	XR_001747204.1	32.2	32.2	1	5.3	95
Homo sapiens WD repeat and FYVE domain containing 3 (WDFY3), RefSeqGene on chromosome 4	NG_046917.1	32.2	32.2	1	5.3	95
Homo sapiens histone deacetylase 9 (HDAC9), RefSeqGene on chromosome 7	NG_023250.3	32.2	58.5	1	5.3	95
Homo sapiens BAC clone CH17-41O7 from chromosome unknown, complete sequence	AC270232.1	32.2	62.4	1	5.3	95
Homo sapiens BAC clone CH17-122B22 from chromosome unknown, complete sequence	AC270150.1	32.2	88.7	1	5.3	95
Homo sapiens BAC clone VMRC59-174G5 from chromosome unknown, complete sequence	AC270134.1	32.2	58.5	1	5.3	95
Homo sapiens formin homology 2 domain containing 3 (FHOD3), RefSeqGene on chromosome 18	NG_042837.1	32.2	58.5	1	5.3	95
Homo sapiens isolate CHM13 chromosome 22	CP068256.2	32.2	935	1	5.3	95
Homo sapiens isolate CHM13 chromosome 20	CP068258.2	32.2	1675	1	5.3	95
Homo sapiens isolate CHM13 chromosome 18	CP068260.2	32.2	2679	1	5.3	95
Homo sapiens isolate CHM13 chromosome 17	CP068261.2	32.2	2324	1	5.3	95
Homo sapiens isolate CHM13 chromosome 16	CP068262.2	32.2	2015	1	5.3	95
Homo sapiens isolate CHM13 chromosome 15	CP068263.2	32.2	2459	1	5.3	95
Homo sapiens clone FOS_0080, complete sequence	KC951445.1	32.2	32.2	1	5.3	95
Homo sapiens calmodulin-lysine N-methyltransferase (CAMKMT), RefSeqGene on chromosome 2	NG_032944.1	32.2	32.2	1	5.3	95
Homo sapiens WAS/WASL interacting protein family member 1 (WIPF1), RefSeqGene (LRG_374) on chromosome 2	NG_032009.1	32.2	32.2	0.8	5.3	100
Homo sapiens DNA, sequence_id: unplaced_0008	AP023493.1	32.2	62.4	1	5.3	95
Homo sapiens DNA, chromosome 22, nearly complete genome	AP023482.1	32.2	749	1	5.3	95
Homo sapiens DNA, chromosome 20, nearly complete genome	AP023480.1	32.2	1595	1	5.3	95
Homo sapiens DNA, chromosome 18, nearly complete genome	AP023478.1	32.2	2653	1	5.3	95
Homo sapiens DNA, chromosome 17, nearly complete genome	AP023477.1	32.2	2297	1	5.3	95
Homo sapiens DNA, chromosome 16, nearly complete genome	AP023476.1	32.2	1902	1	5.3	95
Homo sapiens DNA, chromosome 15, nearly complete genome	AP023475.1	32.2	2055	1	5.3	95
Homo sapiens BAC clone CH17-245F8 from chromosome unknown, complete sequence	AC243686.3	32.2	58.5	1	5.3	95
Human DNA sequence from clone RP11-514L15 on chromosome Xq27.1-28, complete sequence	AL135920.13	32.2	58.5	1	5.3	95
Human DNA sequence from clone RP11-319M16 on chromosome X, complete sequence	AL590424.5	32.2	58.5	1	5.3	95
Homo sapiens calcium/calmodulin dependent protein kinase II beta (CAMK2B), RefSeqGene on chromosome 7	NG_029407.1	32.2	32.2	1	5.3	95
Homo sapiens FOSMID clone COR02-DD0002SKINU_F13 from chromosome 2, complete sequence	AC244433.1	32.2	32.2	1	5.3	95
Homo sapiens FOSMID clone ABC24-831C5 from chromosome 4, complete sequence	AC242916.1	32.2	32.2	1	5.3	95
Homo sapiens methionine sulfoxide reductase B3 (MSRB3), RefSeqGene on chromosome 12	NG_023441.1	32.2	32.2	1	5.3	95
Homo sapiens complement C6 (C6), RefSeqGene (LRG_29) on chromosome 5	NG_011582.1	32.2	32.2	0.8	5.3	100
Homo sapiens FOSMID clone ABC10-44616100D8 from chromosome unknown, complete sequence	AC233342.1	32.2	32.2	1	5.3	95
Homo sapiens FOSMID clone ABC9-43965000I4 from chromosome 2, complete sequence	AC213472.4	32.2	32.2	1	5.3	95
Homo sapiens chromosome 8 clone RP11-245A18 map q24.13, complete sequence	AF252828.5	32.2	32.2	1	5.3	95
Homo sapiens chromosome 8 clone RP11-293H22 map q24.13, complete sequence	AF216672.5	32.2	32.2	1	5.3	95
Homo sapiens BAC clone RP11-326O23 from 4, complete sequence	AC096740.3	32.2	32.2	0.8	5.3	100
