# Supplementary material for: SNORD90 induces glutamatergic signaling following treatment with monoaminergic antidepressants
Source: eLife. 2023 Jul 11;12:e85316. doi: 10.7554/eLife.85316 (PMC10335830; doi:10.7554/eLife.85316)
Supplement: Supplementary file 6. — Transcripts highlighted in green were selected for wet lab confirmation. Target sites in bold are sites used for target blocker design. (a) Parenthesis indicates complimentary base match between SNORD90 and target site. Dot indicates mismatch. (b) Sequence of the target site and site on SNORD90. Match column indicates sequence complementarity or mismatch shown here. m: 2’-O-ribose methylation site. [file elife-85316-supp6.xlsx]

## Sheet: Supplementary File 6
snoRNA	Target Transcript	Target Name	Interaction Energy (kcal/mol)	Match (target&SNORD90) (a)	Sequence (target&SNORD90) (b)
SNORD90_H.sapiens	ENST00000328299	ST6GALNAC3-257799	-25.2	((((((((((((((((((((&))))))))))))))))))))	TGATGmAGTTAGGTTTTCACC&GGTGAAAATTTAATTCATCA
SNORD90_H.sapiens	ENST00000552844	ARHGAP29-7490	-23.3	.(((((((((((((((((((&))))))))))))))))))).	AGGTGmAATTAAATTTTCACT&GGTGAAAATTTAATTCATCA
SNORD90_H.sapiens	ENST00000359446	LDLRAD4-242090	-22.8	.(((((((..((((((((((&))))))))))..))))))).	GGATGmAGTCGAATTTTCACC&GGTGAAAATTTAATTCATCA
SNORD90_H.sapiens	ENST00000344849	ENG-32242	-22.5	.(((((.(((((((((((((&))))))))))))).))))).	AGATGmATTTGAATTTTCACC&GGTGAAAATTTAATTCATCA
SNORD90_H.sapiens	ENST00000372141	NRG3-1036733	-17.6	((((((((((.(((((((((&))))))))).))))))))))	TGATGmAGTTGTATTTTCATT&GGTGAAAATTTAATTCATCA
SNORD90_H.sapiens	ENST00000604870	PGM5-15549	-21.9	.((((((((((((((((((.&.)))))))))))))))))).	AGATGmAGTTAGATTTTTACA&GGTGAAAATTTAATTCATCA
SNORD90_H.sapiens	ENST00000461040	SLC66A1L-131802	-21.7	.(((((((((((.(((((((&))))))).))))))))))).	AGATGmAGTTGAGGTTTCACC&GGTGAAAATTTAATTCATCA
SNORD90_H.sapiens	ENST00000294889	C1orf115-1679	-21.4	.(((((((((((.(((((((&))))))).))))))))))).	GGATGmAGTTAAGATTTCACC&GGTGAAAATTTAATTCATCA
SNORD90_H.sapiens	ENST00000366601	TBCE-61973	-21.4	.(((((((((((((((((((&))))))))))))))))))).	GGATGmAGTTAGATTTTCATT&GGTGAAAATTTAATTCATCA
SNORD90_H.sapiens	ENST00000355749	NDUFA5-11990	-21.4	.((((((.((((((((((((&)))))))))))).)))))).	AGGTGmAAATGAATTTTCACC&GGTGAAAATTTAATTCATCA
SNORD90_H.sapiens	ENST00000455884	TMEM232-266881	-21.3	((((((.(((((((((((((&))))))))))))).))))))	TGGTGmATTTAAATTTTCGCC&GGTGAAAATTTAATTCATCA
SNORD90_H.sapiens	ENST00000388822	METTL14-13290	-21.1	.(((((((((((((.(((((&))))).))))))))))))).	AGGTGmGATTGAATTATCACC&GGTGAAAATTTAATTCATCA
SNORD90_H.sapiens	ENST00000517820	UTP23-20184	-21.1	.(((((((((((((((((((&))))))))))))))))))).	AGGTGmAATTAAATTTTTACT&GGTGAAAATTTAATTCATCA
SNORD90_H.sapiens	ENST00000277575	USP6NL-66511	-21	.(((((((((((((((((((&))))))))))))))))))).	AGGTGmAATTGAGTTTTCATT&GGTGAAAATTTAATTCATCA
SNORD90_H.sapiens	ENST00000370855	SLC44A5-189248	-20.9	((((((((.(((((((((((&))))))))))).))))))))	TGGTGmAATAAAATTTTCACC&GGTGAAAATTTAATTCATCA
SNORD90_H.sapiens	ENST00000270328	ADAMTS10-5874	-20.8	.(((((((((((.(((((((&))))))).))))))))))).	CGGTGmAGTTGAGATTTCGCC&GGTGAAAATTTAATTCATCA
SNORD90_H.sapiens	ENST00000341584	SERPINA6-1362	-20.8	.(((((((.(((((((((((&))))))))))).))))))).	GGGTGmGATGGAGTTTTCACC&GGTGAAAATTTAATTCATCA
SNORD90_H.sapiens	ENST00000348159	MEF2D-11459	-20.7	.(((((((((((((.(((((&))))).))))))))))))).	AGGTGmGATTGGATTGTCACC&GGTGAAAATTTAATTCATCA
SNORD90_H.sapiens	ENST00000615808	GABRG3-568042	-20.7	.((((((.((((((((((((&)))))))))))).)))))).	AGATGmGGCTGAATTTTCACC&GGTGAAAATTTAATTCATCA
SNORD90_H.sapiens	ENST00000257749	BACH2-170967	-20.6	.((((((.((((((((((((&)))))))))))).)))))).	GGATGmAGGTGGGTTTTCACC&GGTGAAAATTTAATTCATCA
SNORD90_H.sapiens	ENST00000341594	SYNE1-223897	-20.6	.(((((((((((((.((((.&.)))).))))))))))))).	AGATGmAATTGAATTCTCACG&GGTGAAAATTTAATTCATCA
SNORD90_H.sapiens	ENST00000493442	FAM199X-11568	-20.6	.((((((..(((((((((((&)))))))))))..)))))).	AGATGmAGGAAGATTTTCACC&GGTGAAAATTTAATTCATCA
SNORD90_H.sapiens	ENST00000265577	ICA1-107983	-20.5	.((((((((((((.((((((&)))))).)))))))))))).	AGATGmAATTGAGTCTTCACT&GGTGAAAATTTAATTCATCA
SNORD90_H.sapiens	ENST00000393651	SRPK2-79488	-20.5	.(((((((((((((((((.&.))))))))))))))))).	TGATGmAATTGAATTTTCAA&GTGAAAATTTAATTCATCA
SNORD90_H.sapiens	ENST00000241416	ACVR2A-21729	-20.4	.(((((((((((((((((((&))))))))))))))))))).	AGATGmAATTAGGTTTTTATC&GGTGAAAATTTAATTCATCA
SNORD90_H.sapiens	ENST00000212355	TGFBR3-166929	-20.3	.((((((..(((((((((((&)))))))))))..)))))).	AGATGmAAGAGGGTTTTCACC&GGTGAAAATTTAATTCATCA
SNORD90_H.sapiens	ENST00000339824	KSR2-509363	-20.3	.((.((((((((((((((((&)))))))))))))))).)).	AGAAGmGGTTAAGTTTTCACC&GGTGAAAATTTAATTCATCA
SNORD90_H.sapiens	ENST00000380805	GMDS-91917	-20.3	.(((((((((((((((((.&.))))))))))))))))).	AGATGmAATTGGATTTTCAA&GTGAAAATTTAATTCATCA
SNORD90_H.sapiens	ENST00000507359	KCTD16-121372	-20.3	((..((((((((((((((((&))))))))))))))))..))	TGGGGmAGTTGGATTTTCACC&GGTGAAAATTTAATTCATCA
SNORD90_H.sapiens	ENST00000316851	NCAM1-294419	-20.2	.(((((((((((((((((((&))))))))))))))))))).	AGATGmGGTTGGATTTTCATT&GGTGAAAATTTAATTCATCA
SNORD90_H.sapiens	ENST00000466818	SLCO4A1-17024	-20.2	.(((((((((((((((((&))))))))))))))))).	TTGmAATTGGATTTTCACC&GGTGAAAATTTAATTCAT
SNORD90_H.sapiens	ENST00000237724	RAB3GAP2-61617	-20.1	.(((((((((((((((((.&.))))))))))))))))).	AGGTGmAGTTGAGTTTTCAA&GTGAAAATTTAATTCATCA
SNORD90_H.sapiens	ENST00000261667	KPNA3-75077	-20.1	.(((((((..(((((((((.&.)))))))))..))))))).	GGATGmAATAGGATTTTCACA&GGTGAAAATTTAATTCATCA
SNORD90_H.sapiens	ENST00000335953	ZBTB16-39056	-20.1	(((((((((((((((((((.&.)))))))))))))))))))	TGGTGmGGTTGGATTTTCATA&GGTGAAAATTTAATTCATCA
SNORD90_H.sapiens	ENST00000332585	OSBP2-73306	-20.1	.(((((((((((((((((&))))))))))))))))).	CTGmAGTTGGATTTTCACC&GGTGAAAATTTAATTCAT
SNORD90_H.sapiens	ENST00000357345	SYNJ1-83482	-20.1	.((((((.(((((((((((.&.))))))))))).)))))).	AGATGmAGATGAGTTTTCACA&GGTGAAAATTTAATTCATCA
SNORD90_H.sapiens	ENST00000463725	UMAD1-50088	-20.1	.(.(((((((((((((((((&))))))))))))))))).).	AGTTGmGGTTAAATTTTCACC&GGTGAAAATTTAATTCATCA
SNORD90_H.sapiens	ENST00000307340	USH2A-752940	-20	.((((((((((((((((.((&)).)))))))))))))))).	CGATGmAGTTAAGTTTTCTCT&GGTGAAAATTTAATTCATCA
SNORD90_H.sapiens	ENST00000272286	ABCG8-30939	-20	.(((((((((((((((((&))))))))))))))))).	CTGmGATTGAATTTTCACC&GGTGAAAATTTAATTCAT
SNORD90_H.sapiens	ENST00000332995	PHACTR1-496393	-20	((((((((((((((.((((.&.)))).))))))))))))))	TGATGmGATTGAGTTCTCACA&GGTGAAAATTTAATTCATCA
SNORD90_H.sapiens	ENST00000356360	PICALM-88014	-20	(((((((((((((((((((.&.)))))))))))))))))))	TGATGmAGTTGAATTTTTATA&GGTGAAAATTTAATTCATCA
SNORD90_H.sapiens	ENST00000351677	PTPN11-82236	-20	.(((((((((((((((((.&.))))))))))))))))).	TGATGmGATTAGATTTTCAG&GTGAAAATTTAATTCATCA
SNORD90_H.sapiens	ENST00000453660	ABO-738	-20	.((((((((((((.((((((&)))))).)))))))))))).	AGATGmAATTGAGTATTTACC&GGTGAAAATTTAATTCATCA
SNORD90_H.sapiens	ENST00000616317	ACACA-284859	-20	.(((((((((.((((((((.&.)))))))).))))))))).	GGATGmGATTATATTTTCACA&GGTGAAAATTTAATTCATCA
SNORD90_H.sapiens	ENST00000259199	CBWD2-7147	-19.9	.(((((((((((((((((.&.))))))))))))))))).	AGTGmAGTTAAATTTTCACA&GGTGAAAATTTAATTCATC
SNORD90_H.sapiens	ENST00000259455	GABBR2-17070	-19.9	((((((((((((((.((((.&.)))).))))))))))))))	TGGTGmAATTGAATTCTCACA&GGTGAAAATTTAATTCATCA
SNORD90_H.sapiens	ENST00000281142	SCLT1-77786	-19.9	.(((((((((((((((((.&.))))))))))))))))).	GGGTGmAGTTGAATTTTCAA&GTGAAAATTTAATTCATCA
SNORD90_H.sapiens	ENST00000295095	ARHGAP15-550511	-19.9	(((((((((((((((((((.&.)))))))))))))))))))	TGATGmAATTGAGTTTTTATG&GGTGAAAATTTAATTCATCA
SNORD90_H.sapiens	ENST00000369162	ASCC3-343168	-19.9	.((((((((((((((((((.&.)))))))))))))))))).	AGATGmAATTAAATTTTTATA&GGTGAAAATTTAATTCATCA
SNORD90_H.sapiens	ENST00000423059	THSD7A-316655	-19.9	(((((((((((((((((((.&.)))))))))))))))))))	TGATGmAGTTAAATTTTTATA&GGTGAAAATTTAATTCATCA
SNORD90_H.sapiens	ENST00000366993	INTS7-53286	-19.8	.(((((((((((((((((.&.))))))))))))))))).	TGTGmAATTAAATTTTCACA&GGTGAAAATTTAATTCATC
SNORD90_H.sapiens	ENST00000354897	CELF2-30806	-19.8	(((((((((((((((((((.&.)))))))))))))))))))	TGGTGmGATTGGGTTTTTACG&GGTGAAAATTTAATTCATCA
SNORD90_H.sapiens	ENST00000367478	TPR-39785	-19.8	.((((((((((((.(((((.&.))))).)))))))))))).	AGATGmAATTGGATGTTCGCA&GGTGAAAATTTAATTCATCA
SNORD90_H.sapiens	ENST00000301923	TNRC6B-129167	-19.7	.(((((((((((((((((&))))))))))))))))).	TTGmAGTTGGGTTTTCACC&GGTGAAAATTTAATTCAT
SNORD90_H.sapiens	ENST00000282499	GRIA4-201001	-19.7	.(((((((((.(((((((((&))))))))).))))))))).	CGATGmAGTTGCATTTTTACC&GGTGAAAATTTAATTCATCA
SNORD90_H.sapiens	ENST00000321871	TMEM108-26780	-19.7	.(((((((((((((.(((((&))))).))))))))))))).	GGATGmGATTAAATTGTCACT&GGTGAAAATTTAATTCATCA
SNORD90_H.sapiens	ENST00000358776	ACADSB-18114	-19.7	.(((((((((((((((((.&.))))))))))))))))).	AGATGmGGTTGAATTTTCAG&GTGAAAATTTAATTCATCA
SNORD90_H.sapiens	ENST00000178640	MAP2K5-43880	-19.6	.(((((((((((((((((.&.))))))))))))))))).	AGTGmAGTTGGATTTTCACA&GGTGAAAATTTAATTCATC
SNORD90_H.sapiens	ENST00000202831	SLC8B1-17653	-19.6	((((((((((((.(((((((&))))))).))))))))))))	TGGTGmAATTAGACTTTCACT&GGTGAAAATTTAATTCATCA
SNORD90_H.sapiens	ENST00000266383	B4GALNT3-17545	-19.6	((.((((((((((((((((.&.)))))))))))))))).))	TGTTGmAATTGAATTTTCACA&GGTGAAAATTTAATTCATCA
SNORD90_H.sapiens	ENST00000327087	ANO2-182437	-19.6	.(((((((((((((((((&))))))))))))))))).	TTGmGGTTGAATTTTCACC&GGTGAAAATTTAATTCAT
SNORD90_H.sapiens	ENST00000361101	CYTH1-85020	-19.6	((((((((((((((.((((.&.)))).))))))))))))))	TGATGmAGTTGGGTTCTCACA&GGTGAAAATTTAATTCATCA
SNORD90_H.sapiens	ENST00000380607	SH3GL2-32324	-19.6	.((((((.((((((((((((&)))))))))))).)))))).	AGGTGmAAATAAATTTTCACT&GGTGAAAATTTAATTCATCA
SNORD90_H.sapiens	ENST00000409163	DPP10-428135	-19.6	((((((((.((((((((((.&.)))))))))).))))))))	TGATGmGATAAAATTTTCACA&GGTGAAAATTTAATTCATCA
SNORD90_H.sapiens	ENST00000518180	ZFPM2-382572	-19.6	.((((((..(((((((((((&)))))))))))..)))))).	GGATGmAGGGAAATTTTCACT&GGTGAAAATTTAATTCATCA
SNORD90_H.sapiens	ENST00000376104	DLG2-250495	-19.55	(((((((...((((((((((&))))))))))...)))))))	TGATGmAAGTTGGTTTTCACC&GGTGAAAATTTAATTCATCA
SNORD90_H.sapiens	ENST00000261741	RBM19-72500	-19.5	(((.((((((((((((((((&)))))))))))))))).)))	TGAGGmAATTGAATTTTCACT&GGTGAAAATTTAATTCATCA
SNORD90_H.sapiens	ENST00000355426	EFEMP1-15942	-19.5	(((((((.((((((((((((&)))))))))))).)))))))	TGGTGmAAATAAGTTTTCACT&GGTGAAAATTTAATTCATCA
SNORD90_H.sapiens	ENST00000355086	SRGAP1-250045	-19.5	.(((((((((((((((.((.&.)).))))))))))))))).	AGATGmAATTAGGTTTTGACA&GGTGAAAATTTAATTCATCA
SNORD90_H.sapiens	ENST00000373980	PRKG1-401802	-19.5	(((.((((((((((((((((&)))))))))))))))).)))	TGAAGmAATTGAGTTTTCACT&GGTGAAAATTTAATTCATCA
SNORD90_H.sapiens	ENST00000367383	NEK7-84655	-19.5	.(((((((.(((((((((((&))))))))))).))))))).	AGATGmAATCAAGTTTTTACC&GGTGAAAATTTAATTCATCA
SNORD90_H.sapiens	ENST00000380607	SH3GL2-83188	-19.5	(((((((.((((((((((((&)))))))))))).)))))))	TGATGmAGATGAGTTTTTACC&GGTGAAAATTTAATTCATCA
SNORD90_H.sapiens	ENST00000272902	SUMF1-18587	-19.4	.((((((.(((((((((((.&.))))))))))).)))))).	CGGTGmGAGTAGATTTTCACA&GGTGAAAATTTAATTCATCA
SNORD90_H.sapiens	ENST00000376462	KIAA1217-147616	-19.4	.((((((((((((((((((&)))))))))))))))))).	TGTGmAGTTGGATTTTCACT&GGTGAAAATTTAATTCATC
SNORD90_H.sapiens	ENST00000264639	PSMD3-11261	-19.3	.(((((((..(((((((((.&.)))))))))..))))))).	AGATGmGGTAGGATTTTCACA&GGTGAAAATTTAATTCATCA
SNORD90_H.sapiens	ENST00000306858	FAM83B-63084	-19.3	.((((((((((((((((.&.)))))))))))))))).	AGATGmAGTTGAATTTTCT&TGAAAATTTAATTCATCA
SNORD90_H.sapiens	ENST00000282343	CACNB2-202746	-19.3	((((((((((((((((((((&))))))))))))))))))))	TGATGmAGTTGAGTTTTTATT&GGTGAAAATTTAATTCATCA
SNORD90_H.sapiens	ENST00000346562	NPAS3-303030	-19.3	.((((((((((((((((.&.)))))))))))))))).	AGATGmAATTAGATTTTCT&TGAAAATTTAATTCATCA
SNORD90_H.sapiens	ENST00000298925	NELL1-211602	-19.2	.(((((((((((((((((.&.))))))))))))))))).	AATGmAGTTAGGTTTTCACG&GGTGAAAATTTAATTCATC
SNORD90_H.sapiens	ENST00000295101	KCNJ3-14938	-19.2	.((((((((((((((((((&)))))))))))))))))).	AATGmAGTTGGATTTTCACT&GGTGAAAATTTAATTCATC
SNORD90_H.sapiens	ENST00000397452	BPIFC-6700	-19.2	(((((((..((((((((((.&.))))))))))..)))))))	TGGTGmAGGGAAGTTTTCACA&GGTGAAAATTTAATTCATCA
SNORD90_H.sapiens	ENST00000473741	TJP1-89101	-19.2	.((((((((((((((((.(.&.).)))))))))))))))).	CGATGmGGTTGAATTTTCTCG&GGTGAAAATTTAATTCATCA
SNORD90_H.sapiens	ENST00000523367	NKAIN3-260179	-19.2	(((((((.(((((((((((.&.))))))))))).)))))))	TGGTGmGAATGAATTTTCACG&GGTGAAAATTTAATTCATCA
SNORD90_H.sapiens	ENST00000227349	JHY-65143	-19.1	((((((((((((((((((.&.))))))))))))))))))	TGGTGmAGTTGGGTTTTCAG&GTGAAAATTTAATTCATCA
SNORD90_H.sapiens	ENST00000236709	A4GNT-3505	-19.1	.((((((((((((((((((&)))))))))))))))))).	CATGmGATTGAGTTTTCACT&GGTGAAAATTTAATTCATC
SNORD90_H.sapiens	ENST00000262738	CELSR1-83860	-19.1	((((((((.(((((((((((&))))))))))).))))))))	TGATGmAGTGAGGTTTTCGCT&GGTGAAAATTTAATTCATCA
SNORD90_H.sapiens	ENST00000257177	TUT4-17304	-19.1	(((((((((((((((((.&.)))))))))))))))))	TGATGmAGTTAAATTTTCT&TGAAAATTTAATTCATCA
SNORD90_H.sapiens	ENST00000265393	TAX1BP1-54852	-19.1	((((((((((((((((((((&))))))))))))))))))))	TGATGmAGTTAAGTTTTTATT&GGTGAAAATTTAATTCATCA
SNORD90_H.sapiens	ENST00000281142	SCLT1-128170	-19.1	(((((.(((((((((((((.&.))))))))))))).)))))	TGGTGmTATTGAATTTTCACA&GGTGAAAATTTAATTCATCA
SNORD90_H.sapiens	ENST00000290921	CTBP1-18307	-19.1	.((((((.((((((((((((&)))))))))))).)))))).	AGATGmAGATAGATTTTCATC&GGTGAAAATTTAATTCATCA
SNORD90_H.sapiens	ENST00000274056	MARCH1-182181	-19.1	.(((((((((.(((((((((&))))))))).))))))))).	AGGTGmAGTTATATTTTCATC&GGTGAAAATTTAATTCATCA
SNORD90_H.sapiens	ENST00000335290	WDR25-26570	-19.1	.((((((((((((((((.((&)).)))))))))))))))).	GGGTGmAATTAAATTTTCTCT&GGTGAAAATTTAATTCATCA
SNORD90_H.sapiens	ENST00000349847	SCEL-69918	-19.1	.(((((((((.(((((((((&))))))))).))))))))).	AGGTGmAATTATATTTTCATC&GGTGAAAATTTAATTCATCA
SNORD90_H.sapiens	ENST00000251921	NXPE1-8315	-19	(((((((((((((((((.&.)))))))))))))))))	TGATGmAATTAAGTTTTCT&TGAAAATTTAATTCATCA
SNORD90_H.sapiens	ENST00000263710	CLASP1-186527	-19	(((((((((((((((((.&.)))))))))))))))))	TGATGmAATTAAATTTTCT&TGAAAATTTAATTCATCA
SNORD90_H.sapiens	ENST00000264839	RIMS1-270472	-19	.((((((((((.((((((((&)))))))).)))))))))).	GGGTGmAATTAATTTTTCATC&GGTGAAAATTTAATTCATCA
SNORD90_H.sapiens	ENST00000264692	F11-8593	-19	.(((((.((((((((((((.&.)))))))))))).))))).	AGATGmATTTAGATTTTCATA&GGTGAAAATTTAATTCATCA
SNORD90_H.sapiens	ENST00000309776	ZMYND11-41449	-19	(((((..((((((((((((.&.))))))))))))..)))))	TGGTGmTTTTGAATTTTCACA&GGTGAAAATTTAATTCATCA
SNORD90_H.sapiens	ENST00000274793	PLA2G7-7623	-19	((((((((((((((.((((.&.)))).))))))))))))))	TGGTGmGGTTGAGTTCTCACA&GGTGAAAATTTAATTCATCA
SNORD90_H.sapiens	ENST00000342771	AUTS2-371119	-19	.(((((((((((((((.(((&))).))))))))))))))).	AGATGmGATTGAGTTTTAACC&GGTGAAAATTTAATTCATCA
SNORD90_H.sapiens	ENST00000376873	CLDN10-7143	-19	.(((((((((((.((((((.&.)))))).))))))))))).	AGGTGmAATTGGACTTTCGCA&GGTGAAAATTTAATTCATCA
SNORD90_H.sapiens	ENST00000507879	TNIP3-5199	-19	.((((((((((((((((((&)))))))))))))))))).	AGTGmAGTTGAGTTTTCATC&GGTGAAAATTTAATTCATC
SNORD90_H.sapiens	ENST00000367400	CRB1-50035	-18.95	.(((((...(((((((((((&)))))))))))...))))).	AGATGmACAGAAATTTTCACC&GGTGAAAATTTAATTCATCA
SNORD90_H.sapiens	ENST00000229471	FYN-44739	-18.9	.(((((..(((((((((((.&.)))))))))))..))))).	AGATGmACCTGAGTTTTCACA&GGTGAAAATTTAATTCATCA
SNORD90_H.sapiens	ENST00000253251	UBE4B-13044	-18.9	.(((((((((((((.(((((&))))).))))))))))))).	GGATGmAGTTAGGTTATCATC&GGTGAAAATTTAATTCATCA
SNORD90_H.sapiens	ENST00000233146	MSH2-55352	-18.9	(((((((((((((.((((((&)))))).)))))))))))))	TGGTGmAATTGAATCTTCATC&GGTGAAAATTTAATTCATCA
SNORD90_H.sapiens	ENST00000323180	PHF21A-25372	-18.9	.(((((((((((((((.(((&))).))))))))))))))).	GGGTGmAATTAAATTTTAGCC&GGTGAAAATTTAATTCATCA
SNORD90_H.sapiens	ENST00000337019	PACRG-374980	-18.9	.((((((..(((((((((((&)))))))))))..)))))).	GGGTGmAAGGAGGTTTTCACT&GGTGAAAATTTAATTCATCA
SNORD90_H.sapiens	ENST00000380815	GMDS-33615	-18.9	.(((((((((((((.(((((&))))).))))))))))))).	AGATGmGGTTAAATTATTACC&GGTGAAAATTTAATTCATCA
SNORD90_H.sapiens	ENST00000476805	SERTAD2-3842	-18.9	.(((((((((((((((((&))))))))))))))))).	TTGmAATTGAATTTTCACT&GGTGAAAATTTAATTCAT
SNORD90_H.sapiens	ENST00000525144	KIRREL3-119385	-18.9	.((((((((((((((((.&.)))))))))))))))).	CTGmAATTGAGTTTTCACA&GGTGAAAATTTAATTCAT
SNORD90_H.sapiens	ENST00000542198	C11orf97-19444	-18.9	.((((((((((((((((.&.)))))))))))))))).	AGATGmAATTAGATTTTCC&TGAAAATTTAATTCATCA
SNORD90_H.sapiens	ENST00000260926	SATB2-34406	-18.8	.(((((((((((((((((((&))))))))))))))))))).	AGGTGmAGTTGAATTTTTATT&GGTGAAAATTTAATTCATCA
SNORD90_H.sapiens	ENST00000255882	PI4KA-14801	-18.8	.((((((((((((((((((.&.)))))))))))))))))).	GGATGmGGTTGAATTTTTATA&GGTGAAAATTTAATTCATCA
SNORD90_H.sapiens	ENST00000332007	DPP6-63636	-18.8	.((((((((((((((((.&.)))))))))))))))).	AGATGmAATTAAATTTTCC&TGAAAATTTAATTCATCA
SNORD90_H.sapiens	ENST00000366935	GPATCH2-64508	-18.8	(((((((((((.(((((((.&.))))))).)))))))))))	TGATGmAGTTAATTTTTCATA&GGTGAAAATTTAATTCATCA
SNORD90_H.sapiens	ENST00000374900	FAAH2-72282	-18.8	.(((((((..((((((((((&))))))))))..))))))).	GGGTGmAATGGGATTTTCATC&GGTGAAAATTTAATTCATCA
SNORD90_H.sapiens	ENST00000454744	PLK5-11489	-18.8	.(((((((((.(((((((((&))))))))).))))))))).	AGGTGmGGTTACATTTTCACT&GGTGAAAATTTAATTCATCA
SNORD90_H.sapiens	ENST00000187397	ARPP21-75493	-18.7	.(((((((((((((((((&))))))))))))))))).	CTGmAGTTAAATTTTCACT&GGTGAAAATTTAATTCAT
SNORD90_H.sapiens	ENST00000267460	PELI2-52431	-18.7	(((.((((((((((((((((&)))))))))))))))).)))	TGAAGmAGTTAAATTTTCATC&GGTGAAAATTTAATTCATCA
SNORD90_H.sapiens	ENST00000307340	USH2A-351547	-18.7	.(((((.(((((((.(((((&))))).))))))).))))).	GGATGmATTTAAATTATCACC&GGTGAAAATTTAATTCATCA
SNORD90_H.sapiens	ENST00000344523	NR6A1-151521	-18.7	.((((((((((((((((((&)))))))))))))))))).	AATGmAATTGAATTTTCATC&GGTGAAAATTTAATTCATC
SNORD90_H.sapiens	ENST00000333891	PCLO-346768	-18.7	.((((((..((((((((((.&.))))))))))..)))))).	AGATGmAAGGGAATTTTCATG&GGTGAAAATTTAATTCATCA
SNORD90_H.sapiens	ENST00000360863	RGS22-26437	-18.7	((((((((..((((((((((&))))))))))..))))))))	TGATGmAATCTGATTTTCATC&GGTGAAAATTTAATTCATCA
SNORD90_H.sapiens	ENST00000358067	ZNF329-3419	-18.7	((((((((((.(((((((((&))))))))).))))))))))	TGGTGmGGTTGTGTTTTCACT&GGTGAAAATTTAATTCATCA
SNORD90_H.sapiens	ENST00000400325	MICA-8957	-18.7	.((((..(((((((((((((&)))))))))))))..)))).	AGATGmTTTTGAATTTTCATC&GGTGAAAATTTAATTCATCA
SNORD90_H.sapiens	ENST00000502525	LRAT-8325	-18.7	.((((((((((((((((.&.)))))))))))))))).	AGATGmGATTAAATTTTCT&TGAAAATTTAATTCATCA
SNORD90_H.sapiens	ENST00000218075	GLRA2-185631	-18.6	.(((((((..(((((((((.&.)))))))))..))))))).	GGGTGmAATCTAATTTTCACA&GGTGAAAATTTAATTCATCA
SNORD90_H.sapiens	ENST00000263985	GATB-5752	-18.6	.(((((((.((((((((((.&.)))))))))).))))))).	AGATGmAATAGAATTTTCATG&GGTGAAAATTTAATTCATCA
SNORD90_H.sapiens	ENST00000264839	RIMS1-299303	-18.6	((((((..((((((((((((&))))))))))))..))))))	TGATGmGTCTGAATTTTCACT&GGTGAAAATTTAATTCATCA
SNORD90_H.sapiens	ENST00000284776	SORBS2-23133	-18.6	.(((((((((.(((((((((&))))))))).))))))))).	GGGTGmGATTGTGTTTTTACC&GGTGAAAATTTAATTCATCA
SNORD90_H.sapiens	ENST00000344743	GLYAT-22536	-18.6	.((((((((((((((((.&.)))))))))))))))).	AGGTGmAATTAAATTTTCT&TGAAAATTTAATTCATCA
SNORD90_H.sapiens	ENST00000334344	ARID2-110038	-18.6	(((((((((((((.(((((.&.))))).)))))))))))))	TGATGmAATTAGATATTCATA&GGTGAAAATTTAATTCATCA
SNORD90_H.sapiens	ENST00000505197	GCLC-62082	-18.6	.((((((((((((((((.((&)).)))))))))))))))).	AGGTGmAGTTGAATTTTTTCC&GGTGAAAATTTAATTCATCA
SNORD90_H.sapiens	ENST00000199940	MAP2-14365	-18.5	(((((((((((((.(((((.&.))))).)))))))))))))	TGATGmAATTAAGTATTCATG&GGTGAAAATTTAATTCATCA
SNORD90_H.sapiens	ENST00000261226	TMCC3-1406	-18.5	.(((((.((((((((((((.&.)))))))))))).))))).	GGATGmATTTGAGTTTTTACA&GGTGAAAATTTAATTCATCA
SNORD90_H.sapiens	ENST00000317721	NCKAP5-294783	-18.5	.((((((((((((((((.&.)))))))))))))))).	TGATGmGATTAAGTTTTCT&TGAAAATTTAATTCATCA
SNORD90_H.sapiens	ENST00000343295	IDO2-70318	-18.5	.((((((((.((((((((((&)))))))))).)))))))).	CGGTGmAATTTAGTTTTCATC&GGTGAAAATTTAATTCATCA
SNORD90_H.sapiens	ENST00000409093	LRRTM4-414551	-18.5	.(((((((((((((((((&))))))))))))))))).	TTGmAGTTGGATTTTCACT&GGTGAAAATTTAATTCAT
SNORD90_H.sapiens	ENST00000497517	TPO-38463	-18.45	.((((((...(((((((((.&.)))))))))...)))))).	AGATGmAAGATGATTTTCACA&GGTGAAAATTTAATTCATCA
SNORD90_H.sapiens	ENST00000253807	PCDHAC1-14188	-18.4	.((((((((.(((((((((.&.))))))))).)))))))).	AGGTGmGGTTTAGTTTTCACA&GGTGAAAATTTAATTCATCA
SNORD90_H.sapiens	ENST00000266085	TIMP3-52652	-18.4	.(((((((((((((.(((((&))))).))))))))))))).	CGATGmAGTTGAGTTCTTACT&GGTGAAAATTTAATTCATCA
SNORD90_H.sapiens	ENST00000262752	RPS6KA6-63972	-18.4	((((((((((((((((((.&.))))))))))))))))))	TGATGmAGTTAGATTTTTAA&GTGAAAATTTAATTCATCA
SNORD90_H.sapiens	ENST00000263525	TNR-378638	-18.4	(((((((..((((((((((.&.))))))))))..)))))))	TGATGmAAAGGGGTTTTCACA&GGTGAAAATTTAATTCATCA
SNORD90_H.sapiens	ENST00000280333	DOCK1-515970	-18.4	.((((((((((((((((((.&.)))))))))))))))))).	GGATGmGGTTGGATTTTTATA&GGTGAAAATTTAATTCATCA
SNORD90_H.sapiens	ENST00000272643	THSD7B-406453	-18.4	((((((((((((.((((((.&.)))))).))))))))))))	TGATGmAGTTGAAATTTCATA&GGTGAAAATTTAATTCATCA
SNORD90_H.sapiens	ENST00000343114	CTNNA2-103121	-18.4	((((((((((((.((((((.&.)))))).))))))))))))	TGATGmAATTAAAATTTCATA&GGTGAAAATTTAATTCATCA
SNORD90_H.sapiens	ENST00000333538	GALNT17-172183	-18.4	.((((((((((((.((((((&)))))).)))))))))))).	AGGTGmGATTAAGTATTCATC&GGTGAAAATTTAATTCATCA
SNORD90_H.sapiens	ENST00000326581	C4orf17-1179	-18.4	.(((((((.((((((((((.&.)))))))))).))))))).	CGATGmAATAAGATTTTCATG&GGTGAAAATTTAATTCATCA
SNORD90_H.sapiens	ENST00000360232	FOXP2-202911	-18.4	(((((((((((((((((.((&)).)))))))))))))))))	TGATGmGATTAAGTTTTTTCC&GGTGAAAATTTAATTCATCA
SNORD90_H.sapiens	ENST00000370571	COL24A1-61981	-18.4	((((((((((((((((((.&.))))))))))))))))))	TGATGmAGTTAAGTTTTTAA&GTGAAAATTTAATTCATCA
SNORD90_H.sapiens	ENST00000383699	CADM2-898829	-18.4	.(((((((((((((((((&))))))))))))))))).	TTGmAATTGAATTTTTACC&GGTGAAAATTTAATTCAT
SNORD90_H.sapiens	ENST00000518180	ZFPM2-224868	-18.4	.((((((..(((((((((((&)))))))))))..)))))).	GGATGmAGAGAAGTTTTCACT&GGTGAAAATTTAATTCATCA
SNORD90_H.sapiens	ENST00000320370	ITPRID2-27511	-18.35	.(((((...(((((((((((&)))))))))))...))))).	GGGTGmGTCGGAGTTTTCACC&GGTGAAAATTTAATTCATCA
SNORD90_H.sapiens	ENST00000254653	IQCA1-71041	-18.3	.((((((((((((.(((((.&.))))).)))))))))))).	AGATGmAATTAAATATTTACA&GGTGAAAATTTAATTCATCA
SNORD90_H.sapiens	ENST00000282249	GUCY1A2-129775	-18.3	(((((((((((((.((((((&)))))).)))))))))))))	TGATGmAATTAGATGTTTACT&GGTGAAAATTTAATTCATCA
SNORD90_H.sapiens	ENST00000304877	TPD52L1-7623	-18.3	.(((((((((((((((((&))))))))))))))))).	CTGmGATTAGATTTTCACT&GGTGAAAATTTAATTCAT
SNORD90_H.sapiens	ENST00000290317	SLC13A3-5904	-18.3	.(((((((((((((((((.&.))))))))))))))))).	GGATGmAATTAGATTTTTAG&GTGAAAATTTAATTCATCA
SNORD90_H.sapiens	ENST00000282343	CACNB2-368044	-18.3	.(((((.((((((.((((((&)))))).)))))).))))).	AGGTGmATTTAAATGTTCACC&GGTGAAAATTTAATTCATCA
SNORD90_H.sapiens	ENST00000329008	CALN1-37553	-18.3	.((((((((((((.(((((.&.))))).)))))))))))).	AGATGmAGTTAAATATTTACA&GGTGAAAATTTAATTCATCA
SNORD90_H.sapiens	ENST00000338468	PRKN-1029932	-18.3	(((((((((((((((((.&.)))))))))))))))))	TGGTGmAATTGAGTTTTCC&TGAAAATTTAATTCATCA
SNORD90_H.sapiens	ENST00000336917	ZNF385B-22982	-18.3	.((((((((((((((((((&)))))))))))))))))).	TGTGmGATTAAATTTTCATC&GGTGAAAATTTAATTCATC
SNORD90_H.sapiens	ENST00000346562	NPAS3-229862	-18.3	((((((..((((((((((((&))))))))))))..))))))	TGATGmACCTGGATTTTCACT&GGTGAAAATTTAATTCATCA
SNORD90_H.sapiens	ENST00000367888	MGST3-27406	-18.3	.(((((((((((((((((.&.))))))))))))))))).	TGATGmAGTTGAATTTTTAA&GTGAAAATTTAATTCATCA
SNORD90_H.sapiens	ENST00000446891	SOX5-514476	-18.3	.(((((.((((((.((((((&)))))).)))))).))))).	GGATGmATTTAGGTATTCACC&GGTGAAAATTTAATTCATCA
SNORD90_H.sapiens	ENST00000262441	GLP2R-17921	-18.2	.(((((((((((((((..(&)..))))))))))))))).	CGATGmGGTTAGGTTTTTGC&GTGAAAATTTAATTCATCA
SNORD90_H.sapiens	ENST00000273009	DIS3L2-68839	-18.2	.((((((((((((((((.&.)))))))))))))))).	AGGTGmAGTTAAGTTTTCC&TGAAAATTTAATTCATCA
SNORD90_H.sapiens	ENST00000286824	TSPAN7-27542	-18.2	.((((((((((((((((.&.)))))))))))))))).	GGATGmGATTGGATTTTCT&TGAAAATTTAATTCATCA
SNORD90_H.sapiens	ENST00000313546	POC1B-67806	-18.2	(((((((((((((((((.&.)))))))))))))))))	TGATGmAGTTAGGTTTTCC&TGAAAATTTAATTCATCA
SNORD90_H.sapiens	ENST00000272418	MRPS5-17721	-18.2	((((((.((((((((((.((&)).)))))))))).))))))	TGATGmATTTAAATTTTCTCC&GGTGAAAATTTAATTCATCA
SNORD90_H.sapiens	ENST00000299481	NLRP14-21399	-18.2	.(((((((((.(((((((((&))))))))).))))))))).	AGATGmAATTATATTTTCATT&GGTGAAAATTTAATTCATCA
SNORD90_H.sapiens	ENST00000338468	PRKN-189792	-18.2	((((((.(((.(((((((((&))))))))).))).))))))	TGATGmACTTGTGTTTTCACC&GGTGAAAATTTAATTCATCA
SNORD90_H.sapiens	ENST00000327757	PLB1-120831	-18.2	.((((((.(((((((((((.&.))))))))))).)))))).	AGATGmAGATGAGTTTTCATA&GGTGAAAATTTAATTCATCA
SNORD90_H.sapiens	ENST00000371778	FAF1-395873	-18.2	((((((.((((((((((((.&.)))))))))))).))))))	TGATGmATTTGGATTTTTACA&GGTGAAAATTTAATTCATCA
SNORD90_H.sapiens	ENST00000367474	SAMD5-38859	-18.2	(((((((((((((.(((((.&.))))).)))))))))))))	TGGTGmGGTTGGATCTTCGCA&GGTGAAAATTTAATTCATCA
SNORD90_H.sapiens	ENST00000401970	LHFPL3-28379	-18.2	.(((((((..(((((((((.&.)))))))))..))))))).	GGATGmAATAGGATTTTCATA&GGTGAAAATTTAATTCATCA
SNORD90_H.sapiens	ENST00000421460	FGF13-272082	-18.2	((((((((((((.((((((.&.)))))).))))))))))))	TGGTGmGGTTGGAGTTTCACA&GGTGAAAATTTAATTCATCA
SNORD90_H.sapiens	ENST00000442544	DCC-222015	-18.2	((((((((((((.(((((((&))))))).))))))))))))	TGGTGmAGTTAGGATTTTACC&GGTGAAAATTTAATTCATCA
SNORD90_H.sapiens	ENST00000366353	DPF3-117132	-18.15	.((((((...((((((((((&))))))))))...)))))).	AGATGmAAATTAATTTTCGCC&GGTGAAAATTTAATTCATCA
SNORD90_H.sapiens	ENST00000013034	NME1-1847	-18.1	.((.((((((((((((((((&)))))))))))))))).)).	GGAGGmAATTGGGTTTTTACC&GGTGAAAATTTAATTCATCA
SNORD90_H.sapiens	ENST00000237822	LDAH-45042	-18.1	((((((((((((((.(((((&))))).))))))))))))))	TGGTGmGATTGGATTGTCATC&GGTGAAAATTTAATTCATCA
SNORD90_H.sapiens	ENST00000257981	KCNH3-7554	-18.1	.((((((.(((((((((((.&.))))))))))).)))))).	AGGTGmGGCTGGATTTTCACA&GGTGAAAATTTAATTCATCA
SNORD90_H.sapiens	ENST00000262231	RIMS2-295458	-18.1	(((((((((((((.(((((.&.))))).)))))))))))))	TGATGmGATTAGATATTCATG&GGTGAAAATTTAATTCATCA
SNORD90_H.sapiens	ENST00000295878	CCDC191-65006	-18.1	.((((((..(((((((((((&)))))))))))..)))))).	AGATGmAAGGGAATTTTCATT&GGTGAAAATTTAATTCATCA
SNORD90_H.sapiens	ENST00000304421	FSHR-86529	-18.1	.(((((((.((((((((((.&.)))))))))).))))))).	CGGTGmAATGGAATTTTCATA&GGTGAAAATTTAATTCATCA
SNORD90_H.sapiens	ENST00000314574	YES1-13876	-18.1	.(((((((..(((((((((.&.)))))))))..))))))).	AGATGmAATAGGATTTTTACA&GGTGAAAATTTAATTCATCA
SNORD90_H.sapiens	ENST00000292067	JAML-7929	-18.1	(((((((..((((((((((.&.))))))))))..)))))))	TGATGmGAGGGAATTTTCATG&GGTGAAAATTTAATTCATCA
SNORD90_H.sapiens	ENST00000337495	SCMH1-87419	-18.1	.(((((((.((((((((((.&.)))))))))).))))))).	GGATGmAATGAGATTTTCATG&GGTGAAAATTTAATTCATCA
SNORD90_H.sapiens	ENST00000320954	CRTAP-20285	-18.1	(((((((.(((((((((((.&.))))))))))).)))))))	TGATGmAGGTAAGTTTTCATG&GGTGAAAATTTAATTCATCA
SNORD90_H.sapiens	ENST00000339452	DCHS2-118370	-18.1	(((((((.(((((((((((.&.))))))))))).)))))))	TGATGmAACTGAGTTTTTACA&GGTGAAAATTTAATTCATCA
SNORD90_H.sapiens	ENST00000354897	CELF2-3239	-18.1	(((((((((((((((((.&.)))))))))))))))))	TGGTGmAATTAGATTTTCC&TGAAAATTTAATTCATCA
SNORD90_H.sapiens	ENST00000407775	ZFPM2-137371	-18.1	((((((((((((((((((.&.))))))))))))))))))	TGATGmAGTTGGATTTTTAA&GTGAAAATTTAATTCATCA
SNORD90_H.sapiens	ENST00000423337	GALNT11-43332	-18.1	((((((((((.(((((((((&))))))))).))))))))))	TGATGmAGTTATATTTTCATT&GGTGAAAATTTAATTCATCA
SNORD90_H.sapiens	ENST00000509702	PPARGC1A-101647	-18.1	.(((((((.((((((((((.&.)))))))))).))))))).	AGATGmGATAGAATTTTCATG&GGTGAAAATTTAATTCATCA
SNORD90_H.sapiens	ENST00000558583	SHISA9-232890	-18.1	.((((((..((((((((((.&.))))))))))..)))))).	GGGTGmAGGAAAATTTTCACA&GGTGAAAATTTAATTCATCA
SNORD90_H.sapiens	ENST00000332995	PHACTR1-507444	-18.09	.(((((....((((((((((&))))))))))....))))).	AGATGmATCATGGTTTTCACC&GGTGAAAATTTAATTCATCA
SNORD90_H.sapiens	ENST00000220849	EIF3E-1520	-18	.(((((((((((((((((.&.))))))))))))))))).	TGTGmAATTAGATTTTCATA&GGTGAAAATTTAATTCATC
SNORD90_H.sapiens	ENST00000253692	TBC1D5-214275	-18	.(((((((((((.((((((&)))))).))))))))))).	TGTGmAATTGAGTATTCACC&GGTGAAAATTTAATTCATC
SNORD90_H.sapiens	ENST00000261302	FOXN3-171078	-18	.((((((((((((((((.&.)))))))))))))))).	TTGmGGTTGAATTTTCACA&GGTGAAAATTTAATTCAT
SNORD90_H.sapiens	ENST00000314177	MEIS2-43034	-18	.(((((((((((((((((.&.))))))))))))))))).	AGATGmAATTAGGTTTTTAG&GTGAAAATTTAATTCATCA
SNORD90_H.sapiens	ENST00000295268	STPG2-549242	-18	.(((((((((((((((((&))))))))))))))))).	TTGmAATTGGGTTTTCACT&GGTGAAAATTTAATTCAT
SNORD90_H.sapiens	ENST00000288197	CACNA2D3-295926	-18	.((((((.(((((.((((((&)))))).))))).)))))).	GGATGmAGGTAGATATTCACC&GGTGAAAATTTAATTCATCA
SNORD90_H.sapiens	ENST00000295770	STT3B-65330	-18	.((((((.((((((((((((&)))))))))))).)))))).	AGATGmAAATAAGTTTTTACT&GGTGAAAATTTAATTCATCA
SNORD90_H.sapiens	ENST00000317907	TTC27-48140	-18	.(((((((((((((((((&))))))))))))))))).	TTGmAGTTGGATTTTTACC&GGTGAAAATTTAATTCAT
SNORD90_H.sapiens	ENST00000327441	MIPOL1-170096	-18	.(((((((((((((.((((.&.)))).))))))))))))).	AGGTGmAATTAAGTTATCATA&GGTGAAAATTTAATTCATCA
SNORD90_H.sapiens	ENST00000322282	GRAMD1B-1109	-18	.((((((((((.((((((((&)))))))).)))))))))).	AGGTGmAATTGGCTTTTCATC&GGTGAAAATTTAATTCATCA
SNORD90_H.sapiens	ENST00000361727	CNTNAP2-819693	-18	.(((((((.(((((((.(((&))).))))))).))))))).	CGATGmAATAAAGTTTTGGCC&GGTGAAAATTTAATTCATCA
SNORD90_H.sapiens	ENST00000355286	EYA4-55721	-18	(((((((((((((((((.&.)))))))))))))))))	TGGTGmAATTAAATTTTCC&TGAAAATTTAATTCATCA
SNORD90_H.sapiens	ENST00000374874	PLPPR1-223593	-18	.((((((.(((((.((((((&)))))).))))).)))))).	AGATGmAACTAGGTGTTCACC&GGTGAAAATTTAATTCATCA
SNORD90_H.sapiens	ENST00000380060	NHS-309869	-18	((((((((.((((.((((((&)))))).)))).))))))))	TGATGmAGTGAAATGTTCACC&GGTGAAAATTTAATTCATCA
SNORD90_H.sapiens	ENST00000378402	PKHD1L1-156623	-18	(((((((((((((((.(((.&.))).)))))))))))))))	TGGTGmGGTTAGATTTCCACA&GGTGAAAATTTAATTCATCA
SNORD90_H.sapiens	ENST00000394752	SFMBT1-73569	-18	.(((((((((((((((((.&.))))))))))))))))).	AGTGmAATTAAATTTTCATA&GGTGAAAATTTAATTCATC
SNORD90_H.sapiens	ENST00000415927	HLA-DMB-11095	-18	(((((((.(((((((((((.&.))))))))))).)))))))	TGATGmAAATAAATTTTTACG&GGTGAAAATTTAATTCATCA
SNORD90_H.sapiens	ENST00000513200	KIAA0825-131943	-18	.(((((((((((((((((.&.))))))))))))))))).	TGTGmAGTTAGATTTTCATG&GGTGAAAATTTAATTCATC
SNORD90_H.sapiens	ENST00000320892	RNF144A-56282	-17.95	((((((...(((((((((((&)))))))))))...))))))	TGGTGmATACGGATTTTCACC&GGTGAAAATTTAATTCATCA
SNORD90_H.sapiens	ENST00000233712	EVA1A-69377	-17.9	.(((((((((((((((((&))))))))))))))))).	TTGmAATTAAGTTTTCATC&GGTGAAAATTTAATTCAT
SNORD90_H.sapiens	ENST00000260128	SULF1-121526	-17.9	.((((..(((((((((((((&)))))))))))))..)))).	AGGTGmGTTTAAGTTTTCATC&GGTGAAAATTTAATTCATCA
SNORD90_H.sapiens	ENST00000295548	ATP13A4-72615	-17.9	.(((((((((((((((((&))))))))))))))))).	CTGmAATTGAGTTTTCATC&GGTGAAAATTTAATTCAT
SNORD90_H.sapiens	ENST00000273347	NXPE3-21037	-17.9	.((((((((.(((((((((&))))))))).)))))))).	AATGmAATTATATTTTCACC&GGTGAAAATTTAATTCATC
SNORD90_H.sapiens	ENST00000294401	DNAJC11-24695	-17.9	.(.(((((((.(((((((((&))))))))).))))))).).	CGTTGmAGTTATATTTTCACC&GGTGAAAATTTAATTCATCA
SNORD90_H.sapiens	ENST00000304457	EXOSC10-1777	-17.9	.(((((((..((((((((((&))))))))))..))))))).	CGATGmAGTATGATTTTTACC&GGTGAAAATTTAATTCATCA
SNORD90_H.sapiens	ENST00000311832	COMMD1-85464	-17.9	((((((((((.(((((((((&))))))))).))))))))))	TGATGmAATTACATTTTCATT&GGTGAAAATTTAATTCATCA
SNORD90_H.sapiens	ENST00000361727	CNTNAP2-1319937	-17.9	.((((((.(((((((((.((&)).))))))))).)))))).	AGATGmAAGTAAATTTTCTCC&GGTGAAAATTTAATTCATCA
SNORD90_H.sapiens	ENST00000352800	TBL1XR1-81001	-17.9	.((((((((((((((.(((.&.))).)))))))))))))).	AGATGmAATTAAATTTATACA&GGTGAAAATTTAATTCATCA
SNORD90_H.sapiens	ENST00000372683	RIMS3-17781	-17.9	.((((((((((((((((.&.)))))))))))))))).	CGGTGmAGTTGGGTTTTCT&TGAAAATTTAATTCATCA
SNORD90_H.sapiens	ENST00000375180	FAM120C-113933	-17.9	((..((((((((((((((((&))))))))))))))))..))	TGGGGmGGTTGAGTTTTCACT&GGTGAAAATTTAATTCATCA
SNORD90_H.sapiens	ENST00000464071	FTO-90792	-17.9	.((((((.(((((((((((.&.))))))))))).)))))).	AGATGmAGATGAATTTTTACA&GGTGAAAATTTAATTCATCA
SNORD90_H.sapiens	ENST00000488058	RNF38-1907	-17.9	.((((((((((((((((.&.)))))))))))))))).	AGATGmGGTTAGATTTTCC&TGAAAATTTAATTCATCA
SNORD90_H.sapiens	ENST00000507958	CDH18-58875	-17.9	.((((((.((((((((((((&)))))))))))).)))))).	AGATGmAAATAGATTTTCATT&GGTGAAAATTTAATTCATCA
SNORD90_H.sapiens	ENST00000555083	GABRG3-140473	-17.9	.((((((.(((((((((((.&.))))))))))).)))))).	GGGTGmGGATGGATTTTCACA&GGTGAAAATTTAATTCATCA
SNORD90_H.sapiens	ENST00000653198	AL445524.2-28762	-17.9	(((.(((((((((.((((((&)))))).))))))))).)))	TGAGGmAATTGAATGTTCACC&GGTGAAAATTTAATTCATCA
SNORD90_H.sapiens	ENST00000218789	ARHGEF7-64302	-17.85	.((((...((((((((((((&))))))))))))...)))).	AGATGmTAATGGATTTTCACC&GGTGAAAATTTAATTCATCA
SNORD90_H.sapiens	ENST00000282516	NIPBL-130936	-17.8	.(((((((((.((((((((.&.)))))))).))))))))).	AGATGmGGTTATATTTTCATG&GGTGAAAATTTAATTCATCA
SNORD90_H.sapiens	ENST00000274170	CDH18-87430	-17.8	((((((((((((((((((.&.))))))))))))))))))	TGATGmGATTAAATTTTTAA&GTGAAAATTTAATTCATCA
SNORD90_H.sapiens	ENST00000340149	GAB2-124801	-17.8	.(((((((.((((((((((.&.)))))))))).))))))).	GGATGmAGTCAGATTTTTACA&GGTGAAAATTTAATTCATCA
SNORD90_H.sapiens	ENST00000322238	XPNPEP1-42880	-17.8	(((((((((((((.(((((.&.))))).)))))))))))))	TGATGmGATTAGATCTTTACA&GGTGAAAATTTAATTCATCA
SNORD90_H.sapiens	ENST00000357491	ZNF43-35309	-17.8	.(((((((..((((((((((&))))))))))..))))))).	GGATGmAGTGCGGTTTTCACT&GGTGAAAATTTAATTCATCA
SNORD90_H.sapiens	ENST00000373383	UPRT-15727	-17.8	.((((((((((((.(((((.&.))))).)))))))))))).	AGATGmGATTAAATATTTACA&GGTGAAAATTTAATTCATCA
SNORD90_H.sapiens	ENST00000368642	TCERG1L-2929	-17.8	(((((..(((((((((((((&)))))))))))))..)))))	TGATGmCTTTAAGTTTTCATC&GGTGAAAATTTAATTCATCA
SNORD90_H.sapiens	ENST00000381801	MTMR6-37660	-17.8	.((((..((((((((((((.&.))))))))))))..)))).	AGATGmTTTTGAATTTTCATG&GGTGAAAATTTAATTCATCA
SNORD90_H.sapiens	ENST00000389484	LRP1B-562256	-17.8	.((((..((((((((((((.&.))))))))))))..)))).	AGATGmTTTTGAGTTTTCATG&GGTGAAAATTTAATTCATCA
SNORD90_H.sapiens	ENST00000378993	IL1RAPL1-786345	-17.8	((((((((((((((((((.&.))))))))))))))))))	TGGTGmAGTTAAGTTTTTAA&GTGAAAATTTAATTCATCA
SNORD90_H.sapiens	ENST00000421203	TBC1D7-24281	-17.8	(((((((((((((((((.&.)))))))))))))))))	TGGTGmAGTTGGATTTTCC&TGAAAATTTAATTCATCA
SNORD90_H.sapiens	ENST00000510042	CBR4-81449	-17.8	.((((((..(((((.(((((&))))).)))))..)))))).	AGGTGmAAGGAGATTCTCACC&GGTGAAAATTTAATTCATCA
SNORD90_H.sapiens	ENST00000557414	OR4N2-7345	-17.8	((((((((((((((((((.&.))))))))))))))))))	TGGTGmAATTAAATTTTTAA&GTGAAAATTTAATTCATCA
SNORD90_H.sapiens	ENST00000595891	MBD3L1-10073	-17.8	(((((((..(((((((.(((&))).)))))))..)))))))	TGATGmAAGGAGATTTTGACC&GGTGAAAATTTAATTCATCA
SNORD90_H.sapiens	ENST00000306821	NEGR1-353507	-17.79	.((((....(((((((((((&)))))))))))....)))).	AGATGmTAAGAAGTTTTCACC&GGTGAAAATTTAATTCATCA
SNORD90_H.sapiens	ENST00000331244	GLRX3-5022	-17.75	.((((...(((((((((((.&.)))))))))))...)))).	AGATGmTGGTGAATTTTCACA&GGTGAAAATTTAATTCATCA
SNORD90_H.sapiens	ENST00000372499	LRMDA-56532	-17.75	.((((...(((((((((((.&.)))))))))))...)))).	AGATGmTTGTGAATTTTCACA&GGTGAAAATTTAATTCATCA
SNORD90_H.sapiens	ENST00000173229	NTN1-22645	-17.7	.((((((((((((((((((&)))))))))))))))))).	TATGmAATTGGGTTTTCATC&GGTGAAAATTTAATTCATC
SNORD90_H.sapiens	ENST00000252711	NDUFA10-8989	-17.7	.((((((..(((.(((((((&))))))).)))..)))))).	CGGTGmAAGGGAGGTTTCACC&GGTGAAAATTTAATTCATCA
SNORD90_H.sapiens	ENST00000261488	ENOX1-261888	-17.7	.(((((((((((((((..(&)..))))))))))))))).	AGATGmAGTTAGATTTTTGT&GTGAAAATTTAATTCATCA
SNORD90_H.sapiens	ENST00000274897	MLIP-198308	-17.7	.((.(((.((((((((((((&)))))))))))).))).)).	AGAGGmAAGTGAATTTTCACC&GGTGAAAATTTAATTCATCA
SNORD90_H.sapiens	ENST00000297135	COG5-268910	-17.7	.((.(((((((((((((((.&.))))))))))))))).)).	GGAAGmAGTTGAGTTTTCATA&GGTGAAAATTTAATTCATCA
SNORD90_H.sapiens	ENST00000298972	KCNC2-56791	-17.7	.(((((((((((((((((.&.))))))))))))))))).	GGGTGmAATTGAGTTTTTAA&GTGAAAATTTAATTCATCA
SNORD90_H.sapiens	ENST00000308873	RUNX3-5831	-17.7	.((.(((((((((.((((((&)))))).))))))))).)).	GGAAGmAATTGAATCTTCACC&GGTGAAAATTTAATTCATCA
SNORD90_H.sapiens	ENST00000271588	HMCN1-340474	-17.7	.(((((((((((((((.((.&.)).))))))))))))))).	AGATGmAGTTGGATTTTGATG&GGTGAAAATTTAATTCATCA
SNORD90_H.sapiens	ENST00000271588	HMCN1-59522	-17.7	.((((((((((((((((((&)))))))))))))))))).	AGTGmAGTTGAATTTTTACT&GGTGAAAATTTAATTCATC
SNORD90_H.sapiens	ENST00000282499	GRIA4-371237	-17.7	.(((((((((((((((.((.&.)).))))))))))))))).	GGATGmAGTTGAGTTTTAACA&GGTGAAAATTTAATTCATCA
SNORD90_H.sapiens	ENST00000360232	FOXP2-47515	-17.7	.((((..(((.(((((((((&))))))))).)))..)))).	AGATGmTTTTACATTTTCACC&GGTGAAAATTTAATTCATCA
SNORD90_H.sapiens	ENST00000366592	GPR137B-21735	-17.7	.(((((..((((((((((((&))))))))))))..))))).	GGATGmATGTAAATTTTCATC&GGTGAAAATTTAATTCATCA
SNORD90_H.sapiens	ENST00000354957	ZNF649-2281	-17.7	.(((((((..((((((((((&))))))))))..))))))).	GGATGmGATCCGATTTTTACC&GGTGAAAATTTAATTCATCA
SNORD90_H.sapiens	ENST00000367595	ACBD6-213351	-17.7	.(((((((((((((((((.&.))))))))))))))))).	CATGmAATTAAGTTTTCATA&GGTGAAAATTTAATTCATC
SNORD90_H.sapiens	ENST00000376131	FGF14-187785	-17.7	((((((..((((((.(((((&))))).))))))..))))))	TGATGmATCTGAATTCTCACC&GGTGAAAATTTAATTCATCA
SNORD90_H.sapiens	ENST00000382080	SGCZ-671911	-17.7	((((((((.(((.(((((((&))))))).))).))))))))	TGATGmAGTAAAGCTTTCACC&GGTGAAAATTTAATTCATCA
SNORD90_H.sapiens	ENST00000417641	VRK2-86035	-17.7	.(((((((((((((((.(((&))).))))))))))))))).	AGATGmAATTAAGTTTTAACT&GGTGAAAATTTAATTCATCA
SNORD90_H.sapiens	ENST00000540385	AL358075.4-18858	-17.7	.((.((((((((((((.(((&))).)))))))))))).)).	CGAAGmAATTGAGTTTTGGCC&GGTGAAAATTTAATTCATCA
SNORD90_H.sapiens	ENST00000554738	NRXN3-762585	-17.7	((((((.((((((((((((.&.)))))))))))).))))))	TGGTGmACTTAAGTTTTCATG&GGTGAAAATTTAATTCATCA
SNORD90_H.sapiens	ENST00000636209	ADAMTSL1-196011	-17.7	((((((((.(((((((.(((&))).))))))).))))))))	TGATGmAATAAGATTTTGACC&GGTGAAAATTTAATTCATCA
SNORD90_H.sapiens	ENST00000356457	ASPH-47576	-17.65	.((((((...((((((((((&))))))))))...)))))).	GGATGmAAAACAATTTTCACC&GGTGAAAATTTAATTCATCA
SNORD90_H.sapiens	ENST00000349139	WDR3-19818	-17.65	.(((((...((((((((((.&.))))))))))...))))).	CGATGmGTAGGAATTTTCACA&GGTGAAAATTTAATTCATCA
SNORD90_H.sapiens	ENST00000249442	MTX2-14422	-17.6	.(((((((((((.(((((((&))))))).))))))))))).	AGATGmGATTAGACTTTTACT&GGTGAAAATTTAATTCATCA
SNORD90_H.sapiens	ENST00000265094	FBXW11-48326	-17.6	.(((((..(((((((((((.&.)))))))))))..))))).	GGGTGmATATAAGTTTTCACA&GGTGAAAATTTAATTCATCA
SNORD90_H.sapiens	ENST00000305249	TACR1-123860	-17.6	(((((((((.(((((((((.&.))))))))).)))))))))	TGATGmAATTTAGTTTTTACA&GGTGAAAATTTAATTCATCA
SNORD90_H.sapiens	ENST00000296805	GFM2-32785	-17.6	(((((((.(((((((((((.&.))))))))))).)))))))	TGGTGmAAATAAATTTTCATA&GGTGAAAATTTAATTCATCA
SNORD90_H.sapiens	ENST00000291074	VPS53-162804	-17.6	((((((((..(((((((((.&.)))))))))..))))))))	TGATGmAATCTGATTTTTACA&GGTGAAAATTTAATTCATCA
SNORD90_H.sapiens	ENST00000294016	ADCY9-146101	-17.6	.((.((((((((((((.(((&))).)))))))))))).)).	AGAAGmAATTGAGTTTTGGCC&GGTGAAAATTTAATTCATCA
SNORD90_H.sapiens	ENST00000318737	SHOC1-15195	-17.6	.((((((((((.(((((((&))))))).)))))))))).	AGTGmAGTTGAGATTTCACC&GGTGAAAATTTAATTCATC
SNORD90_H.sapiens	ENST00000338932	SPTBN4-35385	-17.6	(((((((((((((.((((((&)))))).)))))))))))))	TGATGmGATTAGATATTCATT&GGTGAAAATTTAATTCATCA
SNORD90_H.sapiens	ENST00000336648	HLCS-18044	-17.6	.((((((((.(((((((((.&.))))))))).)))))))).	GGATGmAATTTAATTTTTACA&GGTGAAAATTTAATTCATCA
SNORD90_H.sapiens	ENST00000344930	ZNF107-27537	-17.6	.(((((((..((((((((((&))))))))))..))))))).	GGATGmAGTATGGTTTTCACT&GGTGAAAATTTAATTCATCA
SNORD90_H.sapiens	ENST00000344429	NOVA1-41781	-17.6	.((((((((((((((.(((.&.))).)))))))))))))).	GGATGmAATTGAGTTTCCATG&GGTGAAAATTTAATTCATCA
SNORD90_H.sapiens	ENST00000336338	SPAG17-211167	-17.6	((((((((((((((((((.&.))))))))))))))))))	TGATGmGATTGGATTTTTAA&GTGAAAATTTAATTCATCA
SNORD90_H.sapiens	ENST00000338356	CPM-19081	-17.6	.((((((((((.(((((((.&.))))))).)))))))))).	AGATGmGATTAACTTTTTACA&GGTGAAAATTTAATTCATCA
SNORD90_H.sapiens	ENST00000357674	DLG1-89279	-17.6	((((((((((((((((((.&.))))))))))))))))))	TGGTGmAATTAAATTTTTAG&GTGAAAATTTAATTCATCA
SNORD90_H.sapiens	ENST00000366758	JMJD4-1392	-17.6	.((((((..(.(((((((((&))))))))).)..)))))).	CGGTGmGAGGACGTTTTCACC&GGTGAAAATTTAATTCATCA
SNORD90_H.sapiens	ENST00000359236	VSIG10-17178	-17.6	.(((((.((((((((((((&)))))))))))).))))).	AGTGmAGCTGAGTTTTCACC&GGTGAAAATTTAATTCATC
SNORD90_H.sapiens	ENST00000375662	FAM131C-10779	-17.6	.(((((((.(((((.(((((&))))).))))).))))))).	AGGTGmAATGAAATTGTCACC&GGTGAAAATTTAATTCATCA
SNORD90_H.sapiens	ENST00000367463	UST-51395	-17.6	.((((((((((((((((.(.&.).)))))))))))))))).	AGGTGmGGTTGGGTTTTCTCA&GGTGAAAATTTAATTCATCA
SNORD90_H.sapiens	ENST00000405006	THADA-321541	-17.6	.(((((((((.((((((((&)))))))).))))))))).	AATGmGATTGATTTTTCACC&GGTGAAAATTTAATTCATC
SNORD90_H.sapiens	ENST00000578734	RAB31-24715	-17.6	(((((((.((((.(((((((&))))))).)))).)))))))	TGATGmAGCTGAGCTTTCACC&GGTGAAAATTTAATTCATCA
SNORD90_H.sapiens	ENST00000574848	LITAF-9539	-17.6	.((.(((.((((((((((((&)))))))))))).))).)).	AGAAGmAAATAAATTTTCACC&GGTGAAAATTTAATTCATCA
SNORD90_H.sapiens	ENST00000647426	CHD4-3604	-17.6	.((((((((((((((((.&.)))))))))))))))).	TGATGmGGTTAGGTTTTCT&TGAAAATTTAATTCATCA
SNORD90_H.sapiens	ENST00000338468	PRKN-530971	-17.59	(((((....(((((((((((&)))))))))))....)))))	TGATGmTCTGAAGTTTTCACC&GGTGAAAATTTAATTCATCA
SNORD90_H.sapiens	ENST00000406884	WWOX-192395	-17.55	.((((((...((((((((((&))))))))))...)))))).	AGATGmAGGATGATTTTTACC&GGTGAAAATTTAATTCATCA
SNORD90_H.sapiens	ENST00000296799	ARHGEF28-41823	-17.5	(((((..((((((((((((.&.))))))))))))..)))))	TGATGmGTTTAAGTTTTCATA&GGTGAAAATTTAATTCATCA
SNORD90_H.sapiens	ENST00000293872	LUC7L-19722	-17.5	.(((((.(((((((.(((((&))))).))))))).))))).	CGGTGmACTTAGGTTATCACC&GGTGAAAATTTAATTCATCA
SNORD90_H.sapiens	ENST00000276079	NONO-872	-17.5	.(.(((((((((.(((((((&))))))).))))))))).).	AGTTGmAATTAGAATTTCACC&GGTGAAAATTTAATTCATCA
SNORD90_H.sapiens	ENST00000314319	ARHGAP28-62482	-17.5	.(((((.((((((((((((&)))))))))))).))))).	AGTGmAGCTAAGTTTTCACC&GGTGAAAATTTAATTCATC
SNORD90_H.sapiens	ENST00000302987	IL16-65972	-17.5	.((((((.((((((((((((&)))))))))))).)))))).	AGGTGmAAGTGAATTTTTACT&GGTGAAAATTTAATTCATCA
SNORD90_H.sapiens	ENST00000332839	SLC8A1-239792	-17.5	((((((((((((((((.((.&.)).))))))))))))))))	TGGTGmAATTAGATTTTAGCA&GGTGAAAATTTAATTCATCA
SNORD90_H.sapiens	ENST00000316399	SOX6-330482	-17.5	((.((((((((((((((((.&.)))))))))))))))).))	TGCTGmAATTGAGTTTTCATG&GGTGAAAATTTAATTCATCA
SNORD90_H.sapiens	ENST00000329008	CALN1-279439	-17.5	.((((((((((.((((((((&)))))))).)))))))))).	CGATGmGGTTGATTTTTCATT&GGTGAAAATTTAATTCATCA
SNORD90_H.sapiens	ENST00000320930	FMN1-12398	-17.5	.((.((((.(((((((((((&))))))))))).)))).)).	AGAAGmAGTAAGATTTTCACC&GGTGAAAATTTAATTCATCA
SNORD90_H.sapiens	ENST00000343518	POTEH-19831	-17.5	.(.((((((((((((((((.&.)))))))))))))))).).	CGTTGmAATTAGATTTTTACA&GGTGAAAATTTAATTCATCA
SNORD90_H.sapiens	ENST00000341319	KLHL6-65816	-17.5	.((((((((((((((((((&)))))))))))))))))).	AGTGmAATTGAATTTTCATT&GGTGAAAATTTAATTCATC
SNORD90_H.sapiens	ENST00000340581	ADGRG2-2409	-17.5	.((((((.((((.(((((((&))))))).)))).)))))).	AGATGmAAGTAGGCTTTCACC&GGTGAAAATTTAATTCATCA
SNORD90_H.sapiens	ENST00000354586	STYX-12072	-17.5	.(((((((((((((((..(&)..))))))))))))))).	GGATGmAGTTGAGTTTTTGT&GTGAAAATTTAATTCATCA
SNORD90_H.sapiens	ENST00000355162	TBL1Y-83331	-17.5	(((((((.(((((((((.((&)).))))))))).)))))))	TGATGmGACTGAGTTTTCTCC&GGTGAAAATTTAATTCATCA
SNORD90_H.sapiens	ENST00000356736	SLC39A8-53678	-17.5	((((((((((((((((.((.&.)).))))))))))))))))	TGATGmGATTGAATTTTGATG&GGTGAAAATTTAATTCATCA
SNORD90_H.sapiens	ENST00000376180	ITGBL1-115525	-17.5	.((((..(((((((((((((&)))))))))))))..)))).	GGGTGmCTTTGAATTTTTACC&GGTGAAAATTTAATTCATCA
SNORD90_H.sapiens	ENST00000372984	AKIRIN1-11620	-17.5	.(((((..((((((((((((&))))))))))))..))))).	AGATGmGTATAGATTTTCACT&GGTGAAAATTTAATTCATCA
SNORD90_H.sapiens	ENST00000510406	ARHGEF38-2649	-17.5	.(((((((((((((((.(((&))).))))))))))))))).	GGATGmAGTTAAGTTTTAACT&GGTGAAAATTTAATTCATCA
SNORD90_H.sapiens	ENST00000543114	CACNA1C-71583	-17.5	.(((((((((((((((((&))))))))))))))))).	TTGmGATTGAATTTTCATC&GGTGAAAATTTAATTCAT
SNORD90_H.sapiens	ENST00000633556	CRYBG1-85455	-17.5	.(((((((((((((((.((&)).))))))))))))))).	AGTGmAATTAAGTTTTCTCC&GGTGAAAATTTAATTCATC
SNORD90_H.sapiens	ENST00000569591	MRC1-14136	-17.49	.((((....(((((((((((&)))))))))))....)))).	AGATGmCCTGGAATTTTCACC&GGTGAAAATTTAATTCATCA
SNORD90_H.sapiens	ENST00000332512	RIPK4-2704	-17.45	.((((((...((((((((((&))))))))))...)))))).	AGGTGmAGGCTGATTTTCACT&GGTGAAAATTTAATTCATCA
SNORD90_H.sapiens	ENST00000317233	AFF3-129692	-17.45	.(((((...(((((((((((&)))))))))))...))))).	AGATGmATAGAAATTTTTACC&GGTGAAAATTTAATTCATCA
SNORD90_H.sapiens	ENST00000264893	SEPTIN11-68825	-17.4	.(((((.((((((((((((&)))))))))))).))))).	CGTGmGACTGAATTTTCACC&GGTGAAAATTTAATTCATC
SNORD90_H.sapiens	ENST00000287727	ZFYVE9-114934	-17.4	((((((.(((((((((((.&.))))))))))).))))))	TGATGmATTTGAATTTTCAA&GTGAAAATTTAATTCATCA
SNORD90_H.sapiens	ENST00000268489	ZFHX3-12864	-17.4	.((((((.(((((((((((.&.))))))))))).)))))).	AGGTGmGAATGAATTTTCATA&GGTGAAAATTTAATTCATCA
SNORD90_H.sapiens	ENST00000302640	ITPR1-170126	-17.4	(((((((((((.((((((.&.)))))).)))))))))))	TGATGmAATTGATTTTTCAA&GTGAAAATTTAATTCATCA
SNORD90_H.sapiens	ENST00000272298	CALM2-9828	-17.4	.(((((((((((.(((((((&))))))).))))))))))).	AGGTGmAATTAAAATTTTACT&GGTGAAAATTTAATTCATCA
SNORD90_H.sapiens	ENST00000304621	TTC39C-84107	-17.4	.((.((((..((((((((((&))))))))))..)))).)).	AGAAGmAGTGGGGTTTTCACC&GGTGAAAATTTAATTCATCA
SNORD90_H.sapiens	ENST00000319517	ADGRL2-106950	-17.4	.(((((((((((((((((&))))))))))))))))).	CTGmAGTTGGGTTTTTACC&GGTGAAAATTTAATTCAT
SNORD90_H.sapiens	ENST00000342526	AGMO-203876	-17.4	(((((((((((((.((((((&)))))).)))))))))))))	TGGTGmAATTAAATGTTCATT&GGTGAAAATTTAATTCATCA
SNORD90_H.sapiens	ENST00000317147	CNOT1-85097	-17.4	.(((((((.(((((((((((&))))))))))).))))))).	AGGTGmAGTGGAGTTTTCATT&GGTGAAAATTTAATTCATCA
SNORD90_H.sapiens	ENST00000320934	PCSK7-14521	-17.4	.((.(((((((((((((.((&)).))))))))))))).)).	AGAAGmAATTGAGTTTTCTCC&GGTGAAAATTTAATTCATCA
SNORD90_H.sapiens	ENST00000341209	FAM72A-9780	-17.4	.(((((((((((((((((&))))))))))))))))).	CTGmGATTAGGTTTTCGCT&GGTGAAAATTTAATTCAT
SNORD90_H.sapiens	ENST00000382020	TUSC3-119942	-17.4	.(((((.(((((((((((((&))))))))))))).))))).	GGATGmATTTAAATTTTTATC&GGTGAAAATTTAATTCATCA
SNORD90_H.sapiens	ENST00000377918	PCDH17-5129	-17.4	.((((((((((((((((((&)))))))))))))))))).	TGTGmAGTTGAATTTTCATT&GGTGAAAATTTAATTCATC
SNORD90_H.sapiens	ENST00000382713	DOK6-179307	-17.4	.((((((.((((((((((((&)))))))))))).)))))).	AGGTGmGACTGGGTTTTCATC&GGTGAAAATTTAATTCATCA
SNORD90_H.sapiens	ENST00000406884	WWOX-445420	-17.4	.((((((((((((((((((&)))))))))))))))))).	CGTGmAATTAAGTTTTCATT&GGTGAAAATTTAATTCATC
SNORD90_H.sapiens	ENST00000454679	MALRD1-72747	-17.4	.(((((((.(((((((.(((&))).))))))).))))))).	AGATGmGATGAAGTTTTGGCC&GGTGAAAATTTAATTCATCA
SNORD90_H.sapiens	ENST00000466986	SEM1-169420	-17.4	.((((((((((((.((((((&)))))).)))))))))))).	AGATGmAGTTGAATATTTATC&GGTGAAAATTTAATTCATCA
SNORD90_H.sapiens	ENST00000467509	OMA1-86728	-17.4	.((((((.((((((((((((&)))))))))))).)))))).	AGGTGmAAGTAAATTTTTACT&GGTGAAAATTTAATTCATCA
SNORD90_H.sapiens	ENST00000478014	RAD51B-697557	-17.4	.(((((.(((((.(((((((&))))))).))))).))))).	AGGTGmACTTGAGATTTCACC&GGTGAAAATTTAATTCATCA
SNORD90_H.sapiens	ENST00000486967	FAM228B-50920	-17.4	.((.((((((((.(((((((&))))))).)))))))).)).	AGAAGmAGTTGAGGTTTCACC&GGTGAAAATTTAATTCATCA
SNORD90_H.sapiens	ENST00000584625	TMEM241-29587	-17.4	.((((((..((((((((((.&.))))))))))..)))))).	AGATGmAAGAGAGTTTTTACA&GGTGAAAATTTAATTCATCA
SNORD90_H.sapiens	ENST00000593699	LRMDA-90355	-17.4	.((((((.(((((((((((.&.))))))))))).)))))).	GGGTGmAAGTGAGTTTTTACA&GGTGAAAATTTAATTCATCA
SNORD90_H.sapiens	ENST00000614891	MAL2-36236	-17.4	.((.((((((((((((((((&)))))))))))))))).)).	AGAAGmAATTAAGTTTTTACT&GGTGAAAATTTAATTCATCA
SNORD90_H.sapiens	ENST00000616544	ZNF658-2843	-17.4	.(((((((((((((((((.&.))))))))))))))))).	AGGTGmAGTTAGGTTTTTAA&GTGAAAATTTAATTCATCA
SNORD90_H.sapiens	ENST00000637842	RBMS3-70827	-17.4	.((((((((((((((((.&.)))))))))))))))).	AGATGmAGTTGAATTTTTG&TGAAAATTTAATTCATCA
SNORD90_H.sapiens	ENST00000201943	CACNB4-95317	-17.3	((((((((((.(((((((((&))))))))).))))))))))	TGATGmAATTACATTTTTATC&GGTGAAAATTTAATTCATCA
SNORD90_H.sapiens	ENST00000220763	CPQ-339927	-17.3	((((((..((.(((((((((&))))))))).))..))))))	TGATGmATCTGCATTTTCACC&GGTGAAAATTTAATTCATCA
SNORD90_H.sapiens	ENST00000263665	CNTN3-209676	-17.3	.((((((((((((((((.&.)))))))))))))))).	AGGTGmGATTGGGTTTTCT&TGAAAATTTAATTCATCA
SNORD90_H.sapiens	ENST00000290541	PSMB4-1160	-17.3	.((((((.((((((((.(((&))).)))))))).)))))).	AGGTGmAAATGAGTTTTGACC&GGTGAAAATTTAATTCATCA
SNORD90_H.sapiens	ENST00000271751	KCNH1-253490	-17.3	.(((((..(((((((((.((&)).)))))))))..))))).	AGATGmATCTAGATTTTCTCC&GGTGAAAATTTAATTCATCA
SNORD90_H.sapiens	ENST00000307729	MLLT10-43848	-17.3	.((.((((((((.(((((((&))))))).)))))))).)).	AGAAGmAGTTGGAGTTTCACC&GGTGAAAATTTAATTCATCA
SNORD90_H.sapiens	ENST00000279463	CNTN5-265708	-17.3	.((((((((((((((((.((&)).)))))))))))))))).	GGATGmAATTGAATTTTTTCT&GGTGAAAATTTAATTCATCA
SNORD90_H.sapiens	ENST00000282020	GRID2-903213	-17.3	((((((((((.(((((((.&.))))))).))))))))))	TGATGmAATTATGTTTTCAA&GTGAAAATTTAATTCATCA
SNORD90_H.sapiens	ENST00000283928	JAZF1-267132	-17.3	.((((((((((((((((.&.)))))))))))))))).	AGGTGmGGTTGGATTTTCT&TGAAAATTTAATTCATCA
SNORD90_H.sapiens	ENST00000347140	R3HDM2-4157	-17.3	.((((((.((((((((((((&)))))))))))).)))))).	GGGTGmGGATGGGTTTTCACT&GGTGAAAATTTAATTCATCA
SNORD90_H.sapiens	ENST00000359576	CLASP2-63558	-17.3	.((((..(((((((((((((&)))))))))))))..)))).	AGATGmTTTTAAATTTTTACT&GGTGAAAATTTAATTCATCA
SNORD90_H.sapiens	ENST00000346562	NPAS3-435740	-17.3	((.(((((((((.(((((((&))))))).))))))))).))	TGTTGmAGTTAAAATTTCACC&GGTGAAAATTTAATTCATCA
SNORD90_H.sapiens	ENST00000361727	CNTNAP2-1737888	-17.3	.((.((((((((((((((((&)))))))))))))))).)).	AGAGGmAATTGAATTTTCATT&GGTGAAAATTTAATTCATCA
SNORD90_H.sapiens	ENST00000362019	EEF1AKNMT-13663	-17.3	((((((((((.(((((((.&.))))))).))))))))))	TGATGmAATTATGTTTTCAG&GTGAAAATTTAATTCATCA
SNORD90_H.sapiens	ENST00000358087	POTEE-34250	-17.3	((.((((((((((((((((.&.)))))))))))))))).))	TGTTGmAATTAGATTTTTACA&GGTGAAAATTTAATTCATCA
SNORD90_H.sapiens	ENST00000355415	MFSD12-837	-17.3	.(((((.((((((((((((&)))))))))))).))))).	CATGmAGCTGAGTTTTCACC&GGTGAAAATTTAATTCATC
SNORD90_H.sapiens	ENST00000370982	GNG12-19320	-17.3	(((((..(((((((((((((&)))))))))))))..)))))	TGATGmTTTTAAATTTTTACT&GGTGAAAATTTAATTCATCA
SNORD90_H.sapiens	ENST00000369704	CFAP58-2547	-17.3	.(((((((((((.(((((((&))))))).))))))))))).	GGGTGmAATTGAAATTTTACT&GGTGAAAATTTAATTCATCA
SNORD90_H.sapiens	ENST00000371838	AGBL4-660428	-17.3	(((((.(((((.((((((((&)))))))).))))).)))))	TGGTGmCATTAATTTTTCACC&GGTGAAAATTTAATTCATCA
SNORD90_H.sapiens	ENST00000379241	VIT-92823	-17.3	((((((.(((((((.(((((&))))).))))))).))))))	TGGTGmATTTGGGTTCTCACC&GGTGAAAATTTAATTCATCA
SNORD90_H.sapiens	ENST00000393386	PTPRZ1-70909	-17.3	.((((((((((((((((.&.)))))))))))))))).	AGATGmAGTTAAGTTTTTG&TGAAAATTTAATTCATCA
SNORD90_H.sapiens	ENST00000402934	LTBP1-113129	-17.3	(((.((((((((((((((((&)))))))))))))))).)))	TGAGGmAATTGAATTTTTACT&GGTGAAAATTTAATTCATCA
SNORD90_H.sapiens	ENST00000424884	SYN2-724	-17.3	.((((((((((((((((((&)))))))))))))))))).	TATGmAGTTGAATTTTTACT&GGTGAAAATTTAATTCATC
SNORD90_H.sapiens	ENST00000431610	FTO-22557	-17.3	.(((((((((((((((.((.&.)).))))))))))))))).	AGGTGmAATTAGATTTTAACA&GGTGAAAATTTAATTCATCA
SNORD90_H.sapiens	ENST00000429747	CPNE4-131418	-17.3	.(((((.((((((((((((.&.)))))))))))).))))).	AGATGmACTTGGGTTTTTACA&GGTGAAAATTTAATTCATCA
SNORD90_H.sapiens	ENST00000503225	ARAP2-103378	-17.3	.(((((((((((((((((.&.))))))))))))))))).	AATGmAGTTAGGTTTTCATG&GGTGAAAATTTAATTCATC
SNORD90_H.sapiens	ENST00000508106	IQCM-202623	-17.3	.(((((((((((.((((((.&.)))))).))))))))))).	GGATGmGGTTAGAGTTTCATG&GGTGAAAATTTAATTCATCA
SNORD90_H.sapiens	ENST00000237822	LDAH-42814	-17.29	((((((....((((((((((&))))))))))....))))))	TGATGmACTGTGGTTTTCACC&GGTGAAAATTTAATTCATCA
SNORD90_H.sapiens	ENST00000222390	HGF-37826	-17.2	(((((((((((.(((((((.&.))))))).)))))))))))	TGGTGmGGTTAATTTTTCATG&GGTGAAAATTTAATTCATCA
SNORD90_H.sapiens	ENST00000252318	GALNT8-41901	-17.2	.(((((..(((((((((((.&.)))))))))))..))))).	GGATGmATCTAAATTTTTACA&GGTGAAAATTTAATTCATCA
SNORD90_H.sapiens	ENST00000262189	KMT2C-133289	-17.2	.(((((.((((((((((((&)))))))))))).))))).	AGTGmAGCTGAGTTTTCGCC&GGTGAAAATTTAATTCATC
SNORD90_H.sapiens	ENST00000259698	RIPOR2-75721	-17.2	.(((((((((.((((((((&)))))))).))))))))).	AATGmAATTAGTTTTTCACC&GGTGAAAATTTAATTCATC
SNORD90_H.sapiens	ENST00000259235	SAP130-27294	-17.2	(((((((((((.((((((((&)))))))).)))))))))))	TGATGmGGTTAATTTTTCATT&GGTGAAAATTTAATTCATCA
SNORD90_H.sapiens	ENST00000257192	DSG1-13801	-17.2	(((((..(((((((((((((&)))))))))))))..)))))	TGATGmGTTTAAATTTTTACT&GGTGAAAATTTAATTCATCA
SNORD90_H.sapiens	ENST00000257209	FHOD3-202051	-17.2	.((((((((((((.((((.&.)))).)))))))))))).	AGATGmAATTAGATGTTCAG&GTGAAAATTTAATTCATCA
SNORD90_H.sapiens	ENST00000262041	MEOX2-63241	-17.2	.(((((((((((((.((((&)))).))))))))))))).	AGTGmAGTTGAGTTTGCACC&GGTGAAAATTTAATTCATC
SNORD90_H.sapiens	ENST00000264498	FGF2-56900	-17.2	((((((.((((((.(((((.&.))))).)))))).))))))	TGATGmATTTAAGTGTTCACA&GGTGAAAATTTAATTCATCA
SNORD90_H.sapiens	ENST00000288490	DGKI-257080	-17.2	(((((((((((((((.((((&)))).)))))))))))))))	TGGTGmAATTAGATTTCTACT&GGTGAAAATTTAATTCATCA
SNORD90_H.sapiens	ENST00000306121	SNX7-7021	-17.2	.((((((((((((.(((((.&.))))).)))))))))))).	AGGTGmGATTAAATGTTTACA&GGTGAAAATTTAATTCATCA
SNORD90_H.sapiens	ENST00000284382	CERS3-73258	-17.2	.(..(((((((((.((((((&)))))).)))))))))..).	AGGGGmAGTTAGATGTTCACC&GGTGAAAATTTAATTCATCA
SNORD90_H.sapiens	ENST00000331581	CADM1-224978	-17.2	.((.(((((.((((((((((&)))))))))).))))).)).	GGAAGmAGTTCAGTTTTCACC&GGTGAAAATTTAATTCATCA
SNORD90_H.sapiens	ENST00000336824	FNDC3B-145327	-17.2	.(((.((((((((((((((&)))))))))))))).))).	AGTGmTATTGAATTTTCACC&GGTGAAAATTTAATTCATC
SNORD90_H.sapiens	ENST00000317501	NTRK3-245905	-17.2	.((((((..((((((((((.&.))))))))))..)))))).	AGGTGmGAAAGAGTTTTCACA&GGTGAAAATTTAATTCATCA
SNORD90_H.sapiens	ENST00000354886	SLC38A6-81229	-17.2	.(((..(((((((((((((&)))))))))))))..))).	AGTGmTTTTAGATTTTCACC&GGTGAAAATTTAATTCATC
SNORD90_H.sapiens	ENST00000355415	MFSD12-682	-17.2	.(((((.((((((((((((&)))))))))))).))))).	TATGmAGCTGAGTTTTCACC&GGTGAAAATTTAATTCATC
SNORD90_H.sapiens	ENST00000354370	HNF4G-73396	-17.2	.(((((((((((((.(((.&.))).))))))))))))).	AGATGmAATTGAATTATCAG&GTGAAAATTTAATTCATCA
SNORD90_H.sapiens	ENST00000376302	MYO3A-5657	-17.2	(((((((((((((((((.&.)))))))))))))))))	TGATGmAATTAAGTTTTTG&TGAAAATTTAATTCATCA
SNORD90_H.sapiens	ENST00000376221	AADACL4-12693	-17.2	.((((((((((((((((.&.)))))))))))))))).	GGGTGmAATTGGGTTTTCC&TGAAAATTTAATTCATCA
SNORD90_H.sapiens	ENST00000373789	RTKN2-19834	-17.2	.(((((((((((.((((((.&.)))))).))))))))))).	GGATGmGGTTAAAATTTCATG&GGTGAAAATTTAATTCATCA
SNORD90_H.sapiens	ENST00000371806	FCN1-11612	-17.2	.((((((((((((((((.&.)))))))))))))))).	GGATGmAATTGAGTTTTTG&TGAAAATTTAATTCATCA
SNORD90_H.sapiens	ENST00000382080	SGCZ-1071592	-17.2	.((((((((((.(((((((&))))))).)))))))))).	AATGmAATTAAGGTTTCACC&GGTGAAAATTTAATTCATC
SNORD90_H.sapiens	ENST00000397461	CNTN4-130033	-17.2	((((((((((((.(((((((&))))))).))))))))))))	TGGTGmAATTAAACTTTCATT&GGTGAAAATTTAATTCATCA
SNORD90_H.sapiens	ENST00000423955	KRT86-10874	-17.2	((((((((..(((((((((.&.)))))))))..))))))))	TGGTGmAATCTGATTTTCATG&GGTGAAAATTTAATTCATCA
SNORD90_H.sapiens	ENST00000507000	RACK1-352	-17.2	(((((((.(((((((((((.&.))))))))))).)))))))	TGGTGmAGATGGATTTTCATA&GGTGAAAATTTAATTCATCA
SNORD90_H.sapiens	ENST00000614333	ACACA-113	-17.2	(((((((.((((((((((((&)))))))))))).)))))))	TGGTGmAACTGAATTTTCATT&GGTGAAAATTTAATTCATCA
SNORD90_H.sapiens	ENST00000609686	GRIN2B-37862	-17.2	.((((((((((((((((((&)))))))))))))))))).	AATGmAATTGAGTTTTCATT&GGTGAAAATTTAATTCATC
SNORD90_H.sapiens	ENST00000237449	DNAH6-40082	-17.15	.(((((...((((((((((.&.))))))))))...))))).	GGATGmATAAGAATTTTCACA&GGTGAAAATTTAATTCATCA
SNORD90_H.sapiens	ENST00000382865	POLN-64335	-17.15	(((((...((((((((((((&))))))))))))...)))))	TGGTGmTTCTGGATTTTCACC&GGTGAAAATTTAATTCATCA
SNORD90_H.sapiens	ENST00000220244	CEMIP-92858	-17.1	.((((((.((((((((.(((&))).)))))))).)))))).	GGGTGmAGATAGATTTTGGCC&GGTGAAAATTTAATTCATCA
SNORD90_H.sapiens	ENST00000235453	DENND1B-71282	-17.1	.((((((((.((((((((((&)))))))))).)))))))).	GGATGmAGTTTGATTTTTATC&GGTGAAAATTTAATTCATCA
SNORD90_H.sapiens	ENST00000253811	DIAPH1-21825	-17.1	.((((..(((((.(((((((&))))))).)))))..)))).	CGGTGmTTTTGAAATTTCACC&GGTGAAAATTTAATTCATCA
SNORD90_H.sapiens	ENST00000253807	PCDHAC1-46226	-17.1	.((((((((((((((.((((&)))).)))))))))))))).	AGATGmAATTAAGTTTGCATT&GGTGAAAATTTAATTCATCA
SNORD90_H.sapiens	ENST00000308769	COP1-220034	-17.1	.((((((.(((((((((((.&.))))))))))).)))))).	AGATGmGGGTAAGTTTTCATA&GGTGAAAATTTAATTCATCA
SNORD90_H.sapiens	ENST00000312179	RSRC1-424893	-17.1	(((((..(((((((((.(((&))).)))))))))..)))))	TGATGmTTTTAAATTTTGACC&GGTGAAAATTTAATTCATCA
SNORD90_H.sapiens	ENST00000287878	PRKAG2-141475	-17.1	((((((((((((((.(((((&))))).))))))))))))))	TGATGmGATTGGATTGTCATT&GGTGAAAATTTAATTCATCA
SNORD90_H.sapiens	ENST00000275159	TBC1D32-91314	-17.1	.(((((((.(((((((((((&))))))))))).))))))).	AGATGmGATAAAATTTTCATT&GGTGAAAATTTAATTCATCA
SNORD90_H.sapiens	ENST00000293406	LSM12-22755	-17.1	.(((((.(((((((((((.&.))))))))))).))))).	AGATGmATTTGGATTTTCAG&GTGAAAATTTAATTCATCA
SNORD90_H.sapiens	ENST00000323630	MTMR3-33977	-17.1	.((.(((((((((((((((.&.))))))))))))))).)).	GGAGGmGATTAAATTTTCATA&GGTGAAAATTTAATTCATCA
SNORD90_H.sapiens	ENST00000332432	MARCH11-59947	-17.1	.((((((((((((((((((&)))))))))))))))))).	TGTGmGATTGAGTTTTTACT&GGTGAAAATTTAATTCATC
SNORD90_H.sapiens	ENST00000331710	TBK1-34989	-17.1	.(((((((..((((((((((&))))))))))..))))))).	AGATGmGATGTAATTTTTACC&GGTGAAAATTTAATTCATCA
SNORD90_H.sapiens	ENST00000334398	TMLHE-101287	-17.1	.(((((((((((.((((((.&.)))))).))))))))))).	AGGTGmGATTAGACTTTTACA&GGTGAAAATTTAATTCATCA
SNORD90_H.sapiens	ENST00000334267	DYNC2H1-61263	-17.1	.((((((.((((((.(((((&))))).)))))).)))))).	AGATGmGGATAAATTATCACC&GGTGAAAATTTAATTCATCA
SNORD90_H.sapiens	ENST00000331762	IMMP2L-184274	-17.1	.((((((((((((((((.&.)))))))))))))))).	TTGmAATTGAATTTTCATG&GGTGAAAATTTAATTCAT
SNORD90_H.sapiens	ENST00000354212	MAGI2-187858	-17.1	.(((((((((((((.(((.&.))).))))))))))))).	AGATGmAATTAAATTCTCAG&GTGAAAATTTAATTCATCA
SNORD90_H.sapiens	ENST00000373758	REEP3-102703	-17.1	.((((((.((((((((((((&)))))))))))).)))))).	GGATGmGACTAAATTTTCATT&GGTGAAAATTTAATTCATCA
SNORD90_H.sapiens	ENST00000392769	CEP112-218279	-17.1	.(((..(((((((((((((&)))))))))))))..))).	AGTGmTTTTAAATTTTCACC&GGTGAAAATTTAATTCATC
SNORD90_H.sapiens	ENST00000377275	ARL5B-14940	-17.1	.((((((((((((((((.&.)))))))))))))))).	TTGmAATTGAGTTTTCATA&GGTGAAAATTTAATTCAT
SNORD90_H.sapiens	ENST00000509176	CCSER1-730700	-17.1	.((((((..((((.((((((&)))))).))))..)))))).	AGATGmAAAGAAATATTCACC&GGTGAAAATTTAATTCATCA
SNORD90_H.sapiens	ENST00000521593	CNBD1-195266	-17.1	.((((((((((((((((.&.)))))))))))))))).	TTGmAATTAGATTTTCATG&GGTGAAAATTTAATTCAT
SNORD90_H.sapiens	ENST00000512097	KCNN2-54223	-17.1	.((((((..((((.((((((&)))))).))))..)))))).	AGATGmAGGCAGATGTTCACC&GGTGAAAATTTAATTCATCA
SNORD90_H.sapiens	ENST00000524607	CACNA1E-49598	-17.1	.(((((((((((.(((((&))))).))))))))))).	TTGmAGTTGAATTGTCACC&GGTGAAAATTTAATTCAT
SNORD90_H.sapiens	ENST00000306666	PTGER3-17088	-17.05	.(((((...(((((((((((&)))))))))))...))))).	AGGTGmACAGGAGTTTTCACT&GGTGAAAATTTAATTCATCA
SNORD90_H.sapiens	ENST00000343571	EFHC2-76763	-17.05	.(((((...(((((((((((&)))))))))))...))))).	AGATGmGTAGAAATTTTCACT&GGTGAAAATTTAATTCATCA
SNORD90_H.sapiens	ENST00000240093	FZD3-60048	-17	.(((((((((((((((..(&)..))))))))))))))).	AGGTGmAGTTAAATTTTTGT&GTGAAAATTTAATTCATCA
SNORD90_H.sapiens	ENST00000243346	NMI-14800	-17	(((((((((((((((((.(.&.).)))))))))))))))))	TGATGmGATTAGATTTTTTCA&GGTGAAAATTTAATTCATCA
SNORD90_H.sapiens	ENST00000262150	CDH19-49450	-17	.(((((((((((.(((((((&))))))).))))))))))).	AGGTGmAATTGAGCTTTCATT&GGTGAAAATTTAATTCATCA
SNORD90_H.sapiens	ENST00000264546	FRMD4A-28286	-17	(((((..((((((.((((((&)))))).))))))..)))))	TGATGmGTTTAGGTATTCACC&GGTGAAAATTTAATTCATCA
SNORD90_H.sapiens	ENST00000261205	SYT1-201980	-17	.((((((..(((((((((((&)))))))))))..)))))).	AGGTGmAGACAGATTTTCACT&GGTGAAAATTTAATTCATCA
SNORD90_H.sapiens	ENST00000262545	PCSK2-76722	-17	.(.((((..(((((((((((&)))))))))))..)))).).	AGTTGmAGGGGAGTTTTCGCC&GGTGAAAATTTAATTCATCA
SNORD90_H.sapiens	ENST00000307296	PDCD6IP-35160	-17	.((((((((((.((((((.&.)))))).)))))))))).	AGATGmAGTTGACTTTTCAG&GTGAAAATTTAATTCATCA
SNORD90_H.sapiens	ENST00000282260	HOMER1-71943	-17	.((((((((((.((((((&)))))).)))))))))).	CTGmAATTGAATCTTCACC&GGTGAAAATTTAATTCAT
SNORD90_H.sapiens	ENST00000276737	FAM135B-18671	-17	.(((((((((((.(((((((&))))))).))))))))))).	GGATGmGGTTGGGATTTCATC&GGTGAAAATTTAATTCATCA
SNORD90_H.sapiens	ENST00000297145	BMT2-69720	-17	.((((((..((((((((((.&.))))))))))..)))))).	AGATGmGGGGAAATTTTCATG&GGTGAAAATTTAATTCATCA
SNORD90_H.sapiens	ENST00000268070	ADAMTS17-52313	-17	((((((((((((((((.((.&.)).))))))))))))))))	TGGTGmAATTAGGTTTTGATG&GGTGAAAATTTAATTCATCA
SNORD90_H.sapiens	ENST00000275358	VWDE-21357	-17	.((((((((((((((((.&.)))))))))))))))).	CTGmAATTGAATTTTCATG&GGTGAAAATTTAATTCAT
SNORD90_H.sapiens	ENST00000307428	PARM1-49675	-17	.(((((((((((.(((((&))))).))))))))))).	TTGmAATTAAGTTGTCACC&GGTGAAAATTTAATTCAT
SNORD90_H.sapiens	ENST00000353487	SPPL3-2677	-17	.((((((..((((((((((.&.))))))))))..)))))).	AGATGmAAGAAAATTTTTACA&GGTGAAAATTTAATTCATCA
SNORD90_H.sapiens	ENST00000354952	PLSCR4-30294	-17	.((((((((((((.(((((.&.))))).)))))))))))).	AGGTGmGGTTAAATATTCATA&GGTGAAAATTTAATTCATCA
SNORD90_H.sapiens	ENST00000367206	SOX5-17704	-17	.((((..(((((.(((((((&))))))).)))))..)))).	GGATGmGCTTGAGATTTCACC&GGTGAAAATTTAATTCATCA
SNORD90_H.sapiens	ENST00000374695	HSPG2-39600	-17	.((((((((((.(((((((&))))))).)))))))))).	TATGmGATTAGACTTTCACC&GGTGAAAATTTAATTCATC
SNORD90_H.sapiens	ENST00000382452	WDR1-5434	-17	(((((.((((((((.(((((&))))).)))))))).)))))	TGGTGmCGTTGGATTATCACC&GGTGAAAATTTAATTCATCA
SNORD90_H.sapiens	ENST00000406884	WWOX-518403	-17	.((((((((((((((((.&.)))))))))))))))).	TTGmAATTAAATTTTCATG&GGTGAAAATTTAATTCAT
SNORD90_H.sapiens	ENST00000424296	AK9-167199	-17	.(((((((.((((((((((.&.)))))))))).))))))).	GGATGmGGTCAAATTTTCATA&GGTGAAAATTTAATTCATCA
SNORD90_H.sapiens	ENST00000475045	RUNX1-893932	-17	.((((((((((((((.(((&))).)))))))))))))).	AGTGmGATTGAATTTTGACC&GGTGAAAATTTAATTCATC
SNORD90_H.sapiens	ENST00000478136	TAFA1-282930	-17	.(((((((((((.(((((&))))).))))))))))).	CTGmAATTGAATTATCACC&GGTGAAAATTTAATTCAT
SNORD90_H.sapiens	ENST00000530218	USP50-43528	-17	.((.(((.((((((((((((&)))))))))))).))).)).	AGAAGmAGATGGATTTTCACC&GGTGAAAATTTAATTCATCA
SNORD90_H.sapiens	ENST00000536657	WASF2-52661	-17	.(((((((((((.(((((((&))))))).))))))))))).	GGATGmAATTGAAATTTTATC&GGTGAAAATTTAATTCATCA
SNORD90_H.sapiens	ENST00000637807	AC019117.3-130256	-17	.((((((((((((((((.&.)))))))))))))))).	CTGmAATTAGATTTTCATA&GGTGAAAATTTAATTCAT
SNORD90_H.sapiens	ENST00000323180	PHF21A-88746	-16.99	.(((((....(((((((((.&.)))))))))....))))).	AGATGmATACTGATTTTCACA&GGTGAAAATTTAATTCATCA
SNORD90_H.sapiens	ENST00000353214	ARPC5L-6145	-16.95	.((((((...(((((((((.&.)))))))))...)))))).	AGATGmAAAATAGTTTTCACA&GGTGAAAATTTAATTCATCA
SNORD90_H.sapiens	ENST00000416284	TAFA2-280423	-16.95	.((((((...(((((((((.&.)))))))))...)))))).	AGATGmAAACTAATTTTCACA&GGTGAAAATTTAATTCATCA
SNORD90_H.sapiens	ENST00000665764	AL160272.2-341328	-16.95	.(((((...(((((((((((&)))))))))))...))))).	AGATGmGTTGGAGTTTTTACC&GGTGAAAATTTAATTCATCA
SNORD90_H.sapiens	ENST00000220562	EXTL3-6268	-16.9	((((((((..(((((((((.&.)))))))))..))))))))	TGGTGmAATCTGATTTTTACA&GGTGAAAATTTAATTCATCA
SNORD90_H.sapiens	ENST00000242872	CENPK-22708	-16.9	.((((((..(((((((((((&)))))))))))..)))))).	AGATGmAAAAAAATTTTCATC&GGTGAAAATTTAATTCATCA
SNORD90_H.sapiens	ENST00000267484	RTN1-96900	-16.9	.((((((((((((.((((((&)))))).)))))))))))).	GGATGmGGTTGAATATTCATT&GGTGAAAATTTAATTCATCA
SNORD90_H.sapiens	ENST00000293760	LEMD2-16763	-16.9	.((.(((((((((((((((.&.))))))))))))))).)).	AGAAGmGGTTGAGTTTTCATG&GGTGAAAATTTAATTCATCA
SNORD90_H.sapiens	ENST00000270190	DOP1B-14587	-16.9	.((((((((((((((.(((&))).)))))))))))))).	TATGmGATTGAATTTTGGCC&GGTGAAAATTTAATTCATC
SNORD90_H.sapiens	ENST00000280663	CACNA2D4-123394	-16.9	.((((((.((((((((((((&)))))))))))).)))))).	GGGTGmGGCTGGATTTTCATC&GGTGAAAATTTAATTCATCA
SNORD90_H.sapiens	ENST00000313221	FBXL13-174045	-16.9	.((((..(.(((((((((((&))))))))))).)..)))).	AGATGmTTTAAGGTTTTCACC&GGTGAAAATTTAATTCATCA
SNORD90_H.sapiens	ENST00000283269	CADPS-407617	-16.9	.((((((((((((((((.&.)))))))))))))))).	CTGmAGTTAAATTTTCATA&GGTGAAAATTTAATTCAT
SNORD90_H.sapiens	ENST00000268099	SCAMP2-21586	-16.9	(((((((.((((((.((((.&.)))).)))))).)))))))	TGATGmAACTGAGTTCTCACA&GGTGAAAATTTAATTCATCA
SNORD90_H.sapiens	ENST00000278550	TENM4-402693	-16.9	((((((((((((.(((((.&.))))).))))))))))))	TGATGmAGTTAGAATTTCAG&GTGAAAATTTAATTCATCA
SNORD90_H.sapiens	ENST00000296043	SHROOM3-216852	-16.9	.((((((((((((.((((.&.)))).)))))))))))).	GGATGmAATTAAGTGTTCAA&GTGAAAATTTAATTCATCA
SNORD90_H.sapiens	ENST00000299980	AP1G1-55130	-16.9	(((((((.((((.(((((((&))))))).)))).)))))))	TGGTGmAGATGGAGTTTCACC&GGTGAAAATTTAATTCATCA
SNORD90_H.sapiens	ENST00000269187	SLC39A6-17094	-16.9	.(((((((((.(((((((.&.))))))).))))))))).	GGATGmAGTTGTGTTTTCAA&GTGAAAATTTAATTCATCA
SNORD90_H.sapiens	ENST00000269445	DYM-211322	-16.9	.((((((((((((((((.&.)))))))))))))))).	CTGmAATTAAGTTTTCATG&GGTGAAAATTTAATTCAT
SNORD90_H.sapiens	ENST00000276175	TBC1D8B-69452	-16.9	.((((((.((((.(((((((&))))))).)))).)))))).	GGGTGmAGCTGAGATTTCACC&GGTGAAAATTTAATTCATCA
SNORD90_H.sapiens	ENST00000331040	NRXN1-199222	-16.9	.(((((((((((.(((((.&.))))).))))))))))).	AGATGmAGTTAAAATTTCAG&GTGAAAATTTAATTCATCA
SNORD90_H.sapiens	ENST00000327441	MIPOL1-17669	-16.9	.((((((.((((((((((((&)))))))))))).)))))).	AGGTGmGAGTAAGTTTTTACT&GGTGAAAATTTAATTCATCA
SNORD90_H.sapiens	ENST00000349703	RFC1-42397	-16.9	((((((.(((((((((((.&.))))))))))).))))))	TGATGmACTTAAATTTTCAA&GTGAAAATTTAATTCATCA
SNORD90_H.sapiens	ENST00000376131	FGF14-120402	-16.9	.(((((((.(((((((((.&.))))))))).))))))).	TGATGmAATAGAGTTTTCAG&GTGAAAATTTAATTCATCA
SNORD90_H.sapiens	ENST00000376452	KIAA1217-59107	-16.9	.(((((((((((((((((.&.))))))))))))))))).	TGTGmGGTTAAATTTTCATA&GGTGAAAATTTAATTCATC
SNORD90_H.sapiens	ENST00000391958	ZNF233-4456	-16.9	.(((((((((((((((.(((&))).))))))))))))))).	AGGTGmAGTTGAGTTTTGATT&GGTGAAAATTTAATTCATCA
SNORD90_H.sapiens	ENST00000400128	CHODL-68246	-16.9	((.(((((((((((((((((&))))))))))))))))).))	TGCTGmAATTAAGTTTTCATT&GGTGAAAATTTAATTCATCA
SNORD90_H.sapiens	ENST00000413509	HDAC9-55300	-16.9	(((.((((..((((((((((&))))))))))..)))).)))	TGAAGmAATCTGATTTTCACC&GGTGAAAATTTAATTCATCA
SNORD90_H.sapiens	ENST00000433211	CTNNA3-499617	-16.9	.(((((((.(((((((((((&))))))))))).))))))).	AGATGmAGTGAAATTTTTATC&GGTGAAAATTTAATTCATCA
SNORD90_H.sapiens	ENST00000430095	RAD52-20128	-16.9	.(((((((((((.(((((&))))).))))))))))).	CTGmAATTAAGTTATCACC&GGTGAAAATTTAATTCAT
SNORD90_H.sapiens	ENST00000509176	CCSER1-1113342	-16.9	.((((((((((.(((((((.&.))))))).)))))))))).	AGATGmGATTGGCTTTTTACA&GGTGAAAATTTAATTCATCA
SNORD90_H.sapiens	ENST00000510784	RIPOR2-84971	-16.9	.((((((.((((((((((.&.)))))))))).)))))).	AGATGmAAATAAGTTTTCAG&GTGAAAATTTAATTCATCA
SNORD90_H.sapiens	ENST00000564517	RPL4-17450	-16.9	.(((((((((((((((((.&.))))))))))))))))).	TATGmGATTAGATTTTTACA&GGTGAAAATTTAATTCATC
SNORD90_H.sapiens	ENST00000601792	PGLYRP2-18217	-16.9	((((((.(((((((((((.&.))))))))))).))))))	TGATGmACTTAGATTTTCAA&GTGAAAATTTAATTCATCA
SNORD90_H.sapiens	ENST00000276737	FAM135B-282146	-16.89	.((((....(((((((((((&)))))))))))....)))).	AGGTGmCCTGGAATTTTCACC&GGTGAAAATTTAATTCATCA
SNORD90_H.sapiens	ENST00000295268	STPG2-453303	-16.89	.(((((....((((((((((&))))))))))....))))).	AGGTGmATGACAGTTTTCACC&GGTGAAAATTTAATTCATCA
SNORD90_H.sapiens	ENST00000366937	ESRRG-95515	-16.85	(((((((...(((((((((.&.)))))))))...)))))))	TGATGmAAATTAATTTTCACA&GGTGAAAATTTAATTCATCA
SNORD90_H.sapiens	ENST00000357607	BMX-16604	-16.85	.(((((...(((((((((((&)))))))))))...))))).	AGGTGmATGGGAGTTTTCATC&GGTGAAAATTTAATTCATCA
SNORD90_H.sapiens	ENST00000403625	MAST4-140411	-16.85	.((((((...(((((((((.&.)))))))))...)))))).	AGATGmAAACTGGTTTTCACA&GGTGAAAATTTAATTCATCA
SNORD90_H.sapiens	ENST00000604093	MTRNR2L13-54	-16.85	.(((((...(((((((((((&)))))))))))...))))).	AGGTGmATAGAAATTTTTACC&GGTGAAAATTTAATTCATCA
SNORD90_H.sapiens	ENST00000190611	OSBPL6-48257	-16.8	.((((.((((((((((((((&)))))))))))))).)))).	CGATGmCGTTAAGTTTTTATC&GGTGAAAATTTAATTCATCA
SNORD90_H.sapiens	ENST00000227756	GALNT18-251656	-16.8	(((((((((((.((((((.&.)))))).)))))))))))	TGATGmAGTTAACTTTTCAA&GTGAAAATTTAATTCATCA
SNORD90_H.sapiens	ENST00000242719	RNF11-20785	-16.8	.(((..(((((((((((((&)))))))))))))..))).	AGTGmTTTTGGATTTTCACC&GGTGAAAATTTAATTCATC
SNORD90_H.sapiens	ENST00000261461	PPP2R5A-67232	-16.8	.((((((.((((.(((((((&))))))).)))).)))))).	AGATGmAGATGGGGTTTCACC&GGTGAAAATTTAATTCATCA
SNORD90_H.sapiens	ENST00000261880	AAGAB-52246	-16.8	.(((((.((((((((((.((&)).)))))))))).))))).	GGGTGmATTTGGGTTTTCTCC&GGTGAAAATTTAATTCATCA
SNORD90_H.sapiens	ENST00000267584	AK7-34529	-16.8	.((((..(((((((((((&)))))))))))..)))).	TTGmAAGGAGATTTTCACC&GGTGAAAATTTAATTCAT
SNORD90_H.sapiens	ENST00000264951	XRN1-73543	-16.8	(((((((.(((((.(((((.&.))))).))))).)))))))	TGATGmAAGTAAATGTTCACA&GGTGAAAATTTAATTCATCA
SNORD90_H.sapiens	ENST00000256339	UNC79-235576	-16.8	.((((((..(((((((((((&)))))))))))..)))))).	AGATGmGAACAAGTTTTTACC&GGTGAAAATTTAATTCATCA
SNORD90_H.sapiens	ENST00000274071	PDGFC-196914	-16.8	.((((((((((((((((.&.)))))))))))))))).	GGATGmAATTGGATTTTTG&TGAAAATTTAATTCATCA
SNORD90_H.sapiens	ENST00000299350	MYRFL-11582	-16.8	((((((((((((((((.(((&))).))))))))))))))))	TGATGmAATTAGATTTTAATC&GGTGAAAATTTAATTCATCA
SNORD90_H.sapiens	ENST00000295095	ARHGAP15-288556	-16.8	(((((((.((((.(((((((&))))))).)))).)))))))	TGATGmGAGTAGGGTTTCACC&GGTGAAAATTTAATTCATCA
SNORD90_H.sapiens	ENST00000303795	APLF-7717	-16.8	.(((((((((((.(((((.&.))))).))))))))))).	GGATGmAGTTGAAATTTCAG&GTGAAAATTTAATTCATCA
SNORD90_H.sapiens	ENST00000296741	ENPP6-51281	-16.8	.(((((((((((((.(((.&.))).))))))))))))).	AGATGmAATTGGATTGTCAG&GTGAAAATTTAATTCATCA
SNORD90_H.sapiens	ENST00000284885	TMPRSS15-60791	-16.8	.((((((((((.((((((.&.)))))).)))))))))).	AGGTGmAATTAATTTTTCAA&GTGAAAATTTAATTCATCA
SNORD90_H.sapiens	ENST00000275763	AGBL3-116053	-16.8	(((.(..(((((((((((((&)))))))))))))..).)))	TGAAGmGCTTAAATTTTCACC&GGTGAAAATTTAATTCATCA
SNORD90_H.sapiens	ENST00000278568	PAK1-78383	-16.8	.(((((((.(((((((((((&))))))))))).))))))).	GGATGmAGTAAGATTTTTATC&GGTGAAAATTTAATTCATCA
SNORD90_H.sapiens	ENST00000288490	DGKI-387693	-16.8	.((((((((((((((.((((&)))).)))))))))))))).	GGATGmAATTAGATTTCTATC&GGTGAAAATTTAATTCATCA
SNORD90_H.sapiens	ENST00000300177	GREM1-5109	-16.8	.((((((((((((((((((&)))))))))))))))))).	TATGmGATTGAATTTTTACT&GGTGAAAATTTAATTCATC
SNORD90_H.sapiens	ENST00000268673	PDPK1-34600	-16.8	.((((((((((((((.((((&)))).)))))))))))))).	GGATGmAGTTAGATTTATATC&GGTGAAAATTTAATTCATCA
SNORD90_H.sapiens	ENST00000281523	ZNF385D-120245	-16.8	.(((((.(((((((((((((&))))))))))))).))))).	AGATGmACTTGGATTTTTATC&GGTGAAAATTTAATTCATCA
SNORD90_H.sapiens	ENST00000304788	NANP-4965	-16.8	.((((((((((((((((.&.)))))))))))))))).	AGGTGmAGTTGAGTTTTTG&TGAAAATTTAATTCATCA
SNORD90_H.sapiens	ENST00000303635	CAMTA1-223164	-16.8	.(((((((.(((.((((((.&.)))))).))).))))))).	AGATGmAATAGAACTTTCACA&GGTGAAAATTTAATTCATCA
SNORD90_H.sapiens	ENST00000337743	TASP1-226850	-16.8	.((((.((.(((((((((((&))))))))))).)).)))).	AGGTGmCATAAGATTTTCACC&GGTGAAAATTTAATTCATCA
SNORD90_H.sapiens	ENST00000316731	CCZ1B-21517	-16.8	.((((((.(((((.((((((&)))))).))))).)))))).	CGGTGmAGATAGGTCTTCGCC&GGTGAAAATTTAATTCATCA
SNORD90_H.sapiens	ENST00000317775	NOS1-22987	-16.8	.((((((((((((((((.&.)))))))))))))))).	AGATGmAGTTAGATTTTTT&TGAAAATTTAATTCATCA
SNORD90_H.sapiens	ENST00000332175	PTPRM-271102	-16.8	.((.((((((((((((((((&)))))))))))))))).)).	GGAAGmAGTTAGGTTTTTACT&GGTGAAAATTTAATTCATCA
SNORD90_H.sapiens	ENST00000361054	WDR47-22602	-16.8	.(.((((.((((((((((((&)))))))))))).)))).).	AGTTGmAGATGGATTTTCACC&GGTGAAAATTTAATTCATCA
SNORD90_H.sapiens	ENST00000355072	HTT-82698	-16.8	.((((..((((((((((((.&.))))))))))))..)))).	AGGTGmTTTTGGATTTTCATA&GGTGAAAATTTAATTCATCA
SNORD90_H.sapiens	ENST00000357244	RC3H2-50987	-16.8	.(((((((.(((((((((.&.))))))))).))))))).	CGATGmAGTGAAGTTTTCAG&GTGAAAATTTAATTCATCA
SNORD90_H.sapiens	ENST00000361799	RNF220-84332	-16.8	.(((((.(((((((((((.&.))))))))))).))))).	GGATGmACTTAGATTTTCAG&GTGAAAATTTAATTCATCA
SNORD90_H.sapiens	ENST00000373275	BRWD3-1342	-16.8	((((((((.(((((((((((&))))))))))).))))))))	TGGTGmAGTAAAGTTTTCATT&GGTGAAAATTTAATTCATCA
SNORD90_H.sapiens	ENST00000369878	CNNM2-57617	-16.8	.((((.((((((((((((&)))))))))))).)))).	TTGmAAATAAGTTTTCACC&GGTGAAAATTTAATTCAT
SNORD90_H.sapiens	ENST00000383699	CADM2-893136	-16.8	.((((((((((((((((((&)))))))))))))))))).	AATGmAGTTGGATTTTCATT&GGTGAAAATTTAATTCATC
SNORD90_H.sapiens	ENST00000378653	CFAP47-373107	-16.8	.((((((((((((((((.&.)))))))))))))))).	TTGmAGTTAGATTTTTACA&GGTGAAAATTTAATTCAT
SNORD90_H.sapiens	ENST00000378993	IL1RAPL1-1143815	-16.8	(((((((..((((((.((((&)))).))))))..)))))))	TGATGmGAGGAGATTTCCACC&GGTGAAAATTTAATTCATCA
SNORD90_H.sapiens	ENST00000379917	ADAM9-34119	-16.8	.(((((..(((((((((.((&)).)))))))))..))))).	AGATGmATCTAGGTTTTCTCC&GGTGAAAATTTAATTCATCA
SNORD90_H.sapiens	ENST00000396193	PDE1C-35285	-16.8	.(((((((.((((((((((.&.)))))))))).))))))).	GGGTGmGGTGGAATTTTCATG&GGTGAAAATTTAATTCATCA
SNORD90_H.sapiens	ENST00000395927	GRHL2-42051	-16.8	.((.((((.(((((((((((&))))))))))).)))).)).	AGAAGmGGTAGAGTTTTCACC&GGTGAAAATTTAATTCATCA
SNORD90_H.sapiens	ENST00000421745	BIRC6-235316	-16.8	.(((((..((((((((((((&))))))))))))..))))).	AGGTGmACATAAGTTTTTACC&GGTGAAAATTTAATTCATCA
SNORD90_H.sapiens	ENST00000421177	NSG1-24352	-16.8	.((((((.(((((((.((((&)))).))))))).)))))).	CGGTGmAGCTGAGTTTGCACC&GGTGAAAATTTAATTCATCA
SNORD90_H.sapiens	ENST00000473741	TJP1-127991	-16.8	(((((((..(((((((((((&)))))))))))..)))))))	TGATGmAAGCAGATTTTCATT&GGTGAAAATTTAATTCATCA
SNORD90_H.sapiens	ENST00000613252	DACH1-201475	-16.8	.((((((((((((((((.&.)))))))))))))))).	AGATGmAATTGAATTTTTC&TGAAAATTTAATTCATCA
SNORD90_H.sapiens	ENST00000558231	ALDH1A2-46176	-16.79	.((((....(((((((((((&)))))))))))....)))).	CGATGmTTCCAAATTTTCACC&GGTGAAAATTTAATTCATCA
SNORD90_H.sapiens	ENST00000233092	FKBP7-10926	-16.75	.((((((...((((((((((&))))))))))...)))))).	GGATGmAGAGTGATTTTCACT&GGTGAAAATTTAATTCATCA
SNORD90_H.sapiens	ENST00000404801	ZNF792-5105	-16.75	.((((...(((((((((((.&.)))))))))))...)))).	AGGTGmTGGTGGATTTTCACA&GGTGAAAATTTAATTCATCA
SNORD90_H.sapiens	ENST00000466411	CLDN4-3984	-16.75	(((((((...(((((((((.&.)))))))))...)))))))	TGATGmAACATAATTTTCACG&GGTGAAAATTTAATTCATCA
SNORD90_H.sapiens	ENST00000267068	N4BP2L2-27467	-16.7	.((((((((((((((((.&.)))))))))))))))).	TTGmAGTTAAATTTTTACA&GGTGAAAATTTAATTCAT
SNORD90_H.sapiens	ENST00000261593	RNF138-2376	-16.7	.((((((((((((((((.&.)))))))))))))))).	GGATGmGATTGAATTTTTG&TGAAAATTTAATTCATCA
SNORD90_H.sapiens	ENST00000256646	NOTCH2-37925	-16.7	.(((((((((((.(((((((&))))))).))))))))))).	AGATGmGGTTGGACTTTTACT&GGTGAAAATTTAATTCATCA
SNORD90_H.sapiens	ENST00000258229	PCNX2-86694	-16.7	.(((((((.(((.(((((((&))))))).))).))))))).	AGATGmAATGGAAGTTTCACT&GGTGAAAATTTAATTCATCA
SNORD90_H.sapiens	ENST00000256190	SBF2-332162	-16.7	(((((((((((((((.(((.&.))).)))))))))))))))	TGATGmAATTGGGTTTGCATG&GGTGAAAATTTAATTCATCA
SNORD90_H.sapiens	ENST00000265148	CENPE-15650	-16.7	.((((((((.((((((((((&)))))))))).)))))))).	AGGTGmAGTTTGATTTTTATC&GGTGAAAATTTAATTCATCA
SNORD90_H.sapiens	ENST00000314607	ZMYM4-118958	-16.7	((((((.(((((.(((((((&))))))).))))).))))))	TGATGmATTTAAGCTTTCACT&GGTGAAAATTTAATTCATCA
SNORD90_H.sapiens	ENST00000304685	RGL1-209218	-16.7	.(((((((((((.(((((.&.))))).))))))))))).	GGATGmAGTTAAACTTTCAA&GTGAAAATTTAATTCATCA
SNORD90_H.sapiens	ENST00000310758	ELMO1-124088	-16.7	.((.((((((((((((((((&)))))))))))))))).)).	GGAGGmAATTGGATTTTCATT&GGTGAAAATTTAATTCATCA
SNORD90_H.sapiens	ENST00000269485	TNFRSF11A-31282	-16.7	.(((((((.(((.(((((((&))))))).))).))))))).	AGATGmAATGGAAATTTCACT&GGTGAAAATTTAATTCATCA
SNORD90_H.sapiens	ENST00000298815	ARHGAP42-66947	-16.7	.(((((((..((((((((((&))))))))))..))))))).	GGATGmAATACAGTTTTTACC&GGTGAAAATTTAATTCATCA
SNORD90_H.sapiens	ENST00000285419	PIP4P2-39324	-16.7	.((((((((((((((.((((&)))).)))))))))))))).	GGATGmAATTGAATTTATGCT&GGTGAAAATTTAATTCATCA
SNORD90_H.sapiens	ENST00000310513	CELF1-76127	-16.7	((((((((((((((((.(((&))).))))))))))))))))	TGATGmGGTTGAATTTTAACT&GGTGAAAATTTAATTCATCA
SNORD90_H.sapiens	ENST00000310380	XXYLT1-188474	-16.7	.(.(((((((((.(((((((&))))))).))))))))).).	AGTTGmAGTTGGAGTTTCGCC&GGTGAAAATTTAATTCATCA
SNORD90_H.sapiens	ENST00000284483	TNIK-394647	-16.7	((((((((((((((((..(&)..))))))))))))))))	TGATGmGGTTGAATTTTTGT&GTGAAAATTTAATTCATCA
SNORD90_H.sapiens	ENST00000297615	TTC39B-78818	-16.7	.((((((((((((((.((((&)))).)))))))))))))).	CGGTGmAGTTGAGTTTCCATT&GGTGAAAATTTAATTCATCA
SNORD90_H.sapiens	ENST00000289495	PPP1R9A-156791	-16.7	.((.(((..(((((((((((&)))))))))))..))).)).	AGAAGmAAAGGAATTTTCACC&GGTGAAAATTTAATTCATCA
SNORD90_H.sapiens	ENST00000321731	C14orf39-1857	-16.7	((((((((.(((.((((((.&.)))))).))).))))))))	TGATGmAATAGAAATTTCACA&GGTGAAAATTTAATTCATCA
SNORD90_H.sapiens	ENST00000319194	DIS3L-29952	-16.7	.(((((((((((((((((.&.))))))))))))))))).	AATGmGGTTAAATTTTCATG&GGTGAAAATTTAATTCATC
SNORD90_H.sapiens	ENST00000333538	GALNT17-37372	-16.7	.((((((((((((((((.&.)))))))))))))))).	CTGmAATTGAATTTTTACA&GGTGAAAATTTAATTCAT
SNORD90_H.sapiens	ENST00000328945	SDR42E1-19484	-16.7	.(((((.(((((.(((((((&))))))).))))).))))).	CGGTGmATTTGGGGTTTCGCC&GGTGAAAATTTAATTCATCA
SNORD90_H.sapiens	ENST00000326085	EFCAB12-11661	-16.7	.(((((((((.((((((((.&.)))))))).))))))))).	AGATGmAATTACGTTTTTATA&GGTGAAAATTTAATTCATCA
SNORD90_H.sapiens	ENST00000336824	FNDC3B-123800	-16.7	(((((((((((((.((((((&)))))).)))))))))))))	TGGTGmAATTAAGTATTTATC&GGTGAAAATTTAATTCATCA
SNORD90_H.sapiens	ENST00000328457	PLCXD3-81438	-16.7	((((((..((((((((((((&))))))))))))..))))))	TGGTGmGTATAAATTTTCACT&GGTGAAAATTTAATTCATCA
SNORD90_H.sapiens	ENST00000341776	JARID2-13000	-16.7	.(((((((..((((((((((&))))))))))..))))))).	GGATGmGATGGGATTTTTATC&GGTGAAAATTTAATTCATCA
SNORD90_H.sapiens	ENST00000316418	AHRR-73000	-16.7	(((((((..((.((((((((&)))))))).))..)))))))	TGGTGmAGGGGGCTTTTCACC&GGTGAAAATTTAATTCATCA
SNORD90_H.sapiens	ENST00000324765	DIAPH2-795195	-16.7	.((((((((((((.(((((&))))).)))))))))))).	TATGmGGTTGAATTGTCACC&GGTGAAAATTTAATTCATC
SNORD90_H.sapiens	ENST00000354636	HMGA2-75098	-16.7	.((((((..(((((((.(((&))).)))))))..)))))).	GGATGmAGAGGAATTTTGGCC&GGTGAAAATTTAATTCATCA
SNORD90_H.sapiens	ENST00000367015	SYT14-130155	-16.7	.(((((((((.((((((((&)))))))).))))))))).	AGTGmAATTGATTTTTCACT&GGTGAAAATTTAATTCATC
SNORD90_H.sapiens	ENST00000357849	COPS5-513	-16.7	.(((((.(((((((.(((((&))))).))))))).))))).	CGGTGmATTTAAGTTGTCACT&GGTGAAAATTTAATTCATCA
SNORD90_H.sapiens	ENST00000354370	HNF4G-50625	-16.7	.(((((((((((((.((((&)))).))))))))))))).	TGTGmAATTGAATTTACGCC&GGTGAAAATTTAATTCATC
SNORD90_H.sapiens	ENST00000371838	AGBL4-243962	-16.7	(((((((((((((((((.&.)))))))))))))))))	TGATGmAGTTGAATTTTTT&TGAAAATTTAATTCATCA
SNORD90_H.sapiens	ENST00000367511	NIBAN1-99986	-16.7	.((((((((((((((((((&)))))))))))))))))).	AGTGmAATTAAATTTTTATC&GGTGAAAATTTAATTCATC
SNORD90_H.sapiens	ENST00000389484	LRP1B-1641587	-16.7	(((((((..(((((((((((&)))))))))))..)))))))	TGATGmAAACAAATTTTCATC&GGTGAAAATTTAATTCATCA
SNORD90_H.sapiens	ENST00000388942	TMEM266-144853	-16.7	.((.((((..((((((((((&))))))))))..)))).)).	AGACGmAATCTAGTTTTCACC&GGTGAAAATTTAATTCATCA
SNORD90_H.sapiens	ENST00000507488	ATP2C1-21051	-16.7	((((((.(((((.((((((.&.)))))).))))).))))))	TGATGmACTTAGAGTTTCACA&GGTGAAAATTTAATTCATCA
SNORD90_H.sapiens	ENST00000517566	OXR1-13417	-16.7	.(((((((((.((((((((.&.)))))))).))))))))).	AGATGmAATTATGTTTTTATA&GGTGAAAATTTAATTCATCA
SNORD90_H.sapiens	ENST00000554659	VTI1B-24225	-16.7	.((((((..(((((((((((&)))))))))))..)))))).	GGGTGmGGGGAGGTTTTCATC&GGTGAAAATTTAATTCATCA
SNORD90_H.sapiens	ENST00000578887	RBFOX3-93694	-16.7	.((((((..(((((((.(((&))).)))))))..)))))).	CGGTGmGAGGGGATTTTGACC&GGTGAAAATTTAATTCATCA
SNORD90_H.sapiens	ENST00000561743	USB1-1771	-16.7	.((((((.(((((.((((((&)))))).))))).)))))).	CGGTGmGGCTGAATCTTCACC&GGTGAAAATTTAATTCATCA
SNORD90_H.sapiens	ENST00000646089	AL160272.2-59745	-16.7	.((((((((((.((((((&)))))).)))))))))).	TTGmAATTGAGTCTTCGCC&GGTGAAAATTTAATTCAT
SNORD90_H.sapiens	ENST00000648804	ANO5-43354	-16.7	.(((((((((((((((.((&)).))))))))))))))).	AATGmGATTAAATTTTCTCC&GGTGAAAATTTAATTCATC
SNORD90_H.sapiens	ENST00000649263	AC098588.2-368988	-16.7	(((((((.((((((((((((&)))))))))))).)))))))	TGATGmGGATAAATTTTTACT&GGTGAAAATTTAATTCATCA
SNORD90_H.sapiens	ENST00000247781	COL14A1-15914	-16.65	.((((((...(((((((((.&.)))))))))...)))))).	GGATGmGAGTCAGTTTTCACA&GGTGAAAATTTAATTCATCA
SNORD90_H.sapiens	ENST00000261658	BFAR-27065	-16.65	.((((...(((((((((((.&.)))))))))))...)))).	CGATGmTGATAAGTTTTCACA&GGTGAAAATTTAATTCATCA
SNORD90_H.sapiens	ENST00000316549	SLC9A9-470785	-16.65	(((((((...((((((((((&))))))))))...)))))))	TGATGmAGGATAATTTTCATC&GGTGAAAATTTAATTCATCA
SNORD90_H.sapiens	ENST00000381196	PTPRD-459692	-16.65	(((((((...((((((((((&))))))))))...)))))))	TGATGmAAATTAATTTTCACT&GGTGAAAATTTAATTCATCA
SNORD90_H.sapiens	ENST00000260257	FDXACB1-4023	-16.6	(((((((.((((.((((((.&.)))))).)))).)))))))	TGATGmAACTAGAGTTTCACA&GGTGAAAATTTAATTCATCA
SNORD90_H.sapiens	ENST00000261833	CIT-178033	-16.6	.(((((..((((((((((&))))))))))..))))).	TTGmAGTCGGATTTTCACT&GGTGAAAATTTAATTCAT
SNORD90_H.sapiens	ENST00000258729	IGF2BP3-138213	-16.6	((((((((((((((((.(.&.).))))))))))))))))	TGATGmAATTGAATTTTGGG&GTGAAAATTTAATTCATCA
SNORD90_H.sapiens	ENST00000267229	RBM26-12832	-16.6	.(((((.(((((.(((((((&))))))).))))).))))).	AGATGmATTTAAAGTTTCGCT&GGTGAAAATTTAATTCATCA
SNORD90_H.sapiens	ENST00000263441	DNAJC6-118649	-16.6	.((.((((((((.(((((((&))))))).)))))))).)).	CGAAGmAGTTGGGGTTTCACC&GGTGAAAATTTAATTCATCA
SNORD90_H.sapiens	ENST00000282516	NIPBL-135647	-16.6	.((((((..((((((((((.&.))))))))))..)))))).	AGGTGmGAGAGAGTTTTCATA&GGTGAAAATTTAATTCATCA
SNORD90_H.sapiens	ENST00000310252	TTLL3-20149	-16.6	.((((((.((.(((((((((&))))))))).)).)))))).	GGATGmGGCTGCATTTTCACC&GGTGAAAATTTAATTCATCA
SNORD90_H.sapiens	ENST00000296464	HSPA4L-42852	-16.6	.((((((..(((((((((.&.)))))))))..)))))).	GGATGmAAGGAAATTTTCAG&GTGAAAATTTAATTCATCA
SNORD90_H.sapiens	ENST00000306666	PTGER3-4099	-16.6	.((((((((((((((((.&.)))))))))))))))).	AGTGmAATTGAATTTTCAG&GTGAAAATTTAATTCATC
SNORD90_H.sapiens	ENST00000305784	DTYMK-5189	-16.6	.(((((..(((((((((.((&)).)))))))))..))))).	AGGTGmATCTAAGTTTTCTCC&GGTGAAAATTTAATTCATCA
SNORD90_H.sapiens	ENST00000311085	DMXL1-163661	-16.6	.((((((((((((.((((.&.)))).)))))))))))).	TGATGmAATTGGATATTCAA&GTGAAAATTTAATTCATCA
SNORD90_H.sapiens	ENST00000295874	PTPRG-487628	-16.6	((((((((..((((((((((&))))))))))..))))))))	TGGTGmGATAGGATTTTCATT&GGTGAAAATTTAATTCATCA
SNORD90_H.sapiens	ENST00000315323	FZD2-3147	-16.6	.((((((((((((.(((((.&.))))).)))))))))))).	GGGTGmGGTTGAGTGTTTACA&GGTGAAAATTTAATTCATCA
SNORD90_H.sapiens	ENST00000312233	GLIS1-31098	-16.6	.((((((.(((((((((((.&.))))))))))).)))))).	GGATGmGGGTAAGTTTTTACA&GGTGAAAATTTAATTCATCA
SNORD90_H.sapiens	ENST00000340535	MIA3-2756	-16.6	.((((((.((((((((((.&.)))))))))).)))))).	AGATGmAGGTAAGTTTTCAG&GTGAAAATTTAATTCATCA
SNORD90_H.sapiens	ENST00000342183	NRXN1-357015	-16.6	((((((((.(((((.(((((&))))).))))).))))))))	TGATGmAATAAGATTATCACT&GGTGAAAATTTAATTCATCA
SNORD90_H.sapiens	ENST00000337019	PACRG-451898	-16.6	(((((((.((((((((((.&.)))))))))).)))))))	TGATGmAGCTGAATTTTCAG&GTGAAAATTTAATTCATCA
SNORD90_H.sapiens	ENST00000331628	SYNDIG1L-1987	-16.6	.(((((((((((.(((((.&.))))).))))))))))).	AGATGmAGTTAAGATTTCAA&GTGAAAATTTAATTCATCA
SNORD90_H.sapiens	ENST00000333673	RNF212-18556	-16.6	.((((((((((((((((((&)))))))))))))))))).	TGTGmGGTTGAATTTTTACT&GGTGAAAATTTAATTCATC
SNORD90_H.sapiens	ENST00000338981	USP9Y-157812	-16.6	.((((((.((((((((((((&)))))))))))).)))))).	AGGTGmAAATGAATTTTTATC&GGTGAAAATTTAATTCATCA
SNORD90_H.sapiens	ENST00000318948	NRIP1-40805	-16.6	((((((((.(((((((((.&.))))))))).))))))))	TGATGmAATGAAGTTTTCAA&GTGAAAATTTAATTCATCA
SNORD90_H.sapiens	ENST00000360534	DPP4-34331	-16.6	.(((((.(((((((((.(((&))).))))))))).))))).	CGATGmACTTGAGTTTTGGCT&GGTGAAAATTTAATTCATCA
SNORD90_H.sapiens	ENST00000370833	HS6ST2-299269	-16.6	.(((((.(((((((((((.&.))))))))))).))))).	AGATGmATTTGGGTTTTCAG&GTGAAAATTTAATTCATCA
SNORD90_H.sapiens	ENST00000371730	EPS15-140691	-16.6	.((((((((((((((((.&.)))))))))))))))).	GGATGmAATTAGATTTTTT&TGAAAATTTAATTCATCA
SNORD90_H.sapiens	ENST00000372806	STK4-92260	-16.6	(((((..((((((((((((.&.))))))))))))..)))))	TGGTGmTTTTAGGTTTTCATA&GGTGAAAATTTAATTCATCA
SNORD90_H.sapiens	ENST00000376104	DLG2-1022173	-16.6	((((((((((.((((((((.&.)))))))).))))))))))	TGATGmAATTATATTTTTATG&GGTGAAAATTTAATTCATCA
SNORD90_H.sapiens	ENST00000367462	BRINP3-199188	-16.6	.((((((((((((((((.&.)))))))))))))))).	TTGmGATTGAGTTTTCATA&GGTGAAAATTTAATTCAT
SNORD90_H.sapiens	ENST00000368977	AFG1L-15504	-16.6	.((((((((.(((((((((&))))))))).)))))))).	TGTGmGGTTGTATTTTCACC&GGTGAAAATTTAATTCATC
SNORD90_H.sapiens	ENST00000376131	FGF14-675812	-16.6	.(((((((.(((.((((((.&.)))))).))).))))))).	GGATGmAATGGAAATTTCACA&GGTGAAAATTTAATTCATCA
SNORD90_H.sapiens	ENST00000373863	EYA3-6079	-16.6	.((((((..(((.((((((.&.)))))).)))..)))))).	AGATGmAGGGGAACTTTCACA&GGTGAAAATTTAATTCATCA
SNORD90_H.sapiens	ENST00000377004	C1orf127-29996	-16.6	((.((..(((((((((((((&)))))))))))))..)).))	TGTTGmGCTTGAATTTTCACC&GGTGAAAATTTAATTCATCA
SNORD90_H.sapiens	ENST00000380701	CCDC171-271961	-16.6	.((((((..(((((((((((&)))))))))))..)))))).	AGATGmGAAGGAGTTTTTACT&GGTGAAAATTTAATTCATCA
SNORD90_H.sapiens	ENST00000379221	DNAJC15-73136	-16.6	.(((((..(((.((((((((&)))))))).)))..))))).	AGGTGmGTCTGATTTTTCACC&GGTGAAAATTTAATTCATCA
SNORD90_H.sapiens	ENST00000409093	LRRTM4-532066	-16.6	(((((.((((((((((.(((&))).)))))))))).)))))	TGATGmTATTAGGTTTTGACC&GGTGAAAATTTAATTCATCA
SNORD90_H.sapiens	ENST00000398540	FRMD4B-84938	-16.6	(((((((((((((((((.&.)))))))))))))))))	TGATGmAATTAAATTTTTT&TGAAAATTTAATTCATCA
SNORD90_H.sapiens	ENST00000409404	FAT3-297934	-16.6	.((((((..(((.(((((((&))))))).)))..)))))).	CGGTGmAAGAAAAGTTTCACC&GGTGAAAATTTAATTCATCA
SNORD90_H.sapiens	ENST00000419359	KIZ-14028	-16.6	.(((((.((.((((((((((&)))))))))).)).))))).	GGATGmATTTCAGTTTTCACT&GGTGAAAATTTAATTCATCA
SNORD90_H.sapiens	ENST00000437633	DOCK4-310979	-16.6	.(((((.(((.(((((((((&))))))))).))).))))).	AGATGmATTTATGTTTTCATC&GGTGAAAATTTAATTCATCA
SNORD90_H.sapiens	ENST00000433239	ANKRD7-9565	-16.6	.((((((((((((((((.&.)))))))))))))))).	AGTGmAGTTAGATTTTCAA&GTGAAAATTTAATTCATC
SNORD90_H.sapiens	ENST00000448413	SUMF1-310960	-16.6	.((((((..(((((((((((&)))))))))))..)))))).	AGATGmGAGAGAATTTTCATT&GGTGAAAATTTAATTCATCA
SNORD90_H.sapiens	ENST00000465292	KCNS3-301353	-16.6	.(((((.(((((((.((((.&.)))).))))))).))))).	GGATGmACTTAAGTTGTCACG&GGTGAAAATTTAATTCATCA
SNORD90_H.sapiens	ENST00000491959	ZPLD1-49000	-16.6	(((((((((((.((((((((&)))))))).)))))))))))	TGGTGmGATTAACTTTTCATT&GGTGAAAATTTAATTCATCA
SNORD90_H.sapiens	ENST00000507958	CDH18-453586	-16.6	.((((.((((((((((((.&.)))))))))))).)))).	CGATGmTGTTAAATTTTCAA&GTGAAAATTTAATTCATCA
SNORD90_H.sapiens	ENST00000547849	CNTN1-29607	-16.6	(((((((((((((((((.&.)))))))))))))))))	TGATGmAATTAAATTTTTC&TGAAAATTTAATTCATCA
SNORD90_H.sapiens	ENST00000555083	GABRG3-253602	-16.6	.((((((..((((.((((((&)))))).))))..)))))).	GGGTGmAGGAGAGTCTTCACC&GGTGAAAATTTAATTCATCA
SNORD90_H.sapiens	ENST00000616704	ELK4-28560	-16.6	(((((((((((((((.(((.&.))).)))))))))))))))	TGATGmGGTTAGATTTCCATA&GGTGAAAATTTAATTCATCA
SNORD90_H.sapiens	ENST00000358768	PARD3B-797416	-16.53	(((((.....((((((((((&)))))))))).....)))))	TGATGmTGATTGATTTTCACC&GGTGAAAATTTAATTCATCA
SNORD90_H.sapiens	ENST00000370357	PASD1-12810	-16.53	.((((.....((((((((((&)))))))))).....)))).	GGATGmTTCTTGATTTTCACC&GGTGAAAATTTAATTCATCA
SNORD90_H.sapiens	ENST00000003084	CFTR-187263	-16.5	.((((((((((((((((.&.)))))))))))))))).	GGATGmAATTAAGTTTTTT&TGAAAATTTAATTCATCA
SNORD90_H.sapiens	ENST00000061240	TLL1-145836	-16.5	((((((((((((((((((.&.))))))))))))))))))	TGGTGmGGTTGGATTTTTAA&GTGAAAATTTAATTCATCA
SNORD90_H.sapiens	ENST00000230529	CCN6-7324	-16.5	.((((((((.(((((((((.&.))))))))).)))))))).	AGGTGmGGTTTAGTTTTCATG&GGTGAAAATTTAATTCATCA
SNORD90_H.sapiens	ENST00000252603	PGLS-3022	-16.5	.(((((((((.(((((((&))))))).))))))))).	TTGmAGTTGGAGTTTCACC&GGTGAAAATTTAATTCAT
SNORD90_H.sapiens	ENST00000241453	FLT3-8396	-16.5	.((((((((((((((.((((&)))).)))))))))))))).	AGGTGmAGTTAAATTTCCATT&GGTGAAAATTTAATTCATCA
SNORD90_H.sapiens	ENST00000264366	ANK2-185891	-16.5	.((.(((.((((((((((((&)))))))))))).))).)).	AGAGGmAGATGGGTTTTCACC&GGTGAAAATTTAATTCATCA
SNORD90_H.sapiens	ENST00000261233	IRAK3-24714	-16.5	.(((((((.(((((((.((.&.)).))))))).))))))).	GGATGmAGTAGAATTTTGGCA&GGTGAAAATTTAATTCATCA
SNORD90_H.sapiens	ENST00000261211	CDK17-54420	-16.5	.(((((((((((((((((.&.))))))))))))))))).	AGGTGmGATTGGGTTTTTAA&GTGAAAATTTAATTCATCA
SNORD90_H.sapiens	ENST00000266742	NEDD1-37786	-16.5	.((((((((((((((((.&.)))))))))))))))).	TGTGmAATTAGATTTTCAG&GTGAAAATTTAATTCATC
SNORD90_H.sapiens	ENST00000261377	REXO5-41320	-16.5	.((((((.(((((((((((.&.))))))))))).)))))).	AGGTGmGACTGGGTTTTCATG&GGTGAAAATTTAATTCATCA
SNORD90_H.sapiens	ENST00000261643	COX10-62685	-16.5	.((((..((((((((.((((&)))).))))))))..)))).	GGATGmGTTTAAGTTTACACC&GGTGAAAATTTAATTCATCA
SNORD90_H.sapiens	ENST00000264344	FAM13A-314518	-16.5	.((((((((((((((.(((&))).)))))))))))))).	TATGmGATTAAATTTTGACC&GGTGAAAATTTAATTCATC
SNORD90_H.sapiens	ENST00000264538	IFT57-46268	-16.5	.(((((((((.(((((((&))))))).))))))))).	TTGmAATTAAGGTTTCACC&GGTGAAAATTTAATTCAT
SNORD90_H.sapiens	ENST00000264498	FGF2-2513	-16.5	.((((((((((((((((((&)))))))))))))))))).	TGTGmAGTTGGGTTTTCATT&GGTGAAAATTTAATTCATC
SNORD90_H.sapiens	ENST00000288745	MEGF11-155816	-16.5	.((((((.((((((.((((.&.)))).)))))).)))))).	AGATGmAGCTAAGTTCTCACA&GGTGAAAATTTAATTCATCA
SNORD90_H.sapiens	ENST00000274170	CDH18-297141	-16.5	.((((((((.((((((((&)))))))).)))))))).	TTGmAATTAGTTTTTCACC&GGTGAAAATTTAATTCAT
SNORD90_H.sapiens	ENST00000298119	LRFN5-143928	-16.5	.((((((.(((((.(((((.&.))))).))))).)))))).	AGATGmAGATAAATATTCACA&GGTGAAAATTTAATTCATCA
SNORD90_H.sapiens	ENST00000302539	ABCC8-9597	-16.5	.((.((((((((.(((((((&))))))).)))))))).)).	AGAAGmAGTTGGGATTTCACC&GGTGAAAATTTAATTCATCA
SNORD90_H.sapiens	ENST00000284637	SH3RF1-120637	-16.5	.((((.((((((((((((&)))))))))))).)))).	CTGmAGATGAATTTTCACC&GGTGAAAATTTAATTCAT
SNORD90_H.sapiens	ENST00000309902	ZNF407-163688	-16.5	.((((((.((((((((((.&.)))))))))).)))))).	AGATGmAACTAGGTTTTCAA&GTGAAAATTTAATTCATCA
SNORD90_H.sapiens	ENST00000279907	UHRF1BP1L-8699	-16.5	.((((((((((((((((.&.)))))))))))))))).	TGTGmAGTTGAATTTTCAG&GTGAAAATTTAATTCATC
SNORD90_H.sapiens	ENST00000282146	KCNK13-51594	-16.5	(((((..(((((((((.(((&))).)))))))))..)))))	TGGTGmTTTTGAGTTTTGACC&GGTGAAAATTTAATTCATCA
SNORD90_H.sapiens	ENST00000284483	TNIK-293822	-16.5	(((((((..(((((((((((&)))))))))))..)))))))	TGGTGmAAGAGAATTTTCATT&GGTGAAAATTTAATTCATCA
SNORD90_H.sapiens	ENST00000319516	TFAP2A-18809	-16.5	((((((((.(((((((((((&))))))))))).))))))))	TGGTGmGATGAGATTTTCATT&GGTGAAAATTTAATTCATCA
SNORD90_H.sapiens	ENST00000340010	SLC26A3-4411	-16.5	.(((((((((.(((((((.&.))))))).))))))))).	AGGTGmAGTTGTGTTTTCAG&GTGAAAATTTAATTCATCA
SNORD90_H.sapiens	ENST00000335670	RORA-88903	-16.5	.(((((((.(((((((.((.&.)).))))))).))))))).	GGATGmAGTAGAATTTTGGCG&GGTGAAAATTTAATTCATCA
SNORD90_H.sapiens	ENST00000321898	SPATS2-31162	-16.5	.((((.((((((((((((.&.)))))))))))).)))).	AGATGmTGTTAAATTTTCAA&GTGAAAATTTAATTCATCA
SNORD90_H.sapiens	ENST00000331581	CADM1-68212	-16.5	.(((((((((.(((((((.&.))))))).))))))))).	AGGTGmAATTGTGTTTTCAG&GTGAAAATTTAATTCATCA
SNORD90_H.sapiens	ENST00000315596	PDS5B-160603	-16.5	.((((((((((((((((.&.)))))))))))))))).	AGTGmAGTTAAGTTTTCAG&GTGAAAATTTAATTCATC
SNORD90_H.sapiens	ENST00000322350	EGFLAM-108406	-16.5	((((((((((((((((.(((&))).))))))))))))))))	TGATGmAATTGGGTTTTGATT&GGTGAAAATTTAATTCATCA
SNORD90_H.sapiens	ENST00000340840	TRERF1-52813	-16.5	.(((((((.(((((((.((.&.)).))))))).))))))).	GGATGmAATAGAATTTTGGCA&GGTGAAAATTTAATTCATCA
SNORD90_H.sapiens	ENST00000319223	LRRC42-2336	-16.5	.(((((.(((((((((((&))))))))))).))))).	TTGmGATGGAGTTTTCACC&GGTGAAAATTTAATTCAT
SNORD90_H.sapiens	ENST00000317931	L3MBTL4-385838	-16.5	.(((((.(((((.(((((((&))))))).))))).))))).	CGGTGmATTTAAACTTTCACT&GGTGAAAATTTAATTCATCA
SNORD90_H.sapiens	ENST00000366518	KIF26B-124815	-16.5	.(((((((((.(((((((((&))))))))).))))))))).	GGATGmGGTTGCATTTTCATT&GGTGAAAATTTAATTCATCA
SNORD90_H.sapiens	ENST00000359872	ASIC2-378766	-16.5	.((((((((.((((((((.&.)))))))).)))))))).	AGGTGmAATTTGATTTTCAG&GTGAAAATTTAATTCATCA
SNORD90_H.sapiens	ENST00000367033	PLXNA2-170728	-16.5	.((((((((((.((((((&)))))).)))))))))).	CTGmAATTAGGTCTTCACC&GGTGAAAATTTAATTCAT
SNORD90_H.sapiens	ENST00000357066	MOB3A-1823	-16.5	.(((((..((((((((.(((&))).))))))))..))))).	GGATGmATCTAGGTTTTGACC&GGTGAAAATTTAATTCATCA
SNORD90_H.sapiens	ENST00000366933	SPATA17-228747	-16.5	((((((((((.(((((((((&))))))))).))))))))))	TGATGmGGTTGTATTTTCATT&GGTGAAAATTTAATTCATCA
SNORD90_H.sapiens	ENST00000356554	MAN1A2-140705	-16.5	.(((((((((((((((((&))))))))))))))))).	TTGmAATTAGATTTTCATT&GGTGAAAATTTAATTCAT
SNORD90_H.sapiens	ENST00000372683	RIMS3-29901	-16.5	.(((((((.((((((((.(.&.).)))))))).))))))).	AGATGmAGTGGAATTTTCTCA&GGTGAAAATTTAATTCATCA
SNORD90_H.sapiens	ENST00000375344	MFSD14B-85492	-16.5	.((((((..(((((((((((&)))))))))))..)))))).	AGATGmAAAGAAATTTTCATT&GGTGAAAATTTAATTCATCA
SNORD90_H.sapiens	ENST00000372927	CENPI-53332	-16.5	(((((((.((((.(((((((&))))))).)))).)))))))	TGATGmAAATGAAATTTCACT&GGTGAAAATTTAATTCATCA
SNORD90_H.sapiens	ENST00000380959	NFIB-114484	-16.5	.((((((((((((((((.&.)))))))))))))))).	GGGTGmAGTTAAGTTTTTG&TGAAAATTTAATTCATCA
SNORD90_H.sapiens	ENST00000380739	SERPINB1-6580	-16.5	.((((((((((((((((.&.)))))))))))))))).	AGTGmAATTAAATTTTCAA&GTGAAAATTTAATTCATC
SNORD90_H.sapiens	ENST00000421723	NCEH1-13794	-16.5	((.(((((((((((((.(((&))).))))))))))))).))	TGTTGmAATTGGGTTTTGGCC&GGTGAAAATTTAATTCATCA
SNORD90_H.sapiens	ENST00000409978	ARHGEF33-438	-16.5	.(((((((((((((((.(.&.).))))))))))))))).	AGATGmAGTTAAATTTTGAG&GTGAAAATTTAATTCATCA
SNORD90_H.sapiens	ENST00000507166	AC058822.1-842095	-16.5	.((((((.((((.(((((((&))))))).)))).)))))).	AGGTGmAAATGGGGTTTCACC&GGTGAAAATTTAATTCATCA
SNORD90_H.sapiens	ENST00000512055	CPNE4-37601	-16.5	.(((((((((((((.(((.&.))).))))))))))))).	GGATGmAGTTAGGTTGTCAG&GTGAAAATTTAATTCATCA
SNORD90_H.sapiens	ENST00000528697	LRRC4C-831461	-16.5	.(((((((((((((((.(((&))).))))))))))))))).	CGATGmAATTAGGTTTTAATC&GGTGAAAATTTAATTCATCA
SNORD90_H.sapiens	ENST00000561197	TLN2-25230	-16.5	.((((..(((((((((((((&)))))))))))))..)))).	AGGTGmTTTTAAATTTTCATT&GGTGAAAATTTAATTCATCA
SNORD90_H.sapiens	ENST00000613252	DACH1-292526	-16.5	.(((((((((((((((((&))))))))))))))))).	TTGmAATTGAGTTTTCATT&GGTGAAAATTTAATTCAT
SNORD90_H.sapiens	ENST00000615808	GABRG3-568147	-16.5	.(((((((((((.((((((.&.)))))).))))))))))).	GGGTGmGATTGGAGTTTTACA&GGTGAAAATTTAATTCATCA
SNORD90_H.sapiens	ENST00000672722	ARHGAP35-25868	-16.5	.((((((((((((.((((.&.)))).)))))))))))).	GGATGmGATTGAGTGTTCAG&GTGAAAATTTAATTCATCA
SNORD90_H.sapiens	ENST00000286548	GNAQ-159528	-16.49	(((((....((((((((((.&.))))))))))....)))))	TGATGmTTAGGAATTTTCACA&GGTGAAAATTTAATTCATCA
SNORD90_H.sapiens	ENST00000467125	AL132671.2-101136	-16.45	((((((...((((.((((((&)))))).))))...))))))	TGATGmATGGGAATATTCACC&GGTGAAAATTTAATTCATCA
SNORD90_H.sapiens	ENST00000193391	IMPG2-97099	-16.4	.(((((((((((((((((&))))))))))))))))).	CTGmAATTGAATTTTCATT&GGTGAAAATTTAATTCAT
SNORD90_H.sapiens	ENST00000229955	GPR63-14617	-16.4	(((.((((((.(((((((((&))))))))).)))))).)))	TGAGGmAATTATGTTTTCACT&GGTGAAAATTTAATTCATCA
SNORD90_H.sapiens	ENST00000241391	GTDC1-243409	-16.4	.(((((((((((.(((((.&.))))).))))))))))).	TGTGmAATTGAGTCTTCACG&GGTGAAAATTTAATTCATC
SNORD90_H.sapiens	ENST00000260943	ERBB4-768482	-16.4	.((((((((((((((.((&)).)))))))))))))).	CTGmAGTTAAATTTTCTCC&GGTGAAAATTTAATTCAT
SNORD90_H.sapiens	ENST00000264934	MTMR12-18745	-16.4	(((((((..(((((((.(((&))).)))))))..)))))))	TGATGmGAGAGAGTTTTGACC&GGTGAAAATTTAATTCATCA
SNORD90_H.sapiens	ENST00000261745	NAA25-3204	-16.4	((((((((((((.(((((((&))))))).))))))))))))	TGGTGmGGTTGAAATTTTACT&GGTGAAAATTTAATTCATCA
SNORD90_H.sapiens	ENST00000262726	EFCAB6-8012	-16.4	(((((.((((((((((((((&)))))))))))))).)))))	TGGTGmTGTTGGATTTTCATT&GGTGAAAATTTAATTCATCA
SNORD90_H.sapiens	ENST00000298428	SEC61A2-32731	-16.4	.(((((((.(((.((((((.&.)))))).))).))))))).	AGATGmAATCAAAATTTCACA&GGTGAAAATTTAATTCATCA
SNORD90_H.sapiens	ENST00000299167	PHKB-174816	-16.4	(((.((((((((((((((.&.)))))))))))))).)))	TGAGGmAGTTGAGTTTTCAA&GTGAAAATTTAATTCATCA
SNORD90_H.sapiens	ENST00000269081	ABCA10-94099	-16.4	(((.((((((((((((((.&.)))))))))))))).)))	TGAGGmAGTTGAATTTTCAA&GTGAAAATTTAATTCATCA
SNORD90_H.sapiens	ENST00000278379	SLC1A2-123002	-16.4	((((((((((((.(((((((&))))))).))))))))))))	TGATGmGGTTGGAATTTCATT&GGTGAAAATTTAATTCATCA
SNORD90_H.sapiens	ENST00000269844	PRDM15-11744	-16.4	.((((((..((((((((.((&)).))))))))..)))))).	AGATGmGAGAAGATTTTCTCC&GGTGAAAATTTAATTCATCA
SNORD90_H.sapiens	ENST00000285393	ATP6V0D2-38919	-16.4	.((((((((.(((((((((&))))))))).)))))))).	CATGmGGTTGTATTTTCACC&GGTGAAAATTTAATTCATC
SNORD90_H.sapiens	ENST00000272286	ABCG8-31797	-16.4	.(((((.(((((((((((&))))))))))).))))).	CTGmGATAGAATTTTCACC&GGTGAAAATTTAATTCAT
SNORD90_H.sapiens	ENST00000296043	SHROOM3-197573	-16.4	.(..(((((((((((((((.&.)))))))))))))))..).	GGGGGmGATTAAGTTTTCATG&GGTGAAAATTTAATTCATCA
SNORD90_H.sapiens	ENST00000303635	CAMTA1-383885	-16.4	((((((.(((((((.(((((&))))).))))))).))))))	TGATGmATTTGGATTGTTACC&GGTGAAAATTTAATTCATCA
SNORD90_H.sapiens	ENST00000305124	GAP43-7101	-16.4	.((((((((((((((((.&.)))))))))))))))).	AGATGmAATTGGATTTTTC&TGAAAATTTAATTCATCA
SNORD90_H.sapiens	ENST00000304129	AFAP1L2-31772	-16.4	.((((((..(((((((((((&)))))))))))..)))))).	AGATGmGGGGAAATTTTCATT&GGTGAAAATTTAATTCATCA
SNORD90_H.sapiens	ENST00000284073	MSI2-311719	-16.4	.((((..((((.((((((((&)))))))).))))..)))).	AGATGmCTTTAGTTTTTCACC&GGTGAAAATTTAATTCATCA
SNORD90_H.sapiens	ENST00000288599	NCOA1-171722	-16.4	.((((((.(((((((.((((&)))).))))))).)))))).	CGGTGmAGCTGAGTTTGCGCC&GGTGAAAATTTAATTCATCA
SNORD90_H.sapiens	ENST00000291705	PRMT2-14260	-16.4	.(((..(((((((((((((&)))))))))))))..))).	AGTGmTCTTGAATTTTCACC&GGTGAAAATTTAATTCATC
SNORD90_H.sapiens	ENST00000336930	LUZP2-569182	-16.4	.((((((..(((((((((((&)))))))))))..)))))).	AGATGmAGGCAAATTTTCATT&GGTGAAAATTTAATTCATCA
SNORD90_H.sapiens	ENST00000320876	SMCHD1-106630	-16.4	.((((((((((((.(((((.&.))))).)))))))))))).	AGATGmAATTAAATATTTATA&GGTGAAAATTTAATTCATCA
SNORD90_H.sapiens	ENST00000323130	TMEM67-58765	-16.4	.((((((((.((((((((.&.)))))))).)))))))).	GGATGmAATTTAGTTTTCAG&GTGAAAATTTAATTCATCA
SNORD90_H.sapiens	ENST00000334504	COL4A6-251114	-16.4	.(((((((((((((((((&))))))))))))))))).	CTGmAGTTGAATTTTCATT&GGTGAAAATTTAATTCAT
SNORD90_H.sapiens	ENST00000318991	GRIK2-357506	-16.4	.(((((((.((((.(((((.&.))))).)))).))))))).	AGGTGmAGTAGAATGTTCACA&GGTGAAAATTTAATTCATCA
SNORD90_H.sapiens	ENST00000318493	MET-80838	-16.4	.((((((.((((((((((.&.)))))))))).)))))).	GGATGmAGGTAAATTTTCAG&GTGAAAATTTAATTCATCA
SNORD90_H.sapiens	ENST00000324765	DIAPH2-360308	-16.4	(((((((((((((((.(((.&.))).)))))))))))))))	TGATGmAATTGGATTTGTGCG&GGTGAAAATTTAATTCATCA
SNORD90_H.sapiens	ENST00000359520	TECPR2-23857	-16.4	.((((((((((((.(((((.&.))))).)))))))))))).	AGATGmAATTAAATATTTATG&GGTGAAAATTTAATTCATCA
SNORD90_H.sapiens	ENST00000356239	AKAP9-85359	-16.4	.(((((((((((((.((((&)))).))))))))))))).	AATGmAATTAAGTTTACGCC&GGTGAAAATTTAATTCATC
SNORD90_H.sapiens	ENST00000359872	ASIC2-597333	-16.4	.(((((((((.(((((((&))))))).))))))))).	CTGmAGTTGGAATTTCACC&GGTGAAAATTTAATTCAT
SNORD90_H.sapiens	ENST00000357716	GRM7-676161	-16.4	(((((((((((.((((((.&.)))))).)))))))))))	TGATGmGATTGACTTTTCAA&GTGAAAATTTAATTCATCA
SNORD90_H.sapiens	ENST00000357674	DLG1-114801	-16.4	.(((((((((.(((((((.&.))))))).))))))))).	AGATGmAATTACATTTTCGG&GTGAAAATTTAATTCATCA
SNORD90_H.sapiens	ENST00000356100	PTPRT-376932	-16.4	.(((((((((.(((((((.&.))))))).))))))))).	CATGmAATTAATTTTTCACA&GGTGAAAATTTAATTCATC
SNORD90_H.sapiens	ENST00000362010	VEPH1-139474	-16.4	.(((((.(((((((((((.&.))))))))))).))))).	AGGTGmACTTAGATTTTCAA&GTGAAAATTTAATTCATCA
SNORD90_H.sapiens	ENST00000360802	UBAP2-71578	-16.4	.((((((((((((((((.&.)))))))))))))))).	CGATGmGATTAGATTTTTT&TGAAAATTTAATTCATCA
SNORD90_H.sapiens	ENST00000361328	ZSCAN20-10094	-16.4	(((((..(((((((((.(((&))).)))))))))..)))))	TGGTGmTTTTGGATTTTGGCC&GGTGAAAATTTAATTCATCA
SNORD90_H.sapiens	ENST00000375915	FAM155A-356665	-16.4	.((((((..(((((((.(((&))).)))))))..)))))).	GGATGmGAGAGAATTTTGACC&GGTGAAAATTTAATTCATCA
SNORD90_H.sapiens	ENST00000376131	FGF14-191633	-16.4	.(((((((((((((((((&))))))))))))))))).	CTGmAATTAGATTTTCATT&GGTGAAAATTTAATTCAT
SNORD90_H.sapiens	ENST00000369409	PHGDH-5388	-16.4	(((((((..((((((((.((&)).))))))))..)))))))	TGGTGmAAAGGAGTTTTCTCC&GGTGAAAATTTAATTCATCA
SNORD90_H.sapiens	ENST00000371080	ROR1-47106	-16.4	.(((((((((((.(((((.&.))))).))))))))))).	CGTGmAATTAAGTGTTCACA&GGTGAAAATTTAATTCATC
SNORD90_H.sapiens	ENST00000367412	F13B-3170	-16.4	(((((..(((((((((((((&)))))))))))))..)))))	TGGTGmGTTTAAATTTTCATT&GGTGAAAATTTAATTCATCA
SNORD90_H.sapiens	ENST00000382496	SEMA5A-438441	-16.4	.(((((((((((.(((((.&.))))).))))))))))).	CGTGmAATTAAGTATTCACA&GGTGAAAATTTAATTCATC
SNORD90_H.sapiens	ENST00000382496	SEMA5A-300897	-16.4	.((((..(((((.(((((((&))))))).)))))..)))).	GGGTGmGCTTGAGATTTCACC&GGTGAAAATTTAATTCATCA
SNORD90_H.sapiens	ENST00000394633	PCDHA1-53584	-16.4	.(((((((.(((((((.((.&.)).))))))).))))))).	AGATGmAATAGAATTTTGACA&GGTGAAAATTTAATTCATCA
SNORD90_H.sapiens	ENST00000390683	RAD51B-13823	-16.4	.(((((..((((.(((((((&))))))).))))..))))).	GGATGmATGTGAGATTTCACC&GGTGAAAATTTAATTCATCA
SNORD90_H.sapiens	ENST00000406323	ZNRF3-1105	-16.4	.(((((.(((((((((.(((&))).))))))))).))))).	AGGTGmATTTGAATTTTGGCT&GGTGAAAATTTAATTCATCA
SNORD90_H.sapiens	ENST00000468189	FHIT-1321671	-16.4	((((((..(((((((((.((&)).)))))))))..))))))	TGGTGmATCTAAATTTTCTCC&GGTGAAAATTTAATTCATCA
SNORD90_H.sapiens	ENST00000463477	PTPRD-265373	-16.4	.((((((((((((.((((.&.)))).)))))))))))).	AGTGmAATTAAATTATCACA&GGTGAAAATTTAATTCATC
SNORD90_H.sapiens	ENST00000506851	ANAPC10-122571	-16.4	.((((((((((((((((((&)))))))))))))))))).	TGTGmGGTTGAATTTTCATT&GGTGAAAATTTAATTCATC
SNORD90_H.sapiens	ENST00000504881	SRFBP1-31775	-16.4	.((((((..((((((((((.&.))))))))))..)))))).	AGGTGmGGGGAAGTTTTCATG&GGTGAAAATTTAATTCATCA
SNORD90_H.sapiens	ENST00000510259	PRELID2-85433	-16.4	((((((((.((((((.((((&)))).)))))).))))))))	TGGTGmAATAAGATTTCCGCC&GGTGAAAATTTAATTCATCA
SNORD90_H.sapiens	ENST00000524381	OPCML-374794	-16.4	.(((((((..((((((((((&))))))))))..))))))).	AGATGmGGTACAATTTTCACT&GGTGAAAATTTAATTCATCA
SNORD90_H.sapiens	ENST00000528697	LRRC4C-1148531	-16.4	.(((((((((((((((.(.&.).))))))))))))))).	GGATGmAGTTGAGTTTTGAA&GTGAAAATTTAATTCATCA
SNORD90_H.sapiens	ENST00000262419	KANSL1-23273	-16.35	.(((((...(((((((((((&)))))))))))...))))).	AGGTGmATGAAGATTTTCACT&GGTGAAAATTTAATTCATCA
SNORD90_H.sapiens	ENST00000330298	CTNNA3-56150	-16.35	.((((((...((((((((((&))))))))))...)))))).	AGATGmAAAATGATTTTCATC&GGTGAAAATTTAATTCATCA
SNORD90_H.sapiens	ENST00000339452	DCHS2-85126	-16.35	.((((((...(((((((((.&.)))))))))...)))))).	GGGTGmGGGTTGATTTTCACA&GGTGAAAATTTAATTCATCA
SNORD90_H.sapiens	ENST00000393910	NT5C3B-8082	-16.35	((((((...(((((((((((&)))))))))))...))))))	TGATGmGTTGGAATTTTCATC&GGTGAAAATTTAATTCATCA
SNORD90_H.sapiens	ENST00000216484	SPTLC2-51433	-16.3	.(((((((((.(((((((&))))))).))))))))).	TTGmGATTAAACTTTCACC&GGTGAAAATTTAATTCAT
SNORD90_H.sapiens	ENST00000241312	CSMD2-164723	-16.3	.((((((((((((((((.&.)))))))))))))))).	CATGmAGTTGAGTTTTCAG&GTGAAAATTTAATTCATC
SNORD90_H.sapiens	ENST00000261488	ENOX1-191188	-16.3	.(((((((.((((((((((&)))))))))).))))))).	AGTGmAATTTGATTTTCACT&GGTGAAAATTTAATTCATC
SNORD90_H.sapiens	ENST00000257694	PNPLA8-37723	-16.3	.(.(((((((((.(((((((&))))))).))))))))).).	AGTTGmAGTTGGGGTTTCACC&GGTGAAAATTTAATTCATCA
SNORD90_H.sapiens	ENST00000260926	SATB2-49478	-16.3	((((((((.((((.((((((&)))))).)))).))))))))	TGATGmAATGAAGTATTCACT&GGTGAAAATTTAATTCATCA
SNORD90_H.sapiens	ENST00000261726	CUX2-267764	-16.3	.((((((((((((((((.&.)))))))))))))))).	CATGmAGTTGAATTTTCAA&GTGAAAATTTAATTCATC
SNORD90_H.sapiens	ENST00000262033	PTGES3-23246	-16.3	.((((((.((((((.(((((&))))).)))))).)))))).	GGGTGmGGCTAAATTGTCACC&GGTGAAAATTTAATTCATCA
SNORD90_H.sapiens	ENST00000265198	IPCEF1-166270	-16.3	.(((..(((((((((((((&)))))))))))))..))).	TGTGmTTTTGGATTTTCGCC&GGTGAAAATTTAATTCATC
SNORD90_H.sapiens	ENST00000315456	DTNA-124020	-16.3	(((((..(((((((((((((&)))))))))))))..)))))	TGATGmGTTTAAATTTTTATC&GGTGAAAATTTAATTCATCA
SNORD90_H.sapiens	ENST00000294848	TDRD5-48192	-16.3	.(((((((((((((((.(.&.).))))))))))))))).	GGATGmAATTAAATTTTGAA&GTGAAAATTTAATTCATCA
SNORD90_H.sapiens	ENST00000268151	MFGE8-12728	-16.3	.(((((((((((((.((((&)))).))))))))))))).	AGTGmAGTTGGGTTTACACC&GGTGAAAATTTAATTCATC
SNORD90_H.sapiens	ENST00000304032	AGAP1-489915	-16.3	.(.(((((((.((((((((.&.)))))))).))))))).).	CGTTGmAATTATATTTTCACA&GGTGAAAATTTAATTCATCA
SNORD90_H.sapiens	ENST00000282268	XRCC4-141818	-16.3	.((((((..((((((.((((&)))).))))))..)))))).	GGGTGmAGGGGGATTTCCACC&GGTGAAAATTTAATTCATCA
SNORD90_H.sapiens	ENST00000288197	CACNA2D3-702811	-16.3	.((((((((((((((((((&)))))))))))))))))).	AATGmAGTTGGGTTTTCATT&GGTGAAAATTTAATTCATC
SNORD90_H.sapiens	ENST00000268613	CDH13-51234	-16.3	.(((((.(((.(((((((((&))))))))).))).))))).	GGATGmATTTATATTTTCATC&GGTGAAAATTTAATTCATCA
SNORD90_H.sapiens	ENST00000309993	MSL2-18830	-16.3	.(.((((.((((((((((((&)))))))))))).)))).).	AGTTGmAGATGGGTTTTCACC&GGTGAAAATTTAATTCATCA
SNORD90_H.sapiens	ENST00000272418	MRPS5-4248	-16.3	(((.((((((((((((((.&.)))))))))))))).)))	TGAAGmAGTTAAATTTTCAA&GTGAAAATTTAATTCATCA
SNORD90_H.sapiens	ENST00000274695	CDKAL1-623394	-16.3	.(((((((((((.(((((.&.))))).))))))))))).	TGTGmAATTAAATCTTCACA&GGTGAAAATTTAATTCATC
SNORD90_H.sapiens	ENST00000311832	COMMD1-101664	-16.3	.((((((..((((.((((((&)))))).))))..)))))).	AGATGmAGGGGGATATTCACT&GGTGAAAATTTAATTCATCA
SNORD90_H.sapiens	ENST00000317907	TTC27-17855	-16.3	.(..(((.((((((((((((&)))))))))))).)))..).	CGGAGmAGATGGATTTTCACC&GGTGAAAATTTAATTCATCA
SNORD90_H.sapiens	ENST00000329582	IL20RB-4869	-16.3	.(((((((((((((.(((&))).))))))))))))).	CTGmAATTGGATTTTGGCC&GGTGAAAATTTAATTCAT
SNORD90_H.sapiens	ENST00000333617	LSAMP-606138	-16.3	(((((((.(((.(((((((.&.))))))).))).)))))))	TGATGmAGCTGACTTTTCACA&GGTGAAAATTTAATTCATCA
SNORD90_H.sapiens	ENST00000339089	PHF20-10444	-16.3	.((.(((.((((((((((((&)))))))))))).))).)).	GGAAGmAGATGGGTTTTCACC&GGTGAAAATTTAATTCATCA
SNORD90_H.sapiens	ENST00000336803	CLDN2-7156	-16.3	.((((.((((((((((((&)))))))))))).)))).	CTGmGAGTAGATTTTCACC&GGTGAAAATTTAATTCAT
SNORD90_H.sapiens	ENST00000340157	VRK2-25787	-16.3	((((((((((((((((.&.))))))))))))))))	TGATGmAATTAGATTTTG&GAAAATTTAATTCATCA
SNORD90_H.sapiens	ENST00000338382	FOCAD-58689	-16.3	.((((.((((((((.((((.&.)))).)))))))).)))).	CGATGmCATTAGATTCTCACA&GGTGAAAATTTAATTCATCA
SNORD90_H.sapiens	ENST00000367012	SERTAD4-6772	-16.3	.((.(((..(((((((((((&)))))))))))..))).)).	GGAAGmAAGAGGATTTTCACC&GGTGAAAATTTAATTCATCA
SNORD90_H.sapiens	ENST00000366882	PDE10A-238746	-16.3	.((((((((((((((((.&.)))))))))))))))).	AATGmAATTAGATTTTCAA&GTGAAAATTTAATTCATC
SNORD90_H.sapiens	ENST00000358543	ALKAL1-8693	-16.3	((((((((((((((((.(.&.).))))))))))))))))	TGATGmAATTGAATTTTGGT&GTGAAAATTTAATTCATCA
SNORD90_H.sapiens	ENST00000359172	AHCYL1-12780	-16.3	.((((((((((((((((.&.)))))))))))))))).	AATGmAATTGAGTTTTCAG&GTGAAAATTTAATTCATC
SNORD90_H.sapiens	ENST00000356100	PTPRT-559092	-16.3	.(((((((((((((((.(.&.).))))))))))))))).	GGATGmAATTAAGTTTTGAA&GTGAAAATTTAATTCATCA
SNORD90_H.sapiens	ENST00000361655	PCDH11X-672615	-16.3	.(((((((((((((((.&.))))))))))))))).	CGATGmAATTAAATTTTA&GAAAATTTAATTCATCA
SNORD90_H.sapiens	ENST00000376104	DLG2-430017	-16.3	.(((((((((.(((((((.&.))))))).))))))))).	CGTGmAGTTGACTTTTCACA&GGTGAAAATTTAATTCATC
SNORD90_H.sapiens	ENST00000370331	EVI5-25295	-16.3	(((((((((((((((((.&.)))))))))))))))))	TGATGmAATTGGATTTTTT&TGAAAATTTAATTCATCA
SNORD90_H.sapiens	ENST00000368507	ROS1-115743	-16.3	((((((((.((((.((((((&)))))).)))).))))))))	TGATGmGATGGAATCTTCACT&GGTGAAAATTTAATTCATCA
SNORD90_H.sapiens	ENST00000376462	KIAA1217-330096	-16.3	(((((((((((.((((((.&.)))))).)))))))))))	TGGTGmAATTGACTTTTCAA&GTGAAAATTTAATTCATCA
SNORD90_H.sapiens	ENST00000376840	TBC1D8-99323	-16.3	.((((((((((((((.(((&))).)))))))))))))).	CATGmAGTTGGGTTTTGACC&GGTGAAAATTTAATTCATC
SNORD90_H.sapiens	ENST00000393077	VTI1A-239054	-16.3	((((((..((((((((((((&))))))))))))..))))))	TGGTGmGTGTAAATTTTCATC&GGTGAAAATTTAATTCATCA
SNORD90_H.sapiens	ENST00000381323	FAM49A-7998	-16.3	.(((((((.(((((((((.&.))))))))).))))))).	AGATGmAATGAGGTTTTCAG&GTGAAAATTTAATTCATCA
SNORD90_H.sapiens	ENST00000379887	ARIH1-72065	-16.3	(((((((.((((((((((.&.)))))))))).)))))))	TGGTGmAACTGAATTTTCAA&GTGAAAATTTAATTCATCA
SNORD90_H.sapiens	ENST00000406297	AAK1-38793	-16.3	.(((((.(((((((((((.&.))))))))))).))))).	AGGTGmACTTAAGTTTTCAG&GTGAAAATTTAATTCATCA
SNORD90_H.sapiens	ENST00000402744	CPE-78668	-16.3	.((((((.((((.(((((((&))))))).)))).)))))).	AGATGmAAGTGAGATTTCACT&GGTGAAAATTTAATTCATCA
SNORD90_H.sapiens	ENST00000413509	HDAC9-8561	-16.3	((((((((((((((((.&.))))))))))))))))	TGATGmAGTTAGATTTTA&GAAAATTTAATTCATCA
SNORD90_H.sapiens	ENST00000417946	CPS1-37380	-16.3	(((((((((((.((((((.&.)))))).)))))))))))	TGGTGmAATTAACTTTTCAA&GTGAAAATTTAATTCATCA
SNORD90_H.sapiens	ENST00000409968	THSD7B-105504	-16.3	.((((((((((.((((((.&.)))))).)))))))))).	AGATGmGATTGATTTTTCGA&GTGAAAATTTAATTCATCA
SNORD90_H.sapiens	ENST00000434257	NAALADL2-463344	-16.3	(((((((((((((.(((((.&.))))).)))))))))))))	TGATGmAATTAGATGTTTATA&GGTGAAAATTTAATTCATCA
SNORD90_H.sapiens	ENST00000432518	RBMS3-150885	-16.3	.((((.((((((((((((&)))))))))))).)))).	CTGmGACTGAATTTTCACC&GGTGAAAATTTAATTCAT
SNORD90_H.sapiens	ENST00000432376	PLCL2-58948	-16.3	(((.((((((((((((((.&.)))))))))))))).)))	TGAAGmAGTTGAATTTTCAG&GTGAAAATTTAATTCATCA
SNORD90_H.sapiens	ENST00000448253	KALRN-10191	-16.3	.((.((((.(((((((((((&))))))))))).)))).)).	GGAGGmGATCAGGTTTTCACC&GGTGAAAATTTAATTCATCA
SNORD90_H.sapiens	ENST00000457754	RUFY4-19825	-16.3	(((((((..((((((((((.&.))))))))))..)))))))	TGGTGmAGGCAAATTTTCATG&GGTGAAAATTTAATTCATCA
SNORD90_H.sapiens	ENST00000496993	ACBD6-143377	-16.3	.((((((..(((((((((((&)))))))))))..)))))).	CGGTGmAAGAAGATTTTCATT&GGTGAAAATTTAATTCATCA
SNORD90_H.sapiens	ENST00000508106	IQCM-5660	-16.3	.(((((((((((((.(((&))).))))))))))))).	CTGmAGTTAAATTTTGACC&GGTGAAAATTTAATTCAT
SNORD90_H.sapiens	ENST00000513200	KIAA0825-231824	-16.3	.(((((((((((((((.(.&.).))))))))))))))).	AGATGmAGTTAAGTTTTGGT&GTGAAAATTTAATTCATCA
SNORD90_H.sapiens	ENST00000547414	FRS2-65575	-16.3	((.(((((((((((((((((&))))))))))))))))).))	TGTTGmAATTGAATTTTTATC&GGTGAAAATTTAATTCATCA
SNORD90_H.sapiens	ENST00000544665	ITGAM-34623	-16.3	(((((((((((((((((.&.)))))))))))))))))	TGGTGmGATTAGATTTTTG&TGAAAATTTAATTCATCA
SNORD90_H.sapiens	ENST00000568305	ASIP-46193	-16.3	.(((((((((((((((((&))))))))))))))))).	CTGmAATTAAATTTTCATT&GGTGAAAATTTAATTCAT
SNORD90_H.sapiens	ENST00000295297	C1QTNF7-71329	-16.29	.(((((....(((((((((.&.)))))))))....))))).	AGATGmACAATGATTTTCACA&GGTGAAAATTTAATTCATCA
SNORD90_H.sapiens	ENST00000263979	MAN1C1-20374	-16.25	((((((...(((((((((((&)))))))))))...))))))	TGATGmATTAGAATTTTCATC&GGTGAAAATTTAATTCATCA
SNORD90_H.sapiens	ENST00000278379	SLC1A2-56972	-16.25	(((((((...((((((((((&))))))))))...)))))))	TGATGmGAATTAATTTTCACT&GGTGAAAATTTAATTCATCA
SNORD90_H.sapiens	ENST00000341502	MIA2-117337	-16.25	.((((((...(((((((((.&.)))))))))...)))))).	AGATGmAAACCAATTTTCACA&GGTGAAAATTTAATTCATCA
SNORD90_H.sapiens	ENST00000329474	CARMIL1-233142	-16.25	((((((...(((((((((((&)))))))))))...))))))	TGATGmATAAAAATTTTTACC&GGTGAAAATTTAATTCATCA
SNORD90_H.sapiens	ENST00000354212	MAGI2-1407204	-16.25	((((((...(((((((((((&)))))))))))...))))))	TGATGmACCCAGATTTTCACT&GGTGAAAATTTAATTCATCA
SNORD90_H.sapiens	ENST00000013125	MAP4K5-73377	-16.2	.(((((((((((((((.&.))))))))))))))).	AGATGmAGTTAAGTTTTA&GAAAATTTAATTCATCA
SNORD90_H.sapiens	ENST00000206249	ESR1-24573	-16.2	.((((.((((((((((((.&.)))))))))))).)))).	AGATGmTATTAAGTTTTCAG&GTGAAAATTTAATTCATCA
SNORD90_H.sapiens	ENST00000242848	ZC3H13-5994	-16.2	.(((((((((((((((((&))))))))))))))))).	TTGmGATTAGATTTTTACT&GGTGAAAATTTAATTCAT
SNORD90_H.sapiens	ENST00000240079	WASHC3-26749	-16.2	(((.((((((((((((((.&.)))))))))))))).)))	TGAGGmAATTAAATTTTCAG&GTGAAAATTTAATTCATCA
SNORD90_H.sapiens	ENST00000253458	GSE1-59939	-16.2	.(((((((((((((((((.&.))))))))))))))))).	AGTGmGGTTGGGTTTTCATA&GGTGAAAATTTAATTCATC
SNORD90_H.sapiens	ENST00000243810	SP140L-39648	-16.2	.((((((.((((.(((((((&))))))).)))).)))))).	AGGTGmAGATGGGGTTTCACC&GGTGAAAATTTAATTCATCA
SNORD90_H.sapiens	ENST00000242108	EEPD1-134950	-16.2	(((((((((((((((((..(&)..)))))))))))))))))	TGGTGmAATTGAGTTTTTCTC&GGTGAAAATTTAATTCATCA
SNORD90_H.sapiens	ENST00000264057	DGKD-16981	-16.2	.((((((((.(((((((((&))))))))).)))))))).	TGTGmAGTTGTGTTTTCACT&GGTGAAAATTTAATTCATC
SNORD90_H.sapiens	ENST00000256646	NOTCH2-137476	-16.2	(((((((.((((((((((.&.)))))))))).)))))))	TGGTGmAAATAAATTTTCAG&GTGAAAATTTAATTCATCA
SNORD90_H.sapiens	ENST00000256953	RERG-25520	-16.2	(((((((.(((.((((((((&)))))))).))).)))))))	TGGTGmGAGTGGCTTTTCACC&GGTGAAAATTTAATTCATCA
SNORD90_H.sapiens	ENST00000255681	MACROD1-94979	-16.2	.(((((((.(((((((.((.&.)).))))))).))))))).	GGATGmAGTAGAATTTTGACA&GGTGAAAATTTAATTCATCA
SNORD90_H.sapiens	ENST00000262428	COTL1-9782	-16.2	.(((((((((((((((..(&)..))))))))))))))).	AGGTGmAATTGGGTTTTTGT&GTGAAAATTTAATTCATCA
SNORD90_H.sapiens	ENST00000264235	GSK3B-218008	-16.2	.((((((((((((((((.&.)))))))))))))))).	AGGTGmAGTTAGATTTTTT&TGAAAATTTAATTCATCA
SNORD90_H.sapiens	ENST00000265433	NBN-49788	-16.2	.(((((((.((((((((((&)))))))))).))))))).	CATGmGGTTTAGTTTTCACC&GGTGAAAATTTAATTCATC
SNORD90_H.sapiens	ENST00000261574	IPO5-45820	-16.2	.(((((((.((((((((.(.&.).)))))))).))))))).	AGATGmAATAAGATTTTCTCA&GGTGAAAATTTAATTCATCA
SNORD90_H.sapiens	ENST00000262995	GAB1-11056	-16.2	.((((((((.((((((((.&.)))))))).)))))))).	AGATGmGATTCAGTTTTCAA&GTGAAAATTTAATTCATCA
SNORD90_H.sapiens	ENST00000257287	CEP135-5521	-16.2	.((((((((((((((((.&.)))))))))))))))).	TTGmGATTGGATTTTCATG&GGTGAAAATTTAATTCAT
SNORD90_H.sapiens	ENST00000263525	TNR-220218	-16.2	.(.(((((((((((((((.&.))))))))))))))).).	AGTTGmAATTGAATTTTCAA&GTGAAAATTTAATTCATCA
SNORD90_H.sapiens	ENST00000269218	GREB1L-111189	-16.2	.((((..(((.(((((((((&))))))))).)))..)))).	AGATGmTTTTATATTTTCACT&GGTGAAAATTTAATTCATCA
SNORD90_H.sapiens	ENST00000304987	SIK2-72483	-16.2	.(.((((.((((((((((((&)))))))))))).)))).).	AGCTGmAGATGGGTTTTCACC&GGTGAAAATTTAATTCATCA
SNORD90_H.sapiens	ENST00000268756	PHF12-23962	-16.2	.(((((((.(((((((.((.&.)).))))))).))))))).	GGATGmAATAGAGTTTTGACA&GGTGAAAATTTAATTCATCA
SNORD90_H.sapiens	ENST00000273139	RBMS3-6435	-16.2	.(((((((((((((((.&.))))))))))))))).	AGATGmAGTTAAATTTTG&GAAAATTTAATTCATCA
SNORD90_H.sapiens	ENST00000307050	OTUD7A-107548	-16.2	.(((((.(((((((((.(((&))).))))))))).))))).	GGATGmACTTAAGTTTTGGCT&GGTGAAAATTTAATTCATCA
SNORD90_H.sapiens	ENST00000295974	APBB2-173419	-16.2	.((((((((((.((((((.&.)))))).)))))))))).	AGTGmAGTTAAAATTTCACA&GGTGAAAATTTAATTCATC
SNORD90_H.sapiens	ENST00000310903	MYO1H-91120	-16.2	.((((..(((((((((((.&.)))))))))))..)))).	AGATGmGCTTGAATTTTCAA&GTGAAAATTTAATTCATCA
SNORD90_H.sapiens	ENST00000297988	AQP7-814	-16.2	.((((((.((((((((((.&.)))))))))).)))))).	GGGTGmAAATGAGTTTTCAG&GTGAAAATTTAATTCATCA
SNORD90_H.sapiens	ENST00000312179	RSRC1-129780	-16.2	.(((((((.(((.(((((((&))))))).))).))))))).	AGATGmAATAGAAGTTTTACC&GGTGAAAATTTAATTCATCA
SNORD90_H.sapiens	ENST00000295542	DCST1-8127	-16.2	.((((((..(((((((.(((&))).)))))))..)))))).	AGATGmAGGAGGGTTTTGGCC&GGTGAAAATTTAATTCATCA
SNORD90_H.sapiens	ENST00000298999	R3HCC1L-2183	-16.2	.(((((((((((((((((&))))))))))))))))).	TTGmGATTGAATTTTTACT&GGTGAAAATTTAATTCAT
SNORD90_H.sapiens	ENST00000288368	PREX2-241722	-16.2	.((((((((((((((((.&.)))))))))))))))).	TTGmAATTGGGTTTTCATG&GGTGAAAATTTAATTCAT
SNORD90_H.sapiens	ENST00000297994	TRMT10B-20382	-16.2	((.(((((((((.(((((((&))))))).))))))))).))	TGTTGmAGTTGGGGTTTCACC&GGTGAAAATTTAATTCATCA
SNORD90_H.sapiens	ENST00000282369	TRIM36-11175	-16.2	.((((((.(((((((((.((&)).))))))))).)))))).	AGATGmAACTAAATTTTCTCT&GGTGAAAATTTAATTCATCA
SNORD90_H.sapiens	ENST00000287218	ZFAND3-273681	-16.2	((((((((((((((.((((.&.)))).))))))))))))))	TGATGmAGTTAAATTATTATA&GGTGAAAATTTAATTCATCA
SNORD90_H.sapiens	ENST00000296468	MFSD8-26888	-16.2	.((((((((((((((((.((&)).)))))))))))))))).	GGATGmAGTTGGATTTTTTTC&GGTGAAAATTTAATTCATCA
SNORD90_H.sapiens	ENST00000295101	KCNJ3-32439	-16.2	.(((((((.(((((((.(((&))).))))))).))))))).	AGATGmAATAGAATTTTAGCC&GGTGAAAATTTAATTCATCA
SNORD90_H.sapiens	ENST00000321679	THAP4-8856	-16.2	.((((((..(((((((((((&)))))))))))..)))))).	GGGTGmAGCAAGATTTTCATC&GGTGAAAATTTAATTCATCA
SNORD90_H.sapiens	ENST00000343882	FOXO3-104908	-16.2	((((((((((((((((.(((&))).))))))))))))))))	TGATGmGGTTGGATTTTAACT&GGTGAAAATTTAATTCATCA
SNORD90_H.sapiens	ENST00000322954	UACA-8953	-16.2	.(((((((((.((((((((.&.)))))))).))))))))).	CGATGmAGTTGTATTTTTATA&GGTGAAAATTTAATTCATCA
SNORD90_H.sapiens	ENST00000335397	OR9Q1-154454	-16.2	.((((.((((((((.((((.&.)))).)))))))).)))).	GGATGmCGTTAAATTATCACA&GGTGAAAATTTAATTCATCA
SNORD90_H.sapiens	ENST00000335472	SLC10A7-158807	-16.2	.((((((((((((((((.&.)))))))))))))))).	AGGTGmAATTGAGTTTTTT&TGAAAATTTAATTCATCA
SNORD90_H.sapiens	ENST00000330684	GRIN2A-403503	-16.2	(((((.(((((((((.((((&)))).))))))))).)))))	TGGTGmTATTGAATTTGCACC&GGTGAAAATTTAATTCATCA
SNORD90_H.sapiens	ENST00000341329	RHBDD1-130615	-16.2	(((.((((((((((((((.&.)))))))))))))).)))	TGAGGmAATTGAGTTTTCAG&GTGAAAATTTAATTCATCA
SNORD90_H.sapiens	ENST00000344138	GRAP2-46069	-16.2	.((((((.((((.((((((.&.)))))).)))).)))))).	GGATGmAACTGAGCTTTCACA&GGTGAAAATTTAATTCATCA
SNORD90_H.sapiens	ENST00000345617	HDAC4-84937	-16.2	(((((((..(((((((.(((&))).)))))))..)))))))	TGATGmGAAGAGATTTTGGCC&GGTGAAAATTTAATTCATCA
SNORD90_H.sapiens	ENST00000327040	PSD3-201562	-16.2	.((((.((((((((((((&)))))))))))).)))).	TTGmAGCTGGATTTTCACC&GGTGAAAATTTAATTCAT
SNORD90_H.sapiens	ENST00000356805	SPTBN1-77946	-16.2	(((((((.(((((((((((.&.))))))))))).)))))))	TGGTGmGAATGGGTTTTTACA&GGTGAAAATTTAATTCATCA
SNORD90_H.sapiens	ENST00000360388	SLC35F1-255341	-16.2	(((((((.((((((.(((((&))))).)))))).)))))))	TGATGmGAATAAGTTATCACT&GGTGAAAATTTAATTCATCA
SNORD90_H.sapiens	ENST00000359660	FBXL17-51868	-16.2	.((((((((((((((.((.&.)).)))))))))))))).	AGTGmAATTGAGTTTTGGCA&GGTGAAAATTTAATTCATC
SNORD90_H.sapiens	ENST00000361927	COLGALT2-38410	-16.2	.((((((((((((.((((&)))).)))))))))))).	TTGmAGTTGAGTTTACACC&GGTGAAAATTTAATTCAT
SNORD90_H.sapiens	ENST00000360490	MME-70956	-16.2	(((((.((((((((((((.&.)))))))))))).)))))	TGATGmCATTAAATTTTCAA&GTGAAAATTTAATTCATCA
SNORD90_H.sapiens	ENST00000356435	PTPRD-163302	-16.2	(((((((.((((((((.((.&.)).)))))))).)))))))	TGATGmAAGTAAGTTTTGACA&GGTGAAAATTTAATTCATCA
SNORD90_H.sapiens	ENST00000355758	ZC3H7A-2477	-16.2	.(((((((((((((.(((((&))))).))))))))))))).	GGGTGmGGTTAAATTGTCATT&GGTGAAAATTTAATTCATCA
SNORD90_H.sapiens	ENST00000354547	COL13A1-107853	-16.2	.((((((.(((.((((((((&)))))))).))).)))))).	AGATGmAAGTGATTTTTCATC&GGTGAAAATTTAATTCATCA
SNORD90_H.sapiens	ENST00000355053	TSGA10-80230	-16.2	.(((((((.(((((.((((.&.)))).))))).))))))).	AGATGmAGTAAGGTTATCACA&GGTGAAAATTTAATTCATCA
SNORD90_H.sapiens	ENST00000367590	XPR1-4033	-16.2	.((((((((((.((((((((&)))))))).)))))))))).	CGATGmAATTAATTTTTTATT&GGTGAAAATTTAATTCATCA
SNORD90_H.sapiens	ENST00000371713	SLC29A1-2906	-16.2	.(((((((((((((((.((&)).))))))))))))))).	CGTGmGGTTGGATTTTCTCC&GGTGAAAATTTAATTCATC
SNORD90_H.sapiens	ENST00000368325	CENPW-1761	-16.2	.(((((((((((.(((((.&.))))).))))))))))).	GGGTGmAGTTGAAATTTCAA&GTGAAAATTTAATTCATCA
SNORD90_H.sapiens	ENST00000374586	TMEM245-14875	-16.2	((((((((((.(((((((((&))))))))).))))))))))	TGGTGmGGTTGTATTTTTACT&GGTGAAAATTTAATTCATCA
SNORD90_H.sapiens	ENST00000373131	DACH2-563373	-16.2	((((((((((((((((.&.))))))))))))))))	TGATGmAATTAGATTTTA&GAAAATTTAATTCATCA
SNORD90_H.sapiens	ENST00000380060	NHS-161500	-16.2	(((((((((((((((((.&.)))))))))))))))))	TGGTGmAGTTGAATTTTTC&TGAAAATTTAATTCATCA
SNORD90_H.sapiens	ENST00000393934	PLCXD2-16490	-16.2	(((((((((((((((.((.&.)).)))))))))))))))	TGATGmAGTTAAATTTACAG&GTGAAAATTTAATTCATCA
SNORD90_H.sapiens	ENST00000389232	RYR3-506024	-16.2	.((((((((.((((((((.&.)))))))).)))))))).	GGATGmAATTTGATTTTCGA&GTGAAAATTTAATTCATCA
SNORD90_H.sapiens	ENST00000403625	MAST4-160648	-16.2	(((((((((((((((((.&.)))))))))))))))))	TGATGmAATTAGGTTTTTT&TGAAAATTTAATTCATCA
SNORD90_H.sapiens	ENST00000397997	FRS2-1776	-16.2	.(((..(((((((((((((&)))))))))))))..))).	TGTGmCTTTAAATTTTCACC&GGTGAAAATTTAATTCATC
SNORD90_H.sapiens	ENST00000420321	CCNYL1-15656	-16.2	.((((((((((.((((((.&.)))))).)))))))))).	TGTGmAATTGAACTTTCACA&GGTGAAAATTTAATTCATC
SNORD90_H.sapiens	ENST00000416284	TAFA2-228046	-16.2	.(((((((.(((((((.((.&.)).))))))).))))))).	GGATGmAATAGAATTTTGACA&GGTGAAAATTTAATTCATCA
SNORD90_H.sapiens	ENST00000423059	THSD7A-170579	-16.2	.((((((((((((((.((&)).)))))))))))))).	TTGmAATTGGATTTTCTCC&GGTGAAAATTTAATTCAT
SNORD90_H.sapiens	ENST00000469165	RAD51B-498211	-16.2	.(((((.((((((((((((&)))))))))))).))))).	AGTGmGGATAGATTTTCGCC&GGTGAAAATTTAATTCATC
SNORD90_H.sapiens	ENST00000458054	SLC39A10-38322	-16.2	(((((((..(((((((((((&)))))))))))..)))))))	TGATGmGAGCAAGTTTTCATT&GGTGAAAATTTAATTCATCA
SNORD90_H.sapiens	ENST00000469649	PDIA5-25820	-16.2	((((((((((((((((.((.&.)).))))))))))))))))	TGGTGmGGTTAAATTTTAACA&GGTGAAAATTTAATTCATCA
SNORD90_H.sapiens	ENST00000491959	ZPLD1-243524	-16.2	.((((((((((((((((.&.)))))))))))))))).	AGGTGmAATTAGATTTTTC&TGAAAATTTAATTCATCA
SNORD90_H.sapiens	ENST00000509176	CCSER1-808883	-16.2	.((((((((((((((((.&.)))))))))))))))).	AGATGmGATTAAGTTTTTT&TGAAAATTTAATTCATCA
SNORD90_H.sapiens	ENST00000524520	SOX6-122816	-16.2	((((((((.(((.(((((((&))))))).))).))))))))	TGATGmGATAGAAATTTCACT&GGTGAAAATTTAATTCATCA
SNORD90_H.sapiens	ENST00000528056	PRKY-106951	-16.2	.((((((.((.(((((((((&))))))))).)).)))))).	AGGTGmGGCTGTATTTTCACC&GGTGAAAATTTAATTCATCA
SNORD90_H.sapiens	ENST00000528056	PRKY-56363	-16.2	.((((((..((((((((((.&.))))))))))..)))))).	AGGTGmGAGAAAATTTTCATA&GGTGAAAATTTAATTCATCA
SNORD90_H.sapiens	ENST00000536558	ST8SIA1-43351	-16.2	.((((((((((((.(((((&))))).)))))))))))).	TGTGmAGTTAAGTTGTCACT&GGTGAAAATTTAATTCATC
SNORD90_H.sapiens	ENST00000673035	OTX2-297	-16.2	.((((.((((.(((((((((&))))))))).)))).)))).	AGATGmCATTATATTTTCACT&GGTGAAAATTTAATTCATCA
SNORD90_H.sapiens	ENST00000356185	SUPT20H-9678	-16.15	.(((((...(((((((((((&)))))))))))...))))).	GGGTGmGTAGGAGTTTTTACC&GGTGAAAATTTAATTCATCA
SNORD90_H.sapiens	ENST00000355830	FAM227A-13942	-16.15	((((((...(((((((((((&)))))))))))...))))))	TGATGmGCTGGAGTTTTTACC&GGTGAAAATTTAATTCATCA
SNORD90_H.sapiens	ENST00000380306	PSMG4-24305	-16.15	.(((((...(((((((((((&)))))))))))...))))).	GGGTGmGCACAAATTTTCACC&GGTGAAAATTTAATTCATCA
SNORD90_H.sapiens	ENST00000502815	ADGRL3-42527	-16.13	.((((.....((((((((((&)))))))))).....)))).	GGATGmTTCTTAATTTTCACC&GGTGAAAATTTAATTCATCA
SNORD90_H.sapiens	ENST00000372141	NRG3-91245	-16.1	.((((((((((.(((((.&.))))).)))))))))).	AGATGmAGTTGATTTTTCT&TGAAAATTTAATTCATCA
SNORD90_H.sapiens	ENST00000038176	NSMAF-6243	-16.1	(((((((((((((((((.&.)))))))))))))))))	TGGTGmAGTTGAATTTTTT&TGAAAATTTAATTCATCA
SNORD90_H.sapiens	ENST00000217246	MACROD2-1500056	-16.1	(((.(((.(((((((((((.&.))))))))))).))).)))	TGAGGmAACTAGATTTTCACA&GGTGAAAATTTAATTCATCA
SNORD90_H.sapiens	ENST00000252744	ZSWIM6-5363	-16.1	.((((((((((((((.(((.&.))).)))))))))))))).	AGATGmAATTAGATTTATATG&GGTGAAAATTTAATTCATCA
SNORD90_H.sapiens	ENST00000256858	RELCH-65508	-16.1	.((.((((((((((((((&)))))))))))))).)).	CTGmTATTGAGTTTTCACC&GGTGAAAATTTAATTCAT
SNORD90_H.sapiens	ENST00000259455	GABBR2-94071	-16.1	.((((((((((((((.((.&.)).)))))))))))))).	GGATGmAATTGAGTTTACAG&GTGAAAATTTAATTCATCA
SNORD90_H.sapiens	ENST00000263635	TANC1-168369	-16.1	.((((..((((((((.((((&)))).))))))))..)))).	GGGTGmTTTTGAATTTCCACC&GGTGAAAATTTAATTCATCA
SNORD90_H.sapiens	ENST00000261244	KIAA0586-2321	-16.1	.((((((.((((((((((.&.)))))))))).)))))).	AGTGmAGTCAGATTTTCACA&GGTGAAAATTTAATTCATC
SNORD90_H.sapiens	ENST00000299045	TCP11L2-13125	-16.1	.((((((((((((((((.&.)))))))))))))))).	CGTGmGATTGAATTTTCAA&GTGAAAATTTAATTCATC
SNORD90_H.sapiens	ENST00000302328	SCN11A-236	-16.1	.((((((..((((((.((((&)))).))))))..)))))).	AGATGmAGCGGAATTTCCGCC&GGTGAAAATTTAATTCATCA
SNORD90_H.sapiens	ENST00000311550	GABRB3-229063	-16.1	.((((((((((((((((.&.)))))))))))))))).	AGGTGmAATTAAATTTTTC&TGAAAATTTAATTCATCA
SNORD90_H.sapiens	ENST00000295049	RFTN2-8774	-16.1	.((((((..((((((((((.&.))))))))))..)))))).	GGATGmAACAAAGTTTTCATG&GGTGAAAATTTAATTCATCA
SNORD90_H.sapiens	ENST00000283025	TEKT5-67138	-16.1	(((((((..((((.((((((&)))))).))))..)))))))	TGGTGmAACGAGGTGTTCACC&GGTGAAAATTTAATTCATCA
SNORD90_H.sapiens	ENST00000311101	PARL-50639	-16.1	.(((((((.(((.((((((.&.)))))).))).))))))).	AGATGmAATAAAGATTTCACA&GGTGAAAATTTAATTCATCA
SNORD90_H.sapiens	ENST00000296575	HHIP-19721	-16.1	.((((((..((((((((((.&.))))))))))..)))))).	AGGTGmAGGAAAGTTTTTACA&GGTGAAAATTTAATTCATCA
SNORD90_H.sapiens	ENST00000288197	CACNA2D3-541302	-16.1	(((((((((((((((((.&.)))))))))))))))))	TGGTGmAGTTAGATTTTTC&TGAAAATTTAATTCATCA
SNORD90_H.sapiens	ENST00000311669	ADPGK-32273	-16.1	.((((..(((.(((((((((&))))))))).)))..)))).	GGATGmTTTTATGTTTTCACT&GGTGAAAATTTAATTCATCA
SNORD90_H.sapiens	ENST00000272643	THSD7B-711717	-16.1	.(((((((((((.(((((.&.))))).))))))))))).	TATGmAGTTGAGTGTTCACA&GGTGAAAATTTAATTCATC
SNORD90_H.sapiens	ENST00000314191	PRKDC-98125	-16.1	.(((((((.(((((((((.&.))))))))).))))))).	AGGTGmAGTGAAATTTTCAA&GTGAAAATTTAATTCATCA
SNORD90_H.sapiens	ENST00000317721	NCKAP5-587223	-16.1	(((((..(((.(((((((((&))))))))).)))..)))))	TGATGmGCTTATATTTTCACT&GGTGAAAATTTAATTCATCA
SNORD90_H.sapiens	ENST00000341923	RABEP1-54496	-16.1	.((((((((((((((((.&.)))))))))))))))).	AGTGmAATTAGGTTTTCAG&GTGAAAATTTAATTCATC
SNORD90_H.sapiens	ENST00000346085	ARID1B-225853	-16.1	.((((((.((((((((.((.&.)).)))))))).)))))).	AGATGmGACTGAGTTTTGGCG&GGTGAAAATTTAATTCATCA
SNORD90_H.sapiens	ENST00000327357	TRIM26-2036	-16.1	.(((((((((((((((.&.))))))))))))))).	GGATGmAATTAGATTTTG&GAAAATTTAATTCATCA
SNORD90_H.sapiens	ENST00000345990	CSNK1G3-19692	-16.1	.(((((((((((.(((((.&.))))).))))))))))).	AGATGmGATTAAGGTTTCAG&GTGAAAATTTAATTCATCA
SNORD90_H.sapiens	ENST00000332246	CSGALNACT1-224384	-16.1	.((.(((.((((((((((((&)))))))))))).))).)).	GGAAGmGACTGGGTTTTCACC&GGTGAAAATTTAATTCATCA
SNORD90_H.sapiens	ENST00000325590	AMPH-19862	-16.1	.(((((((.((((.(((((.&.))))).)))).))))))).	AGGTGmAATCAGATATTCACA&GGTGAAAATTTAATTCATCA
SNORD90_H.sapiens	ENST00000335473	MYO18B-74049	-16.1	.((((((((((((((.((&)).)))))))))))))).	CTGmAATTGGATTTTCTCC&GGTGAAAATTTAATTCAT
SNORD90_H.sapiens	ENST00000331826	PCSK6-63404	-16.1	.((((..(((((((((((((&)))))))))))))..)))).	AGGTGmGCTTGGATTTTCATT&GGTGAAAATTTAATTCATCA
SNORD90_H.sapiens	ENST00000324545	USP9X-98327	-16.1	.((((((((.((((((((.&.)))))))).)))))))).	CATGmAATTACATTTTCACA&GGTGAAAATTTAATTCATC
SNORD90_H.sapiens	ENST00000357154	SPOCK3-347098	-16.1	(((((((.((.((((((((.&.)))))))).)).)))))))	TGATGmGAGTACATTTTCACA&GGTGAAAATTTAATTCATCA
SNORD90_H.sapiens	ENST00000355848	C1D-3748	-16.1	.((((((((((((.(((((&))))).)))))))))))).	AATGmAGTTGAGTTCTCACT&GGTGAAAATTTAATTCATC
SNORD90_H.sapiens	ENST00000374548	EDA-284698	-16.1	(((((((.(((((.((((((&)))))).))))).)))))))	TGGTGmAAATGAGTATTCACT&GGTGAAAATTTAATTCATCA
SNORD90_H.sapiens	ENST00000373886	BICC1-95412	-16.1	(((((((..((((.((((((&)))))).))))..)))))))	TGGTGmAAGAAAGTGTTCGCC&GGTGAAAATTTAATTCATCA
SNORD90_H.sapiens	ENST00000367937	STX7-24164	-16.1	.((.(((.((((((((((((&)))))))))))).))).)).	AGAAGmAGATGGGTTTTCGCC&GGTGAAAATTTAATTCATCA
SNORD90_H.sapiens	ENST00000370546	HPSE2-272773	-16.1	.(((((((.(((((((((.&.))))))))).))))))).	AGGTGmAATCAAGTTTTCAA&GTGAAAATTTAATTCATCA
SNORD90_H.sapiens	ENST00000376286	PCCA-373969	-16.1	.((((((((((((((.((.&.)).)))))))))))))).	GGATGmAATTGAGTTTGCAG&GTGAAAATTTAATTCATCA
SNORD90_H.sapiens	ENST00000376286	PCCA-22877	-16.1	.(((((((.((((((((..(&)..)))))))).))))))).	GGGTGmAGTAGAATTTTCGTC&GGTGAAAATTTAATTCATCA
SNORD90_H.sapiens	ENST00000373624	DENND1A-122946	-16.1	((((((((((((((((.&.))))))))))))))))	TGATGmAGTTAAATTTTA&GAAAATTTAATTCATCA
SNORD90_H.sapiens	ENST00000370598	ADGRB3-345439	-16.1	.((((((((.((((((((.&.)))))))).)))))))).	AGATGmGATTTAATTTTCAA&GTGAAAATTTAATTCATCA
SNORD90_H.sapiens	ENST00000371201	C1orf87-68768	-16.1	.(((((((((((.(((((&))))).))))))))))).	CTGmAGTTGGGTTCTCACC&GGTGAAAATTTAATTCAT
SNORD90_H.sapiens	ENST00000390652	BCAS3-689458	-16.1	.((((((.((((.((((((.&.)))))).)))).)))))).	GGATGmAAATAAGCTTTCACA&GGTGAAAATTTAATTCATCA
SNORD90_H.sapiens	ENST00000380250	FRY-249088	-16.1	.((((.(((((((((((((&))))))))))))).)))).	TGTGmACTTAGATTTTCACT&GGTGAAAATTTAATTCATC
SNORD90_H.sapiens	ENST00000393674	FBXO8-43219	-16.1	((((((((((((((((.&.))))))))))))))))	TGATGmAGTTAAGTTTTA&GAAAATTTAATTCATCA
SNORD90_H.sapiens	ENST00000389286	PRTG-55362	-16.1	.((((((((((((((((.&.)))))))))))))))).	AGTGmGATTGAATTTTCAA&GTGAAAATTTAATTCATC
SNORD90_H.sapiens	ENST00000378204	EXT1-66277	-16.1	((((((((((((((((.(.&.).))))))))))))))))	TGATGmAATTAGGTTTTGGG&GTGAAAATTTAATTCATCA
SNORD90_H.sapiens	ENST00000389420	ADAMTS20-66982	-16.1	((((((((((.(((((((.&.))))))).))))))))))	TGGTGmAATTATGTTTTCGA&GTGAAAATTTAATTCATCA
SNORD90_H.sapiens	ENST00000407008	NLK-31260	-16.1	((.(((((((((((((((.&.))))))))))))))).))	TGTTGmAATTGAGTTTTCAA&GTGAAAATTTAATTCATCA
SNORD90_H.sapiens	ENST00000398238	NSF-23217	-16.1	.((((((..((((((((((.&.))))))))))..)))))).	AGGTGmGGAAAGATTTTCACA&GGTGAAAATTTAATTCATCA
SNORD90_H.sapiens	ENST00000419079	PTH2R-189502	-16.1	(((((((((((((((((.&.)))))))))))))))))	TGGTGmGATTAAGTTTTTG&TGAAAATTTAATTCATCA
SNORD90_H.sapiens	ENST00000417641	VRK2-114036	-16.1	.((((((((((((((((.&.)))))))))))))))).	AGTGmGATTGAATTTTCAG&GTGAAAATTTAATTCATC
SNORD90_H.sapiens	ENST00000414155	PPP5D1-78548	-16.1	.((((((((.((((((((.&.)))))))).)))))))).	AATGmAATTGTGTTTTCACA&GGTGAAAATTTAATTCATC
SNORD90_H.sapiens	ENST00000453304	UNC5C-230224	-16.1	.((((((((((.(((((((&))))))).)))))))))).	AGTGmAATTAAAATTTCACT&GGTGAAAATTTAATTCATC
SNORD90_H.sapiens	ENST00000458638	PCDH15-143303	-16.1	.((.((((((((((((((.&.)))))))))))))).)).	TGAGGmAGTTAAGTTTTCAG&GTGAAAATTTAATTCATCA
SNORD90_H.sapiens	ENST00000507166	AC058822.1-142713	-16.1	.(((((.((((((((((.&.)))))))))).))))).	AGATGmATTTGAGTTTTCT&TGAAAATTTAATTCATCA
SNORD90_H.sapiens	ENST00000523885	ZFHX4-153926	-16.1	.(((((((.((((.((((((&)))))).)))).))))))).	AGATGmGATAAGATATTCACT&GGTGAAAATTTAATTCATCA
SNORD90_H.sapiens	ENST00000522427	CNBD1-145876	-16.1	((((((..((((((((((((&))))))))))))..))))))	TGATGmACCTAAATTTTCATT&GGTGAAAATTTAATTCATCA
SNORD90_H.sapiens	ENST00000520675	PIK3R1-11478	-16.1	(((((((((((.((((((.&.)))))).)))))))))))	TGATGmAGTTGGTTTTTCAG&GTGAAAATTTAATTCATCA
SNORD90_H.sapiens	ENST00000523367	NKAIN3-395920	-16.1	.(((((((.((((.(((((.&.))))).)))).))))))).	AGGTGmAATCAGATGTTCACA&GGTGAAAATTTAATTCATCA
SNORD90_H.sapiens	ENST00000524981	CFAP54-303406	-16.1	.((.((((((((((((((&)))))))))))))).)).	TTGmTATTAAATTTTCACC&GGTGAAAATTTAATTCAT
SNORD90_H.sapiens	ENST00000264363	NDST4-176053	-16.05	(((((((...((((((((((&))))))))))...)))))))	TGGTGmGAAATGATTTTCACT&GGTGAAAATTTAATTCATCA
SNORD90_H.sapiens	ENST00000374111	C10orf53-17192	-16.05	(((((((...((((((((((&))))))))))...)))))))	TGGTGmGAATTGATTTTCACT&GGTGAAAATTTAATTCATCA
SNORD90_H.sapiens	ENST00000395347	SLC16A9-23887	-16.05	(((((((...(((((((((.&.)))))))))...)))))))	TGATGmGGGGCAATTTTCACA&GGTGAAAATTTAATTCATCA
SNORD90_H.sapiens	ENST00000228425	PPFIBP1-65672	-16	((.(((((((((((((((.&.))))))))))))))).))	TGTTGmAATTAAATTTTCAA&GTGAAAATTTAATTCATCA
SNORD90_H.sapiens	ENST00000229922	CAP2-97677	-16	.(((((..(((((((.((((&)))).)))))))..))))).	AGATGmACCTAAGTTTCCACC&GGTGAAAATTTAATTCATCA
SNORD90_H.sapiens	ENST00000229340	RAB35-2020	-16	(((((((((((.(((((.&.))))).)))))))))))	TGATGmAATTGATTTTTCT&TGAAAATTTAATTCATCA
SNORD90_H.sapiens	ENST00000237264	TBPL1-18653	-16	.(((((((((.((((((((&)))))))).))))))))).	TGTGmGGTTGGCTTTTCACC&GGTGAAAATTTAATTCATC
SNORD90_H.sapiens	ENST00000267176	SBNO1-11535	-16	.(((((.((((((((((.&.)))))))))).))))).	AGATGmATTTAAGTTTTCT&TGAAAATTTAATTCATCA
SNORD90_H.sapiens	ENST00000265038	ERCC8-36586	-16	(((((((((.((((((((.&.)))))))).)))))))))	TGATGmAGTTCAATTTTCGA&GTGAAAATTTAATTCATCA
SNORD90_H.sapiens	ENST00000261458	HHAT-104382	-16	.((((((.((((.((((((.&.)))))).)))).)))))).	AGGTGmAAGTAAAATTTCACA&GGTGAAAATTTAATTCATCA
SNORD90_H.sapiens	ENST00000264183	ARID4B-83735	-16	.((((((((((((((.((&)).)))))))))))))).	CTGmGATTGAATTTTCTCC&GGTGAAAATTTAATTCAT
SNORD90_H.sapiens	ENST00000264110	ATF2-83838	-16	((((((.(((.(((((((((&))))))))).))).))))))	TGATGmATTTGCATTTTCATC&GGTGAAAATTTAATTCATCA
SNORD90_H.sapiens	ENST00000280187	GPM6A-348487	-16	.(((((((.((((.((((((&)))))).)))).))))))).	AGATGmAGTAAAATGTTTACC&GGTGAAAATTTAATTCATCA
SNORD90_H.sapiens	ENST00000296741	ENPP6-62027	-16	.((.(((..(((((((((((&)))))))))))..))).)).	AGAAGmAGAGAAATTTTCACC&GGTGAAAATTTAATTCATCA
SNORD90_H.sapiens	ENST00000296575	HHIP-6013	-16	.(((((.(((((((((((.&.))))))))))).))))).	AATGmAAATAGATTTTCACA&GGTGAAAATTTAATTCATC
SNORD90_H.sapiens	ENST00000285273	CA10-275300	-16	.((((((((((((((.((.&.)).)))))))))))))).	GGATGmAGTTAAATTTGCAA&GTGAAAATTTAATTCATCA
SNORD90_H.sapiens	ENST00000285273	CA10-65279	-16	.((((((((.(((((((((&))))))))).)))))))).	CATGmAATTACATTTTCACT&GGTGAAAATTTAATTCATC
SNORD90_H.sapiens	ENST00000281474	BICD1-94290	-16	((((((.((((((((((.&.)))))))))).))))))	TGATGmATTTAAGTTTTCT&TGAAAATTTAATTCATCA
SNORD90_H.sapiens	ENST00000291539	PDE9A-62786	-16	.(((..(((((((((((((&)))))))))))))..))).	AGTGmTCTTGGATTTTCACC&GGTGAAAATTTAATTCATC
SNORD90_H.sapiens	ENST00000282020	GRID2-38717	-16	(((((((..(((((((((.&.)))))))))..)))))))	TGGTGmGAGGGAATTTTCAG&GTGAAAATTTAATTCATCA
SNORD90_H.sapiens	ENST00000281722	RBM46-28003	-16	.((((((..(((((((((((&)))))))))))..)))))).	GGATGmGACAGGGTTTTCATC&GGTGAAAATTTAATTCATCA
SNORD90_H.sapiens	ENST00000295903	ADAMTS9-141244	-16	.((((((.(((((((.(((.&.))).))))))).)))))).	AGATGmAAATGAGTTTACACA&GGTGAAAATTTAATTCATCA
SNORD90_H.sapiens	ENST00000272845	UNC80-191802	-16	.((((((((((((((.((((&)))).)))))))))))))).	AGATGmGATTGGATTTATGCT&GGTGAAAATTTAATTCATCA
SNORD90_H.sapiens	ENST00000300190	MS4A5-3225	-16	.((((((((.(((((((((&))))))))).)))))))).	AATGmAGTTACATTTTCACT&GGTGAAAATTTAATTCATC
SNORD90_H.sapiens	ENST00000313548	CFAP47-73586	-16	.((((((((((((((.((((&)))).)))))))))))))).	GGGTGmAATTGGATTTGCATT&GGTGAAAATTTAATTCATCA
SNORD90_H.sapiens	ENST00000271411	POU2F1-172344	-16	.((((((((((((.((((.&.)))).)))))))))))).	TGTGmAGTTGGATTATCACG&GGTGAAAATTTAATTCATC
SNORD90_H.sapiens	ENST00000282512	NADK2-43777	-16	.((((((((((((((((.&.)))))))))))))))).	GGGTGmAATTAGATTTTTT&TGAAAATTTAATTCATCA
SNORD90_H.sapiens	ENST00000326665	ERICH3-91127	-16	((((((..(((((((((((.&.)))))))))))..))))))	TGATGmGCCTGAATTTTCATA&GGTGAAAATTTAATTCATCA
SNORD90_H.sapiens	ENST00000332839	SLC8A1-48765	-16	.(((((((.(((((((.((.&.)).))))))).))))))).	AGATGmAATAAAATTTTGACG&GGTGAAAATTTAATTCATCA
SNORD90_H.sapiens	ENST00000330909	MAGI1-32240	-16	.((.((((((((((.(((((&))))).)))))))))).)).	GGAAGmAATTGAGTTGTCACT&GGTGAAAATTTAATTCATCA
SNORD90_H.sapiens	ENST00000336930	LUZP2-285180	-16	.((((((..(((((((((.&.)))))))))..)))))).	TGGTGmAAGGAAGTTTTCAA&GTGAAAATTTAATTCATCA
SNORD90_H.sapiens	ENST00000342677	FUT8-122127	-16	(((((((((((.((((((.&.)))))).)))))))))))	TGGTGmAATTAGCTTTTCAA&GTGAAAATTTAATTCATCA
SNORD90_H.sapiens	ENST00000322213	SMC1A-26067	-16	.((((((..((((.((((((&)))))).))))..)))))).	AGATGmGGGAAAGTCTTCACC&GGTGAAAATTTAATTCATCA
SNORD90_H.sapiens	ENST00000335693	SUGCT-560130	-16	.((((..(((((.(((((((&))))))).)))))..)))).	AGATGmCCTTAGACTTTCACC&GGTGAAAATTTAATTCATCA
SNORD90_H.sapiens	ENST00000328843	DNAH11-280527	-16	.((((((((((((.((((.&.)))).)))))))))))).	AGGTGmGATTAAGTATTCAA&GTGAAAATTTAATTCATCA
SNORD90_H.sapiens	ENST00000332990	YIPF7-11416	-16	.((((((..((((((((.((&)).))))))))..)))))).	AGATGmGAGGGAGTTTTCTCT&GGTGAAAATTTAATTCATCA
SNORD90_H.sapiens	ENST00000338382	FOCAD-245132	-16	.((((..(((((.((((((.&.)))))).)))))..)))).	AGATGmTTTTGAAATTTCACA&GGTGAAAATTTAATTCATCA
SNORD90_H.sapiens	ENST00000358768	PARD3B-646327	-16	.((((.(((((((((((((&))))))))))))).)))).	CATGmATTTGGATTTTCACT&GGTGAAAATTTAATTCATC
SNORD90_H.sapiens	ENST00000366993	INTS7-11663	-16	.((((((((((((.((((.&.)))).)))))))))))).	AGGTGmGATTAAATATTCAA&GTGAAAATTTAATTCATCA
SNORD90_H.sapiens	ENST00000367206	SOX5-286711	-16	(((((..(((((((.((((.&.)))).)))))))..)))))	TGATGmTTTTAAATTCTCACA&GGTGAAAATTTAATTCATCA
SNORD90_H.sapiens	ENST00000357362	MDGA2-53544	-16	.(((((((((((((((.&.))))))))))))))).	CGATGmAATTGGATTTTG&GAAAATTTAATTCATCA
SNORD90_H.sapiens	ENST00000360605	URI1-20116	-16	.((((((((((((((((((&)))))))))))))))))).	TGTGmGGTTGGATTTTCATT&GGTGAAAATTTAATTCATC
SNORD90_H.sapiens	ENST00000375023	NOTCH4-319	-16	.((((((..(((((.(((((&))))).)))))..)))))).	GGATGmGAGGAGATTCTCACT&GGTGAAAATTTAATTCATCA
SNORD90_H.sapiens	ENST00000375433	RCC2-1212	-16	.((.((..((((((((((((&))))))))))))..)).)).	AGAGGmGTCTAAGTTTTCACC&GGTGAAAATTTAATTCATCA
SNORD90_H.sapiens	ENST00000376452	KIAA1217-143410	-16	.(((((((((.(((((((&))))))).))))))))).	TTGmGATTAAGCTTTCACC&GGTGAAAATTTAATTCAT
SNORD90_H.sapiens	ENST00000371080	ROR1-233443	-16	.((((((((((((((((.&.)))))))))))))))).	CGTGmGATTAAATTTTCAA&GTGAAAATTTAATTCATC
SNORD90_H.sapiens	ENST00000367545	UTRN-116759	-16	.((((((..((((((((((.&.))))))))))..)))))).	AGATGmAGCCAAGTTTTCATG&GGTGAAAATTTAATTCATCA
SNORD90_H.sapiens	ENST00000380027	TRIM5-98621	-16	.((((((((((((.(((((&))))).)))))))))))).	AGTGmAATTGGATTGTCACT&GGTGAAAATTTAATTCATC
SNORD90_H.sapiens	ENST00000376795	DNAJC3-32834	-16	((((((.(((((((((((.&.))))))))))).))))))	TGATGmACTTGGGTTTTCAA&GTGAAAATTTAATTCATCA
SNORD90_H.sapiens	ENST00000396559	ATF7IP2-31232	-16	(((((((.((((((((((.&.)))))))))).)))))))	TGATGmGAATGGATTTTCAA&GTGAAAATTTAATTCATCA
SNORD90_H.sapiens	ENST00000449795	PPP1R3A-50946	-16	.(.(((((((((((((((.&.))))))))))))))).).	AGCTGmAGTTAAGTTTTCAA&GTGAAAATTTAATTCATCA
SNORD90_H.sapiens	ENST00000467692	RUNX1-130668	-16	((((((((.((((((((.((&)).)))))))).))))))))	TGATGmAGTGAGATTTTCTCT&GGTGAAAATTTAATTCATCA
SNORD90_H.sapiens	ENST00000468877	AKR1D1-51516	-16	.((((((.((((.(((((((&))))))).)))).)))))).	AGATGmAAATAAACTTTTACC&GGTGAAAATTTAATTCATCA
SNORD90_H.sapiens	ENST00000461299	VEPH1-6117	-16	.((((((((((((.((((.&.)))).)))))))))))).	TGTGmAATTGGATTGTCACA&GGTGAAAATTTAATTCATC
SNORD90_H.sapiens	ENST00000478967	ZNF385D-17205	-16	.((((((((((((.(((((.&.))))).)))))))))))).	AGATGmGATTAGATATTTATG&GGTGAAAATTTAATTCATCA
SNORD90_H.sapiens	ENST00000524381	OPCML-514300	-16	.(((((((((.((((((.&.)))))).))))))))).	AGATGmAATTATGTTTTCT&TGAAAATTTAATTCATCA
SNORD90_H.sapiens	ENST00000556810	TMEM260-49888	-16	.(((((((..(((((((((.&.)))))))))..))))))).	AGATGmAATATGGTTTTCATG&GGTGAAAATTTAATTCATCA
SNORD90_H.sapiens	ENST00000612084	SPC25-33098	-16	((((((((((((.((((((.&.)))))).))))))))))))	TGATGmAGTTAAAGTTTTATA&GGTGAAAATTTAATTCATCA
SNORD90_H.sapiens	ENST00000256062	TMTC1-41349	-15.99	((((((....((((((((((&))))))))))....))))))	TGATGmATTGTGATTTTCATC&GGTGAAAATTTAATTCATCA
SNORD90_H.sapiens	ENST00000336454	CDC14A-13856	-15.99	.((((....((((((((((.&.))))))))))....)))).	AGGTGmTTGGGAATTTTCACA&GGTGAAAATTTAATTCATCA
SNORD90_H.sapiens	ENST00000371130	TENM1-462504	-15.99	.(((((....((((((((((&))))))))))....))))).	AGATGmGTTCTGATTTTCACT&GGTGAAAATTTAATTCATCA
SNORD90_H.sapiens	ENST00000299092	GPR176-30160	-15.95	((((((...(((((((((((&)))))))))))...))))))	TGATGmATCAAAATTTTCATC&GGTGAAAATTTAATTCATCA
SNORD90_H.sapiens	ENST00000169298	ST6GAL1-53268	-15.9	.((.(((((((((((.((((&)))).))))))))))).)).	GGAGGmAGTTAGGTTTACGCC&GGTGAAAATTTAATTCATCA
SNORD90_H.sapiens	ENST00000196371	OXCT1-33259	-15.9	((((((.(((((((((.(((&))).))))))))).))))))	TGGTGmATTTGAGTTTTGACT&GGTGAAAATTTAATTCATCA
SNORD90_H.sapiens	ENST00000220764	DECR1-10981	-15.9	.(((((.((((((((((.&.)))))))))).))))).	TGATGmATTTAGATTTTCT&TGAAAATTTAATTCATCA
SNORD90_H.sapiens	ENST00000223364	MYL7-2313	-15.9	.((((((..((((.((((((&)))))).))))..)))))).	AGGTGmGAGCAGATGTTCGCC&GGTGAAAATTTAATTCATCA
SNORD90_H.sapiens	ENST00000217246	MACROD2-366143	-15.9	.((((((((((.(((((((&))))))).)))))))))).	AATGmAATTGAAATTTCACT&GGTGAAAATTTAATTCATC
SNORD90_H.sapiens	ENST00000217121	TPD52L2-18251	-15.9	.(((((..((((((.(((((&))))).))))))..))))).	GGATGmATATAGGTTGTCACC&GGTGAAAATTTAATTCATCA
SNORD90_H.sapiens	ENST00000244799	OPN5-20696	-15.9	.(((((.(((((.(((((((&))))))).))))).))))).	GGATGmATTTAAAATTTCATC&GGTGAAAATTTAATTCATCA
SNORD90_H.sapiens	ENST00000262839	TRPC5-39217	-15.9	.(((((.(((((((((((.&.))))))))))).))))).	AATGmAAGTAAGTTTTCACG&GGTGAAAATTTAATTCATC
SNORD90_H.sapiens	ENST00000261292	LIPG-26411	-15.9	.(.((((.((((((((((((&)))))))))))).)))).).	AGTTGmAGATGGGTTTTCGCC&GGTGAAAATTTAATTCATCA
SNORD90_H.sapiens	ENST00000263577	CDON-20853	-15.9	.(((((((((((((.(((.&.))).))))))))))))).	GGGTGmGATTAGATTATCAG&GTGAAAATTTAATTCATCA
SNORD90_H.sapiens	ENST00000261726	CUX2-157048	-15.9	.((((((.((((.((((((.&.)))))).)))).)))))).	GGGTGmAAATGAAGTTTCACG&GGTGAAAATTTAATTCATCA
SNORD90_H.sapiens	ENST00000265960	MAPKAP1-103017	-15.9	.((((((((((((((((.&.)))))))))))))))).	CTGmGGTTAAATTTTCATG&GGTGAAAATTTAATTCAT
SNORD90_H.sapiens	ENST00000310301	VPS41-113638	-15.9	.(((((..(((((.((((((&)))))).)))))..))))).	GGATGmATATAAGTCTTCGCC&GGTGAAAATTTAATTCATCA
SNORD90_H.sapiens	ENST00000314177	MEIS2-168582	-15.9	.(((((((((.((((((.&.)))))).))))))))).	AGATGmAGTTATATTTTCT&TGAAAATTTAATTCATCA
SNORD90_H.sapiens	ENST00000307892	CYB5B-17370	-15.9	.((((((.((((((((((.&.)))))))))).)))))).	TGTGmAATGAAGTTTTCACG&GGTGAAAATTTAATTCATC
SNORD90_H.sapiens	ENST00000281513	NBAS-137143	-15.9	.((((((((((((.((((((&)))))).)))))))))))).	AGATGmAATTGAATATTTATT&GGTGAAAATTTAATTCATCA
SNORD90_H.sapiens	ENST00000309902	ZNF407-154491	-15.9	((((((((.((((.((((((&)))))).)))).))))))))	TGATGmAGTCAAATCTTTACC&GGTGAAAATTTAATTCATCA
SNORD90_H.sapiens	ENST00000283269	CADPS-53622	-15.9	.((((((.((((((((.((.&.)).)))))))).)))))).	AGATGmAGGTAAATTTTGACA&GGTGAAAATTTAATTCATCA
SNORD90_H.sapiens	ENST00000288447	DMD-480770	-15.9	.((((((..(((((((((((&)))))))))))..)))))).	GGGTGmGGGGAGATTTTTACT&GGTGAAAATTTAATTCATCA
SNORD90_H.sapiens	ENST00000287842	NRG1-113461	-15.9	.((((.((((((((.((((.&.)))).)))))))).)))).	GGATGmTATTAAATTATCACA&GGTGAAAATTTAATTCATCA
SNORD90_H.sapiens	ENST00000292144	CD3G-6030	-15.9	.((((.((((((((((.((.&.)).)))))))))).)))).	AGATGmCATTGAGTTTTGGCG&GGTGAAAATTTAATTCATCA
SNORD90_H.sapiens	ENST00000309446	KLF7-65662	-15.9	(((((..((((((.((((((&)))))).))))))..)))))	TGATGmTTTTAAATCTTCACT&GGTGAAAATTTAATTCATCA
SNORD90_H.sapiens	ENST00000336430	ACOT9-23847	-15.9	(((((((.((((.((((((.&.)))))).)))).)))))))	TGGTGmAAATAAACTTTCACA&GGTGAAAATTTAATTCATCA
SNORD90_H.sapiens	ENST00000319380	UBE2O-24974	-15.9	.((((((((((((((((.&.)))))))))))))))).	AGATGmGATTGGATTTTTC&TGAAAATTTAATTCATCA
SNORD90_H.sapiens	ENST00000332432	MARCH11-31936	-15.9	((((((((((.((((((.&.)))))).))))))))))	TGATGmAATTATGTTTTCT&TGAAAATTTAATTCATCA
SNORD90_H.sapiens	ENST00000344523	NR6A1-125203	-15.9	((((((((((.(((((((((&))))))))).))))))))))	TGATGmAATTATATTTTTATT&GGTGAAAATTTAATTCATCA
SNORD90_H.sapiens	ENST00000326765	APOLD1-63690	-15.9	(((((.((((.(((((((((&))))))))).)))).)))))	TGATGmTGTTGCATTTTCACT&GGTGAAAATTTAATTCATCA
SNORD90_H.sapiens	ENST00000340077	PARD3-128942	-15.9	((((((((.(((((((((.&.))))))))).))))))))	TGGTGmGATAGAATTTTCAA&GTGAAAATTTAATTCATCA
SNORD90_H.sapiens	ENST00000315596	PDS5B-116874	-15.9	.((((((..(((((((((.&.)))))))))..)))))).	AGATGmGAGGAGGTTTTCAG&GTGAAAATTTAATTCATCA
SNORD90_H.sapiens	ENST00000342358	ATP13A5-66028	-15.9	((((((((.((((((((.(.&.).)))))))).))))))))	TGATGmAATAAAATTTTCTCA&GGTGAAAATTTAATTCATCA
SNORD90_H.sapiens	ENST00000337907	RERE-388004	-15.9	.((((((..((((((.(((.&.))).))))))..)))))).	AGATGmAGGGGAATTTGCACA&GGTGAAAATTTAATTCATCA
SNORD90_H.sapiens	ENST00000337907	RERE-124193	-15.9	(((((((.((((((((((.&.)))))))))).)))))))	TGGTGmAGATAAGTTTTCAG&GTGAAAATTTAATTCATCA
SNORD90_H.sapiens	ENST00000327783	GRIK1-90963	-15.9	.(((((((.(((((((.((.&.)).))))))).))))))).	GGATGmAATAAGATTTTGACA&GGTGAAAATTTAATTCATCA
SNORD90_H.sapiens	ENST00000342002	IKZF2-75509	-15.9	((((((((.((((((((((.&.)))))))))).))))))))	TGATGmAATCAAATTTTTATA&GGTGAAAATTTAATTCATCA
SNORD90_H.sapiens	ENST00000357783	PHTF1-35636	-15.9	.((((((((.(((((((((&))))))))).)))))))).	TGTGmAGTTGTATTTTCACT&GGTGAAAATTTAATTCATC
SNORD90_H.sapiens	ENST00000354212	MAGI2-1018783	-15.9	.((((((.((((((((((.&.)))))))))).)))))).	GGATGmGAGTGGATTTTCAG&GTGAAAATTTAATTCATCA
SNORD90_H.sapiens	ENST00000357258	ZBTB20-73281	-15.9	.((((.(((((((((((((&))))))))))))).)))).	AATGmACTTAGATTTTCACT&GGTGAAAATTTAATTCATC
SNORD90_H.sapiens	ENST00000376104	DLG2-538450	-15.9	.(((((.(((((((((.(((&))).))))))))).))))).	GGATGmACTTAAGTTTTGACT&GGTGAAAATTTAATTCATCA
SNORD90_H.sapiens	ENST00000371804	IFIT1-12868	-15.9	((((((.(((((.((((((.&.)))))).))))).))))))	TGGTGmACTTAAAATTTCACA&GGTGAAAATTTAATTCATCA
SNORD90_H.sapiens	ENST00000374586	TMEM245-35000	-15.9	.(((((((((((.(((((((&))))))).))))))))))).	GGATGmGGTTAGGATTTCATT&GGTGAAAATTTAATTCATCA
SNORD90_H.sapiens	ENST00000371838	AGBL4-685813	-15.9	.((((..(((((((((((((&)))))))))))))..)))).	AGATGmCTTTAGGTTTTCATT&GGTGAAAATTTAATTCATCA
SNORD90_H.sapiens	ENST00000380390	MMP26-80900	-15.9	(((((((.((((((.((((.&.)))).)))))).)))))))	TGGTGmAGCTGAGTTCTCACA&GGTGAAAATTTAATTCATCA
SNORD90_H.sapiens	ENST00000389416	PTPRN2-121662	-15.9	((((((((((((((((.&.))))))))))))))))	TGATGmAGTTGGATTTTG&GAAAATTTAATTCATCA
SNORD90_H.sapiens	ENST00000389672	EPHA6-649714	-15.9	.((((((..(((((((((.&.)))))))))..)))))).	GGGTGmGAGGGAGTTTTCAG&GTGAAAATTTAATTCATCA
SNORD90_H.sapiens	ENST00000393469	SLC12A8-113250	-15.9	.(((((.(((((((((((.&.))))))))))).))))).	TATGmAAGTGAATTTTCACA&GGTGAAAATTTAATTCATC
SNORD90_H.sapiens	ENST00000380682	FRMPD4-255561	-15.9	((((((..((((((.(((((&))))).))))))..))))))	TGGTGmATATAAGTTATCACC&GGTGAAAATTTAATTCATCA
SNORD90_H.sapiens	ENST00000381501	TEC-112250	-15.9	.((((((((((.(((((((&))))))).)))))))))).	AGTGmAGTTGAGATTTCACT&GGTGAAAATTTAATTCATC
SNORD90_H.sapiens	ENST00000402739	CTNNA2-605255	-15.9	.(((((((.(((.((((((.&.)))))).))).))))))).	AGGTGmAATGAGAATTTCACA&GGTGAAAATTTAATTCATCA
SNORD90_H.sapiens	ENST00000412945	SEPTIN4-1142	-15.9	.((.((((((((.((((((.&.)))))).)))))))).)).	GGAAGmAATTGAAGTTTCACA&GGTGAAAATTTAATTCATCA
SNORD90_H.sapiens	ENST00000421999	CMSS1-57245	-15.9	((((((((.((.((((((((&)))))))).)).))))))))	TGATGmAATCAATTTTTCATC&GGTGAAAATTTAATTCATCA
SNORD90_H.sapiens	ENST00000423059	THSD7A-24106	-15.9	.((((((..(((.((((((.&.)))))).)))..)))))).	GGATGmGAGGAGACTTTCACA&GGTGAAAATTTAATTCATCA
SNORD90_H.sapiens	ENST00000467125	AL132671.2-107096	-15.9	(((.((((((((((((((.&.)))))))))))))).)))	TGAAGmGATTGAATTTTCAG&GTGAAAATTTAATTCATCA
SNORD90_H.sapiens	ENST00000465127	AF241726.2-913357	-15.9	.((((((..(((((((((((&)))))))))))..)))))).	GGATGmGGACAGATTTTTACC&GGTGAAAATTTAATTCATCA
SNORD90_H.sapiens	ENST00000475045	RUNX1-63172	-15.9	.(((((.(((((((.(((((&))))).))))))).))))).	CGGTGmATTTGGGTTGTCACT&GGTGAAAATTTAATTCATCA
SNORD90_H.sapiens	ENST00000506646	ZNF721-46399	-15.9	.((.((((((((((((((.&.)))))))))))))).)).	AGAAGmGATTAGATTTTCAG&GTGAAAATTTAATTCATCA
SNORD90_H.sapiens	ENST00000500571	NIPAL1-27223	-15.9	.(((((((.((((.((((((&)))))).)))).))))))).	GGATGmAGTGAGATGTTTACC&GGTGAAAATTTAATTCATCA
SNORD90_H.sapiens	ENST00000563213	GOLGA8M-24608	-15.9	.((((.((.(((((((((((&))))))))))).)).)))).	AGATGmTGTAAAGTTTTCACT&GGTGAAAATTTAATTCATCA
SNORD90_H.sapiens	ENST00000635913	CCDC33-6030	-15.9	(((((((..(((((.(((((&))))).)))))..)))))))	TGGTGmAGGGGAGTTGTCACT&GGTGAAAATTTAATTCATCA
SNORD90_H.sapiens	ENST00000636203	KAZN-684137	-15.9	((((((((.((((.(((((.&.))))).)))).))))))))	TGGTGmAATCAGATATTCACA&GGTGAAAATTTAATTCATCA
SNORD90_H.sapiens	ENST00000310053	HLTF-41645	-15.89	.(((((....((((((((((&))))))))))....))))).	AGATGmATGGTGGTTTTTACC&GGTGAAAATTTAATTCATCA
SNORD90_H.sapiens	ENST00000423059	THSD7A-424416	-15.89	((((((....((((((((((&))))))))))....))))))	TGATGmATACTAGTTTTTACC&GGTGAAAATTTAATTCATCA
SNORD90_H.sapiens	ENST00000263116	RAB36-5280	-15.85	.(((((...(((((((((((&)))))))))))...))))).	AGATGmACTGGGGTTTTCATC&GGTGAAAATTTAATTCATCA
SNORD90_H.sapiens	ENST00000004531	SLC7A2-9939	-15.8	.(((((((.((((.(((((.&.))))).)))).))))))).	GGGTGmAATAAAGTCTTCACA&GGTGAAAATTTAATTCATCA
SNORD90_H.sapiens	ENST00000046087	ZPBP-4756	-15.8	.((((((((.(((((((((&))))))))).)))))))).	AGTGmGATTGTGTTTTCACT&GGTGAAAATTTAATTCATC
SNORD90_H.sapiens	ENST00000177648	ALPK1-33496	-15.8	.(((((((((((.(((((.&.))))).))))))))))).	GGGTGmAATTAAGCTTTCAG&GTGAAAATTTAATTCATCA
SNORD90_H.sapiens	ENST00000075430	CTDP1-17948	-15.8	.((((((.((((.(((((((&))))))).)))).)))))).	CGATGmAAATGGAGTTTTACC&GGTGAAAATTTAATTCATCA
SNORD90_H.sapiens	ENST00000228955	GTF2H3-5441	-15.8	.((((((((((((.(((.&.))).)))))))))))).	AGATGmAATTGAATCTTCT&TGAAAATTTAATTCATCA
SNORD90_H.sapiens	ENST00000252108	UBE4A-30105	-15.8	.((((((((((((((((.&.)))))))))))))))).	AATGmGATTGAGTTTTCAG&GTGAAAATTTAATTCATC
SNORD90_H.sapiens	ENST00000242067	BBS9-282682	-15.8	.(.(((((((((((((((.&.))))))))))))))).).	AGTTGmAATTGGATTTTCAG&GTGAAAATTTAATTCATCA
SNORD90_H.sapiens	ENST00000242848	ZC3H13-20981	-15.8	.((((((((((((((.(((&))).)))))))))))))).	AGTGmAATTGAATTTTGACT&GGTGAAAATTTAATTCATC
SNORD90_H.sapiens	ENST00000256079	IPO8-5377	-15.8	.((((((((((.((((((((&)))))))).)))))))))).	AGGTGmAGTTGGTTTTTTATC&GGTGAAAATTTAATTCATCA
SNORD90_H.sapiens	ENST00000262134	LPCAT2-11846	-15.8	.((((.(((((((((((((&))))))))))))).)))).	AATGmATTTAAGTTTTTACC&GGTGAAAATTTAATTCATC
SNORD90_H.sapiens	ENST00000265840	ELMOD1-59280	-15.8	.(((((((((((((((.&.))))))))))))))).	AGATGmAATTAGGTTTTA&GAAAATTTAATTCATCA
SNORD90_H.sapiens	ENST00000261192	BCAT1-68628	-15.8	.((((((((((((((((.&.)))))))))))))))).	AGATGmGGTTAGATTTTTT&TGAAAATTTAATTCATCA
SNORD90_H.sapiens	ENST00000262288	SCPEP1-25444	-15.8	.((((((..((((((.(((.&.))).))))))..)))))).	CGATGmGAGGGAATTTGCACA&GGTGAAAATTTAATTCATCA
SNORD90_H.sapiens	ENST00000258729	IGF2BP3-125793	-15.8	.((((((..((((((.((((&)))).))))))..)))))).	AGATGmAAGGAGATTTGTACC&GGTGAAAATTTAATTCATCA
SNORD90_H.sapiens	ENST00000265198	IPCEF1-200584	-15.8	.((((((((((.(((((((&))))))).)))))))))).	TATGmGATTGGGGTTTCACC&GGTGAAAATTTAATTCATC
SNORD90_H.sapiens	ENST00000257468	UBQLN1-13213	-15.8	.(((((((((((((((.&.))))))))))))))).	CGGTGmAATTGAGTTTTA&GAAAATTTAATTCATCA
SNORD90_H.sapiens	ENST00000284110	HS3ST3A1-28628	-15.8	.((((((((((((.(((((.&.))))).)))))))))))).	GGATGmGATTGAGTATTTATG&GGTGAAAATTTAATTCATCA
SNORD90_H.sapiens	ENST00000311762	TRHR-16582	-15.8	(((((((.((((((.(((((&))))).)))))).)))))))	TGATGmAAATGAATTATCATC&GGTGAAAATTTAATTCATCA
SNORD90_H.sapiens	ENST00000295720	NEK10-39787	-15.8	.(((((((((((((((((&))))))))))))))))).	TTGmAATTGGGTTTTTACT&GGTGAAAATTTAATTCAT
SNORD90_H.sapiens	ENST00000276204	DOCK11-93522	-15.8	.((.(((((((((.((((((&)))))).))))))))).)).	AGAAGmAGTTGGATATTCACT&GGTGAAAATTTAATTCATCA
SNORD90_H.sapiens	ENST00000305572	NPNT-13862	-15.8	.((((((((((((((((.&.)))))))))))))))).	TTGmGGTTGAGTTTTTACA&GGTGAAAATTTAATTCAT
SNORD90_H.sapiens	ENST00000282278	BOLL-27780	-15.8	.((((((((((((.(((.&.))).)))))))))))).	AGATGmAGTTGAGTCTTCT&TGAAAATTTAATTCATCA
SNORD90_H.sapiens	ENST00000296402	CAMK2D-301748	-15.8	.((.(((.((((((((((((&)))))))))))).))).)).	GGAAGmGGATGGATTTTCACC&GGTGAAAATTTAATTCATCA
SNORD90_H.sapiens	ENST00000278460	C11orf49-186388	-15.8	.((((((((((((.((((((&)))))).)))))))))))).	AGATGmAATTAAATCTTTATT&GGTGAAAATTTAATTCATCA
SNORD90_H.sapiens	ENST00000317721	NCKAP5-124451	-15.8	.((((((((((((.((((.&.)))).)))))))))))).	CATGmAATTGGATTGTCACA&GGTGAAAATTTAATTCATC
SNORD90_H.sapiens	ENST00000341617	GRM8-57675	-15.8	.(((((..(((((((((.((&)).)))))))))..))))).	AGGTGmACCTAAATTTTCTCC&GGTGAAAATTTAATTCATCA
SNORD90_H.sapiens	ENST00000319080	MLXIP-21853	-15.8	.((((((((((((((((.&.)))))))))))))))).	CATGmAGTTAGGTTTTCAA&GTGAAAATTTAATTCATC
SNORD90_H.sapiens	ENST00000335251	INTU-73651	-15.8	.((((((.((((((.((((.&.)))).)))))).)))))).	GGATGmGAGTAGATTCTCGCA&GGTGAAAATTTAATTCATCA
SNORD90_H.sapiens	ENST00000325636	C11orf71-7531	-15.8	(((((((..((((.((((((&)))))).))))..)))))))	TGGTGmGAGGGAGTATTCACT&GGTGAAAATTTAATTCATCA
SNORD90_H.sapiens	ENST00000333538	GALNT17-287868	-15.8	.((.((((..((((((((((&))))))))))..)))).)).	AGAGGmAATGGGATTTTCGCT&GGTGAAAATTTAATTCATCA
SNORD90_H.sapiens	ENST00000320876	SMCHD1-87299	-15.8	(((((((.(((((((.((((&)))).))))))).)))))))	TGATGmAAGTAGATTTGTACC&GGTGAAAATTTAATTCATCA
SNORD90_H.sapiens	ENST00000322054	EHD3-11428	-15.8	(((((((.((((.(((((((&))))))).)))).)))))))	TGATGmAGATGGAGTTTCACT&GGTGAAAATTTAATTCATCA
SNORD90_H.sapiens	ENST00000338468	PRKN-365425	-15.8	.(((((.((((.(((((((.&.))))))).)))).))))).	AGATGmATTTGATTTTTCATA&GGTGAAAATTTAATTCATCA
SNORD90_H.sapiens	ENST00000340994	PKHD1-256587	-15.8	.((((((((((((((((.&.)))))))))))))))).	AATGmGATTAGATTTTCAA&GTGAAAATTTAATTCATC
SNORD90_H.sapiens	ENST00000331335	FILIP1L-214258	-15.8	.((((((((((((.(((.&.))).)))))))))))).	AGATGmAGTTGAATATTCT&TGAAAATTTAATTCATCA
SNORD90_H.sapiens	ENST00000361101	CYTH1-91782	-15.8	.((((((.((((.(((((((&))))))).)))).)))))).	AGATGmGGATGGGGTTTCACC&GGTGAAAATTTAATTCATCA
SNORD90_H.sapiens	ENST00000358461	AFAP1-146129	-15.8	.(((((((((((.(((((((&))))))).))))))))))).	AGGTGmGATTGGGATTTTACT&GGTGAAAATTTAATTCATCA
SNORD90_H.sapiens	ENST00000348974	PROS1-17576	-15.8	.(((((((((((((.(((((&))))).))))))))))))).	AGATGmAGTTAAATTATTATT&GGTGAAAATTTAATTCATCA
SNORD90_H.sapiens	ENST00000361727	CNTNAP2-795392	-15.8	.(((((.((((((((((.&.)))))))))).))))).	GGATGmATTTAAATTTTCT&TGAAAATTTAATTCATCA
SNORD90_H.sapiens	ENST00000358465	TRIM33-53384	-15.8	.(.((((((((.((((((((&)))))))).)))))))).).	CGCTGmAGTTGATTTTTTACC&GGTGAAAATTTAATTCATCA
SNORD90_H.sapiens	ENST00000358334	MYOF-7633	-15.8	.((((..(((((((((((.&.)))))))))))..)))).	AGATGmGCTTGGATTTTCAG&GTGAAAATTTAATTCATCA
SNORD90_H.sapiens	ENST00000355520	OPHN1-67451	-15.8	.((((.(((((((((((..(&)..))))))))))).)))).	AGGTGmTGTTAGATTTTCGTC&GGTGAAAATTTAATTCATCA
SNORD90_H.sapiens	ENST00000355044	ATRNL1-401341	-15.8	(((((((((((((((((.&.)))))))))))))))))	TGGTGmGATTGGATTTTTG&TGAAAATTTAATTCATCA
SNORD90_H.sapiens	ENST00000370833	HS6ST2-27782	-15.8	.(((((((.(((((((((.&.))))))))).))))))).	TGTGmAGTTTAATTTTCACA&GGTGAAAATTTAATTCATC
SNORD90_H.sapiens	ENST00000371485	CEP55-23976	-15.8	(((((((.(((.((((((((&)))))))).))).)))))))	TGATGmAAATGGTTTTTCACT&GGTGAAAATTTAATTCATCA
SNORD90_H.sapiens	ENST00000370546	HPSE2-44100	-15.8	(((((((((((((.((((((&)))))).)))))))))))))	TGATGmAGTTAGATATTTATT&GGTGAAAATTTAATTCATCA
SNORD90_H.sapiens	ENST00000371460	SUPT3H-540212	-15.8	.((((((((((((.(((.&.))).)))))))))))).	AGATGmAATTGAATATTCT&TGAAAATTTAATTCATCA
SNORD90_H.sapiens	ENST00000376104	DLG2-1221450	-15.8	.(((((((((((((((((.&.))))))))))))))))).	TGTGmAATTGAGTTTTTATA&GGTGAAAATTTAATTCATC
SNORD90_H.sapiens	ENST00000376503	SLC15A1-21101	-15.8	.(((((.(((((((((((.&.))))))))))).))))).	GGGTGmATTTGGGTTTTCAG&GTGAAAATTTAATTCATCA
SNORD90_H.sapiens	ENST00000376131	FGF14-190939	-15.8	(((((((((((((((((..(&)..)))))))))))))))))	TGGTGmAGTTGGATTTTTCTC&GGTGAAAATTTAATTCATCA
SNORD90_H.sapiens	ENST00000371838	AGBL4-76572	-15.8	(((((((((((.((((((.&.)))))).)))))))))))	TGGTGmGATTAACTTTTCAA&GTGAAAATTTAATTCATCA
SNORD90_H.sapiens	ENST00000370277	CETN2-513	-15.8	.(((((((((((((((.&.))))))))))))))).	AGATGmGATTGAGTTTTA&GAAAATTTAATTCATCA
SNORD90_H.sapiens	ENST00000393845	CFAP44-114116	-15.8	.((.((((.((((((((((.&.)))))))))).)))).)).	AGAAGmAATAAAATTTTCACA&GGTGAAAATTTAATTCATCA
SNORD90_H.sapiens	ENST00000376767	PCSK5-2925	-15.8	.((((((..(((((.(((((&))))).)))))..)))))).	AGATGmGGAGAAATTGTCACC&GGTGAAAATTTAATTCATCA
SNORD90_H.sapiens	ENST00000378473	PLCB4-93891	-15.8	.(((((.(((.(((((((((&))))))))).))).))))).	AGGTGmATTTGTATTTTTACC&GGTGAAAATTTAATTCATCA
SNORD90_H.sapiens	ENST00000389601	ASB14-24143	-15.8	((.((((((((((.(((((.&.))))).)))))))))).))	TGCTGmAATTAAGTCTTCACA&GGTGAAAATTTAATTCATCA
SNORD90_H.sapiens	ENST00000380667	BNC2-97129	-15.8	.((((((((((.((((((.&.)))))).)))))))))).	TGTGmAGTTGGAATTTCACA&GGTGAAAATTTAATTCATC
SNORD90_H.sapiens	ENST00000380027	TRIM5-23858	-15.8	.(((.((((((((((((.&.)))))))))))).))).	TTGmATTTAGATTTTCACA&GGTGAAAATTTAATTCAT
SNORD90_H.sapiens	ENST00000380647	CNTLN-313227	-15.8	.((((((..((.(((((((.&.))))))).))..)))))).	GGATGmAAGAAATTTTTCACG&GGTGAAAATTTAATTCATCA
SNORD90_H.sapiens	ENST00000393784	ERGIC1-56413	-15.8	.((((((.((((.((((((.&.)))))).)))).)))))).	AGGTGmAGCTGAAATTTCACA&GGTGAAAATTTAATTCATCA
SNORD90_H.sapiens	ENST00000380345	LHFPL2-50073	-15.8	.(((((((((((((((((.&.))))))))))))))))).	AGTGmAATTAAATTTTTATG&GGTGAAAATTTAATTCATC
SNORD90_H.sapiens	ENST00000409284	CCDC141-37796	-15.8	.(((((.((((((((((.((&)).)))))))))).))))).	AGGTGmATTTGGATTTTCTCT&GGTGAAAATTTAATTCATCA
SNORD90_H.sapiens	ENST00000404971	NRXN1-334106	-15.8	(((((((..(((((((.(((&))).)))))))..)))))))	TGATGmAAAAAGATTTTGGCC&GGTGAAAATTTAATTCATCA
SNORD90_H.sapiens	ENST00000409645	MGAT5-71198	-15.8	.(((((((.(((((.((((.&.)))).))))).))))))).	AGATGmAATGAGGTTATCGCG&GGTGAAAATTTAATTCATCA
SNORD90_H.sapiens	ENST00000409746	PSTPIP2-87058	-15.8	.((((((((((((((((.&.)))))))))))))))).	AATGmAATTAGGTTTTCAA&GTGAAAATTTAATTCATC
SNORD90_H.sapiens	ENST00000415906	LPP-2739	-15.8	.((((((.(((((((((((.&.))))))))))).)))))).	AGATGmGAATGAATTTTTATA&GGTGAAAATTTAATTCATCA
SNORD90_H.sapiens	ENST00000435847	CYFIP2-6517	-15.8	((((((((.(((.(((((((&))))))).))).))))))))	TGATGmGATGGAGATTTCACT&GGTGAAAATTTAATTCATCA
SNORD90_H.sapiens	ENST00000465127	AF241726.2-386120	-15.8	.((((((((((((((((.&.)))))))))))))))).	AATGmAGTTAGGTTTTCAG&GTGAAAATTTAATTCATC
SNORD90_H.sapiens	ENST00000473203	SEL1L2-1404	-15.8	((.((((..(((((((((((&)))))))))))..)))).))	TGTTGmAGGAGGATTTTCACC&GGTGAAAATTTAATTCATCA
SNORD90_H.sapiens	ENST00000487694	ROBO2-236286	-15.8	.(((((.(((((((((((.&.))))))))))).))))).	TATGmAAATAAATTTTCACG&GGTGAAAATTTAATTCATC
SNORD90_H.sapiens	ENST00000524717	MAML2-244996	-15.8	((((((..((((.(((((((&))))))).))))..))))))	TGATGmGCCTGAACTTTCACC&GGTGAAAATTTAATTCATCA
SNORD90_H.sapiens	ENST00000512097	KCNN2-132148	-15.8	.(..(((.((((((((((((&)))))))))))).)))..).	AGGGGmAGATGGGTTTTCACC&GGTGAAAATTTAATTCATCA
SNORD90_H.sapiens	ENST00000528697	LRRC4C-831136	-15.8	((((((((((((((((.&.))))))))))))))))	TGATGmAATTAGGTTTTG&GAAAATTTAATTCATCA
SNORD90_H.sapiens	ENST00000528697	LRRC4C-111350	-15.8	.((((((((((((((.(((&))).)))))))))))))).	CATGmAATTGAGTTTTGGCT&GGTGAAAATTTAATTCATC
SNORD90_H.sapiens	ENST00000614790	CWC25-6673	-15.8	.(((((.((((((.((((((&)))))).)))))).))))).	AGATGmACTTAAGTATTCATC&GGTGAAAATTTAATTCATCA
SNORD90_H.sapiens	ENST00000641206	ZFHX3-307310	-15.8	.(.((..(((((((((((((&)))))))))))))..)).).	AGCTGmTTTTGGGTTTTCACC&GGTGAAAATTTAATTCATCA
SNORD90_H.sapiens	ENST00000636817	POLR1D-105029	-15.8	((((((((.((((.((((((&)))))).)))).))))))))	TGATGmAGTGGAATCTTCATC&GGTGAAAATTTAATTCATCA
SNORD90_H.sapiens	ENST00000638192	AC092718.8-61510	-15.8	.((((((((((((.((((.&.)))).)))))))))))).	CGGTGmAGTTGAGTCTTCGT&GTGAAAATTTAATTCATCA
SNORD90_H.sapiens	ENST00000284311	GPR15-650	-15.79	((((((....((((((((((&))))))))))....))))))	TGGTGmGCCTTAATTTTCACC&GGTGAAAATTTAATTCATCA
SNORD90_H.sapiens	ENST00000206249	ESR1-293973	-15.75	.(((((...((((.((((((&)))))).))))...))))).	AGATGmATTGAAATGTTCGCC&GGTGAAAATTTAATTCATCA
SNORD90_H.sapiens	ENST00000367206	SOX5-115914	-15.75	.((((((...((((((((((&))))))))))...)))))).	AGGTGmAAAATAATTTTTACC&GGTGAAAATTTAATTCATCA
SNORD90_H.sapiens	ENST00000361475	TGM2-6566	-15.75	.((((...((.(((((((((&))))))))).))...)))).	AGATGmTTGTGTGTTTTCACC&GGTGAAAATTTAATTCATCA
SNORD90_H.sapiens	ENST00000355943	SLC25A46-18377	-15.75	.((((((...((((((((((&))))))))))...)))))).	AGATGmAAGGTAGTTTTTACT&GGTGAAAATTTAATTCATCA
SNORD90_H.sapiens	ENST00000405805	HMGB1-19807	-15.75	.((((((...(((((((((.&.)))))))))...)))))).	GGATGmAGGGTGATTTTTACA&GGTGAAAATTTAATTCATCA
SNORD90_H.sapiens	ENST00000013125	MAP4K5-86639	-15.7	.(((((((.((((((((.&.)))))))).))))))).	AGATGmAATAGAGTTTTCT&TGAAAATTTAATTCATCA
SNORD90_H.sapiens	ENST00000185150	ERLEC1-7404	-15.7	.((((((.(((((((((((.&.))))))))))).)))))).	GGATGmAGGTAAGTTTTTATA&GGTGAAAATTTAATTCATCA
SNORD90_H.sapiens	ENST00000248701	SPINK2-438	-15.7	(((.(((((((((((((((.&.))))))))))))))).)))	TGAGGmAGTTGAGTTTTTATG&GGTGAAAATTTAATTCATCA
SNORD90_H.sapiens	ENST00000267484	RTN1-169844	-15.7	.((((((((.(((((((((&))))))))).)))))))).	TGTGmGATTGTGTTTTCACT&GGTGAAAATTTAATTCATC
SNORD90_H.sapiens	ENST00000256078	KRAS-27453	-15.7	.((.((((((((.((((((.&.)))))).)))))))).)).	AGAGGmAATTAAGATTTCACA&GGTGAAAATTTAATTCATCA
SNORD90_H.sapiens	ENST00000264037	TECTA-37474	-15.7	((((((((((.((((((.&.)))))).))))))))))	TGATGmAATTGTGTTTTCT&TGAAAATTTAATTCATCA
SNORD90_H.sapiens	ENST00000263317	NOX4-50461	-15.7	.(((((((((((((((((&))))))))))))))))).	CTGmAATTGGGTTTTTACT&GGTGAAAATTTAATTCAT
SNORD90_H.sapiens	ENST00000261196	SLCO1B3-21835	-15.7	((((((((((.(((((((((&))))))))).))))))))))	TGATGmAATTGTGTTTTTATT&GGTGAAAATTTAATTCATCA
SNORD90_H.sapiens	ENST00000308159	NUP93-103750	-15.7	.(.(((((((.(((((((((&))))))))).))))))).).	AGTTGmGATTATGTTTTCACT&GGTGAAAATTTAATTCATCA
SNORD90_H.sapiens	ENST00000305494	TMEM135-156972	-15.7	.(((((((((.((((((.&.)))))).))))))))).	GGATGmAATTATATTTTCT&TGAAAATTTAATTCATCA
SNORD90_H.sapiens	ENST00000314499	CSRNP3-179165	-15.7	.(((.(((((((((((((.&.))))))))))))).))).	TGTGmTGTTAAATTTTCACA&GGTGAAAATTTAATTCATC
SNORD90_H.sapiens	ENST00000308064	CHST1-16484	-15.7	.((((((..(((((((((((&)))))))))))..)))))).	CGGTGmAGGCAGGTTTTTACT&GGTGAAAATTTAATTCATCA
SNORD90_H.sapiens	ENST00000285208	RAB6B-49013	-15.7	.((((..(((((((((((&)))))))))))..)))).	TTGmAAGAAAATTTTCACC&GGTGAAAATTTAATTCAT
SNORD90_H.sapiens	ENST00000280241	DLG2-384021	-15.7	.((((((((((((((((.&.)))))))))))))))).	TTGmGGTTGGATTTTCATA&GGTGAAAATTTAATTCAT
SNORD90_H.sapiens	ENST00000276204	DOCK11-174318	-15.7	.((((((((.(((((((.&.))))))).)))))))).	AGATGmAATTCGATTTTCT&TGAAAATTTAATTCATCA
SNORD90_H.sapiens	ENST00000279463	CNTN5-272659	-15.7	.(.(((((((((((((((.&.))))))))))))))).).	AGCTGmAGTTGGATTTTCAA&GTGAAAATTTAATTCATCA
SNORD90_H.sapiens	ENST00000270645	RCN3-8316	-15.7	.((((((.((((.(((((((&))))))).)))).)))))).	AGATGmGAATGGAGTTTCACT&GGTGAAAATTTAATTCATCA
SNORD90_H.sapiens	ENST00000276480	ST18-134263	-15.7	(((((((((((((((.((.&.)).)))))))))))))))	TGATGmGATTGAATTTGCAA&GTGAAAATTTAATTCATCA
SNORD90_H.sapiens	ENST00000303391	MECP2-6912	-15.7	.((((..((((((((((((.&.))))))))))))..)))).	GGGTGmGTTTGGGTTTTTACG&GGTGAAAATTTAATTCATCA
SNORD90_H.sapiens	ENST00000295874	PTPRG-600631	-15.7	.((((((..((((((((.((&)).))))))))..)))))).	AGGTGmGACGGGATTTTCTCC&GGTGAAAATTTAATTCATCA
SNORD90_H.sapiens	ENST00000297029	SCIN-78185	-15.7	.((.((((((((.(((((((&))))))).)))))))).)).	GGAGGmAGTTAAAGTTTCACT&GGTGAAAATTTAATTCATCA
SNORD90_H.sapiens	ENST00000283148	UXS1-32903	-15.7	.(((((..((((((((((&))))))))))..))))).	CTGmGGTAGGATTTTCACC&GGTGAAAATTTAATTCAT
SNORD90_H.sapiens	ENST00000342992	TTN-266914	-15.7	.((((((.((((((((((.&.)))))))))).)))))).	CATGmAATAAAATTTTCACA&GGTGAAAATTTAATTCATC
SNORD90_H.sapiens	ENST00000336425	TBXAS1-108715	-15.7	.((((((.(((((((((((.&.))))))))))).)))))).	AGGTGmGGATGGGTTTTCATG&GGTGAAAATTTAATTCATCA
SNORD90_H.sapiens	ENST00000340096	OFD1-715	-15.7	((((((((((.((((((((.&.)))))))).))))))))))	TGGTGmAATTACATTTTTATA&GGTGAAAATTTAATTCATCA
SNORD90_H.sapiens	ENST00000343231	LYPLA1-1334	-15.7	.((.(((((((((.((((((&)))))).))))))))).)).	AGAGGmGATTAGATGTTCACT&GGTGAAAATTTAATTCATCA
SNORD90_H.sapiens	ENST00000322396	PRMT9-41500	-15.7	.((((.(((((((((((((&))))))))))))).)))).	AGTGmACTTAGATTTTTACC&GGTGAAAATTTAATTCATC
SNORD90_H.sapiens	ENST00000337907	RERE-442029	-15.7	.((((((((.(((((((((&))))))))).)))))))).	TGTGmGATTGCGTTTTCACT&GGTGAAAATTTAATTCATC
SNORD90_H.sapiens	ENST00000333190	ZNF804B-500863	-15.7	.(((.((((((((((((.&.)))))))))))).))).	TTGmATTTAAGTTTTCACA&GGTGAAAATTTAATTCAT
SNORD90_H.sapiens	ENST00000344836	USP7-27327	-15.7	.(((((((.(((((((((.&.))))))))).))))))).	AGGTGmAGTCAGGTTTTCAG&GTGAAAATTTAATTCATCA
SNORD90_H.sapiens	ENST00000317749	DRICH1-19564	-15.7	(((((((.(((((.((((((&)))))).))))).)))))))	TGGTGmGAGTGAATATTCACT&GGTGAAAATTTAATTCATCA
SNORD90_H.sapiens	ENST00000334025	RGS7BP-29684	-15.7	.(.((((.((((((((((((&)))))))))))).)))).).	AGCTGmAACTAGATTTTCACT&GGTGAAAATTTAATTCATCA
SNORD90_H.sapiens	ENST00000345167	GRK4-57980	-15.7	.((((((.(((((((((.(.&.).))))))))).)))))).	AGATGmAGCTGGATTTTCTCA&GGTGAAAATTTAATTCATCA
SNORD90_H.sapiens	ENST00000323829	SH3TC2-24605	-15.7	.((((((.(((((((.((((&)))).))))))).)))))).	GGATGmAACTGAATTTCTACC&GGTGAAAATTTAATTCATCA
SNORD90_H.sapiens	ENST00000336418	AP3S2-32517	-15.7	((((((((((((((((.&.))))))))))))))))	TGGTGmAATTGAATTTTG&GAAAATTTAATTCATCA
SNORD90_H.sapiens	ENST00000340208	MEF2C-174188	-15.7	.(((((((((((.(((((.&.))))).))))))))))).	AATGmAGTTAAATATTCGCA&GGTGAAAATTTAATTCATC
SNORD90_H.sapiens	ENST00000321276	SGPP2-27397	-15.7	.((((.(((.(((((((((.&.))))))))).))).)))).	CGATGmCATTTAATTTTCACA&GGTGAAAATTTAATTCATCA
SNORD90_H.sapiens	ENST00000325805	BBX-47498	-15.7	.((((((((((((((((.&.)))))))))))))))).	CTGmGGTTGAGTTTTTACA&GGTGAAAATTTAATTCAT
SNORD90_H.sapiens	ENST00000344191	AFDN-74481	-15.7	.((((((((((((((((.&.)))))))))))))))).	TATGmAGTTAGGTTTTCAA&GTGAAAATTTAATTCATC
SNORD90_H.sapiens	ENST00000324765	DIAPH2-408574	-15.7	((..((((((((.(((((((&))))))).))))))))..))	TGGGGmAATTGGGGTTTCACC&GGTGAAAATTTAATTCATCA
SNORD90_H.sapiens	ENST00000360807	RRBP1-14418	-15.7	.((((((.(((((((((.(.&.).))))))))).)))))).	AGGTGmAAGTAAATTTTCTCA&GGTGAAAATTTAATTCATCA
SNORD90_H.sapiens	ENST00000366991	DTL-3423	-15.7	.((((((((((((((((.&.)))))))))))))))).	TATGmGATTGAATTTTCAA&GTGAAAATTTAATTCATC
SNORD90_H.sapiens	ENST00000357903	APP-35301	-15.7	.((((((((((((.((((&)))).)))))))))))).	TTGmGATTGAATTTGCACC&GGTGAAAATTTAATTCAT
SNORD90_H.sapiens	ENST00000358825	PRDM10-1222	-15.7	.(((((((((((((((.&.))))))))))))))).	GGATGmAGTTGGATTTTA&GAAAATTTAATTCATCA
SNORD90_H.sapiens	ENST00000351747	DNAH12-68570	-15.7	.(((((((((((((((.&.))))))))))))))).	AGATGmGATTAAATTTTG&GAAAATTTAATTCATCA
SNORD90_H.sapiens	ENST00000358869	FAM114A1-15929	-15.7	.((((((..((((((((.((&)).))))))))..)))))).	GGATGmAGCAGAGTTTTCTCC&GGTGAAAATTTAATTCATCA
SNORD90_H.sapiens	ENST00000362061	CACNA1S-23469	-15.7	(((((..(((((.((((((.&.)))))).)))))..)))))	TGATGmGCTTAGAATTTCACA&GGTGAAAATTTAATTCATCA
SNORD90_H.sapiens	ENST00000358338	CACNA1E-57620	-15.7	.((((((..(((((((((.&.)))))))))..)))))).	AGATGmGAGAGAATTTTCAA&GTGAAAATTTAATTCATCA
SNORD90_H.sapiens	ENST00000359156	CD163-3894	-15.7	((.((((.(((((((((((.&.))))))))))).)))).))	TGCTGmAAATAAATTTTCACA&GGTGAAAATTTAATTCATCA
SNORD90_H.sapiens	ENST00000359742	GRIP1-247066	-15.7	.(((((((((((((((((.&.))))))))))))))))).	TGTGmAATTAAGTTTTTATA&GGTGAAAATTTAATTCATC
SNORD90_H.sapiens	ENST00000359742	GRIP1-123653	-15.7	(((((((((((((.((((((&)))))).)))))))))))))	TGATGmAGTTAAGTATTTATT&GGTGAAAATTTAATTCATCA
SNORD90_H.sapiens	ENST00000354485	KANK1-204084	-15.7	(((((..(((.(((((((((&))))))))).)))..)))))	TGATGmGCTTACATTTTCACT&GGTGAAAATTTAATTCATCA
SNORD90_H.sapiens	ENST00000362010	VEPH1-210275	-15.7	.(((((((.(((((((((.&.))))))))).))))))).	AATGmAGTTCAATTTTCACA&GGTGAAAATTTAATTCATC
SNORD90_H.sapiens	ENST00000371730	EPS15-95417	-15.7	.((..(((((((((((((&)))))))))))))..)).	CTGmTTTTGGATTTTCACC&GGTGAAAATTTAATTCAT
SNORD90_H.sapiens	ENST00000371714	OSBPL9-48176	-15.7	.((.((((((((((((((.&.)))))))))))))).)).	GGAAGmGATTAGATTTTCAA&GTGAAAATTTAATTCATCA
SNORD90_H.sapiens	ENST00000371207	ENTPD1-74240	-15.7	.((((((((((((.((((.&.)))).)))))))))))).	AATGmGATTGAGTTATCACA&GGTGAAAATTTAATTCATC
SNORD90_H.sapiens	ENST00000370855	SLC44A5-388109	-15.7	.(.((((((((((((.((((&)))).)))))))))))).).	AGTTGmGGTTAAGTTTACACC&GGTGAAAATTTAATTCATCA
SNORD90_H.sapiens	ENST00000370621	EYS-207236	-15.7	((((((.((((((((((.(.&.).)))))))))).))))))	TGGTGmACTTAAGTTTTCTCA&GGTGAAAATTTAATTCATCA
SNORD90_H.sapiens	ENST00000372622	DNTTIP1-1248	-15.7	(((((((.(((((.((((((&)))))).))))).)))))))	TGGTGmAAATGGATGTTCACT&GGTGAAAATTTAATTCATCA
SNORD90_H.sapiens	ENST00000371838	AGBL4-1347958	-15.7	.(((((((((((((((((.&.))))))))))))))))).	TGTGmAATTAAATTTTTATA&GGTGAAAATTTAATTCATC
SNORD90_H.sapiens	ENST00000373131	DACH2-652056	-15.7	.(((((..(((((((((((.&.)))))))))))..))))).	AGATGmGTATGAATTTTCATA&GGTGAAAATTTAATTCATCA
SNORD90_H.sapiens	ENST00000370203	TLCD4-77576	-15.7	.(((((((((((((((((&))))))))))))))))).	TTGmAATTAAATTTTTATC&GGTGAAAATTTAATTCAT
SNORD90_H.sapiens	ENST00000379996	CDKL5-165271	-15.7	.((((((((.(((((((((&))))))))).)))))))).	AATGmAATTGCATTTTCACT&GGTGAAAATTTAATTCATC
SNORD90_H.sapiens	ENST00000393743	DDX60-69304	-15.7	(((((.((((.((((((((.&.)))))))).)))).)))))	TGATGmTGTTGCATTTTCGCA&GGTGAAAATTTAATTCATCA
SNORD90_H.sapiens	ENST00000378823	RAD50-13672	-15.7	.(((((((((((((.(((&))).))))))))))))).	CTGmGATTAGGTTTTGGCC&GGTGAAAATTTAATTCAT
SNORD90_H.sapiens	ENST00000389484	LRP1B-636540	-15.7	(((((((..((((.((((((&)))))).))))..)))))))	TGATGmAGGGAAATGTTTACC&GGTGAAAATTTAATTCATCA
SNORD90_H.sapiens	ENST00000392824	CSHL1-5283	-15.7	.((((((..(((.(((((((&))))))).)))..)))))).	GGGTGmGGGGAAGATTTCACC&GGTGAAAATTTAATTCATCA
SNORD90_H.sapiens	ENST00000378214	KIAA0319-77124	-15.7	.(((((((.((((((((.&.)))))))).))))))).	AGATGmAATGGAGTTTTCT&TGAAAATTTAATTCATCA
SNORD90_H.sapiens	ENST00000377365	INSYN2B-66225	-15.7	.(((((((((((((((.&.))))))))))))))).	AGGTGmAATTGAGTTTTA&GAAAATTTAATTCATCA
SNORD90_H.sapiens	ENST00000380152	BRCA2-9782	-15.7	.(((((((..(((((((((.&.)))))))))..))))))).	AGATGmAATCTGATTTTTATG&GGTGAAAATTTAATTCATCA
SNORD90_H.sapiens	ENST00000377047	GPC6-332667	-15.7	.(((((((((((((((.(.&.).))))))))))))))).	AATGmAATTGAATTTTCTCA&GGTGAAAATTTAATTCATC
SNORD90_H.sapiens	ENST00000402739	CTNNA2-275365	-15.7	.((((((((((((((((.&.)))))))))))))))).	TATGmAGTTAGGTTTTCAG&GTGAAAATTTAATTCATC
SNORD90_H.sapiens	ENST00000398015	EPHB1-273336	-15.7	.((((((((.((((((((.&.)))))))).)))))))).	TATGmAGTTGTATTTTCACG&GGTGAAAATTTAATTCATC
SNORD90_H.sapiens	ENST00000397906	TTC28-201120	-15.7	.((((((((((((((((.&.)))))))))))))))).	GGATGmGATTGGATTTTTT&TGAAAATTTAATTCATCA
SNORD90_H.sapiens	ENST00000421812	ZNF697-4768	-15.7	.((((((..(((.(((((((&))))))).)))..)))))).	GGGTGmGAAGAGAGTTTCACC&GGTGAAAATTTAATTCATCA
SNORD90_H.sapiens	ENST00000410103	PDE1A-39122	-15.7	((((((((((.(((((((((&))))))))).))))))))))	TGATGmAGTTGTGTTTTTATT&GGTGAAAATTTAATTCATCA
SNORD90_H.sapiens	ENST00000409959	TMEM131L-89155	-15.7	.((((((((((((((((.&.)))))))))))))))).	AGATGmGGTTAAATTTTTC&TGAAAATTTAATTCATCA
SNORD90_H.sapiens	ENST00000422070	RBFOX1-1116003	-15.7	.((((((((((.(((((((&))))))).)))))))))).	AGTGmAATTGAAATTTTACC&GGTGAAAATTTAATTCATC
SNORD90_H.sapiens	ENST00000432850	RNF144A-67881	-15.7	.((((((..((((.(((((.&.))))).))))..)))))).	GGATGmAAAGGAATATTCACA&GGTGAAAATTTAATTCATCA
SNORD90_H.sapiens	ENST00000448907	ELAVL4-6383	-15.7	.(..(((((((.((((((((&)))))))).)))))))..).	AGGGGmAATTAATTTTTCACT&GGTGAAAATTTAATTCATCA
SNORD90_H.sapiens	ENST00000506788	INPP4B-43676	-15.7	.((((..(((.(((((((((&))))))))).)))..)))).	GGATGmGTTTGTGTTTTCACT&GGTGAAAATTTAATTCATCA
SNORD90_H.sapiens	ENST00000509176	CCSER1-54759	-15.7	((((((((.((((((((.&.)))))))).))))))))	TGATGmAATGGAATTTTCT&TGAAAATTTAATTCATCA
SNORD90_H.sapiens	ENST00000507879	TNIP3-14721	-15.7	.(((((..((((((((((((&))))))))))))..))))).	AGATGmACCTAGATTTTTATC&GGTGAAAATTTAATTCATCA
SNORD90_H.sapiens	ENST00000517566	OXR1-45527	-15.7	(((((((((((((((.((.&.)).)))))))))))))))	TGATGmGATTGAGTTTCCAA&GTGAAAATTTAATTCATCA
SNORD90_H.sapiens	ENST00000518026	MSR1-9949	-15.7	.((((((((((((.(((((&))))).)))))))))))).	TGTGmAATTAAGTTGTTACC&GGTGAAAATTTAATTCATC
SNORD90_H.sapiens	ENST00000512047	FAM90A26-3591	-15.7	.(((((..(((((((((((&)))))))))))..))))).	AGTGmAGAGGGGTTTTCACC&GGTGAAAATTTAATTCATC
SNORD90_H.sapiens	ENST00000544914	ZNF875-2329	-15.7	.((((((.((((((((((.&.)))))))))).)))))).	CATGmAATGAAATTTTCACA&GGTGAAAATTTAATTCATC
SNORD90_H.sapiens	ENST00000547002	SLC48A1-4742	-15.7	.((((((..(((.(((((((&))))))).)))..)))))).	GGATGmGAGGAAAATTTCACT&GGTGAAAATTTAATTCATCA
SNORD90_H.sapiens	ENST00000562840	C16orf95-155036	-15.7	((..((((((((((((((.&.))))))))))))))..))	TGGGGmAGTTGAGTTTTCAA&GTGAAAATTTAATTCATCA
SNORD90_H.sapiens	ENST00000612955	MTUS2-494101	-15.7	.((((((.((((((((.((.&.)).)))))))).)))))).	AGGTGmAACTGAATTTTGACG&GGTGAAAATTTAATTCATCA
SNORD90_H.sapiens	ENST00000649552	MS4A4A-85536	-15.7	(((((((((((((((((.&.)))))))))))))))))	TGGTGmGATTAGATTTTTT&TGAAAATTTAATTCATCA
SNORD90_H.sapiens	ENST00000672453	BBS9-637960	-15.7	.(((((((((((((((.(.&.).))))))))))))))).	GGGTGmAGTTAAGTTTTGAA&GTGAAAATTTAATTCATCA
SNORD90_H.sapiens	ENST00000664306	STS-439341	-15.7	.((((((.((((((((((.&.)))))))))).)))))).	CATGmAGTAAAATTTTCACA&GGTGAAAATTTAATTCATC
SNORD90_H.sapiens	ENST00000274625	FGF18-28025	-15.69	.(((((....(((((((((.&.)))))))))....))))).	AGATGmGTTTTAATTTTCACA&GGTGAAAATTTAATTCATCA
SNORD90_H.sapiens	ENST00000433211	CTNNA3-971453	-15.69	.(((((....(((((((((.&.)))))))))....))))).	AGGTGmATAGCGATTTTCACA&GGTGAAAATTTAATTCATCA
SNORD90_H.sapiens	ENST00000532234	PRSS23-151153	-15.69	.(((((....((((((((((&))))))))))....))))).	AGATGmACAATGGTTTTCACT&GGTGAAAATTTAATTCATCA
SNORD90_H.sapiens	ENST00000296733	CDC20B-45701	-15.65	.((((...((((((((((((&))))))))))))...)))).	AGATGmTGCTGGGTTTTCACT&GGTGAAAATTTAATTCATCA
SNORD90_H.sapiens	ENST00000272930	UBE2F-15575	-15.65	.(((((...(((((.(((((&))))).)))))...))))).	GGATGmACAGGAGTTATCACC&GGTGAAAATTTAATTCATCA
SNORD90_H.sapiens	ENST00000336812	DHX15-25954	-15.65	.(((((...(((((((.(((&))).)))))))...))))).	GGATGmATAGAAGTTTTGGCC&GGTGAAAATTTAATTCATCA
SNORD90_H.sapiens	ENST00000357533	TRPM3-108669	-15.65	.(((((...(((((((((((&)))))))))))...))))).	GGATGmGCTGAAGTTTTTACC&GGTGAAAATTTAATTCATCA
SNORD90_H.sapiens	ENST00000376131	FGF14-542563	-15.65	.((((((...(((((((((.&.)))))))))...)))))).	AGGTGmAAACCAATTTTCACA&GGTGAAAATTTAATTCATCA
SNORD90_H.sapiens	ENST00000389727	RFLNA-152378	-15.65	(((((((...(((((((((.&.)))))))))...)))))))	TGATGmAGCACGGTTTTCACA&GGTGAAAATTTAATTCATCA
SNORD90_H.sapiens	ENST00000261017	ABI2-85026	-15.63	.((((.....((((((((((&)))))))))).....)))).	GGATGmTCATTGGTTTTCGCC&GGTGAAAATTTAATTCATCA
SNORD90_H.sapiens	ENST00000280871	SLC2A13-36652	-15.63	.((((.....((((((((((&)))))))))).....)))).	AGATGmCACATAGTTTTCACC&GGTGAAAATTTAATTCATCA
SNORD90_H.sapiens	ENST00000607452	ACYP2-138805	-15.63	.((((.....((((((((((&)))))))))).....)))).	AGATGmTCCTCAGTTTTCACC&GGTGAAAATTTAATTCATCA
SNORD90_H.sapiens	ENST00000227266	CTSC-35681	-15.6	.((.(((.((((((((((((&)))))))))))).))).)).	AGAGGmAAGTGAGTTTTCGCT&GGTGAAAATTTAATTCATCA
SNORD90_H.sapiens	ENST00000237172	FILIP1-77540	-15.6	.((.(((((((((.((((((&)))))).))))))))).)).	GGAAGmAATTGGATATTCACT&GGTGAAAATTTAATTCATCA
SNORD90_H.sapiens	ENST00000230418	PTK7-51678	-15.6	(((((((((((((((((.(.&.).)))))))))))))))))	TGATGmGGTTGGGTTTTTTCA&GGTGAAAATTTAATTCATCA
SNORD90_H.sapiens	ENST00000250572	ADGRE1-28559	-15.6	((((((((((((.((((.&.)))).))))))))))))	TGATGmAATTGAACTTTCT&TGAAAATTTAATTCATCA
SNORD90_H.sapiens	ENST00000265602	AHI1-191780	-15.6	.(((((((((((((((.&.))))))))))))))).	GGATGmAATTAGGTTTTA&GAAAATTTAATTCATCA
SNORD90_H.sapiens	ENST00000264977	PPP2R3A-128829	-15.6	.(..(((((((((.(((((.&.))))).)))))))))..).	AGGGGmAATTAGATATTCACG&GGTGAAAATTTAATTCATCA
SNORD90_H.sapiens	ENST00000264485	SLC4A4-42227	-15.6	.(((((((.(((((((((&))))))))).))))))).	CTGmGGTTGCATTTTCACC&GGTGAAAATTTAATTCAT
SNORD90_H.sapiens	ENST00000261537	MIB1-56195	-15.6	.((((((((((((((((.&.)))))))))))))))).	AGTGmGGTTGAATTTTCAA&GTGAAAATTTAATTCATC
SNORD90_H.sapiens	ENST00000265986	IDE-67373	-15.6	((((((((((((((((.&.))))))))))))))))	TGATGmGATTAAATTTTA&GAAAATTTAATTCATCA
SNORD90_H.sapiens	ENST00000263413	C6-72601	-15.6	.((((((((.(((((((((&))))))))).)))))))).	TATGmAGTTGTATTTTCACT&GGTGAAAATTTAATTCATC
SNORD90_H.sapiens	ENST00000262554	SPTLC1-41867	-15.6	.((((.((((((((((((&)))))))))))).)))).	CTGmAGCTGGGTTTTCACC&GGTGAAAATTTAATTCAT
SNORD90_H.sapiens	ENST00000256737	ANO3-112218	-15.6	.(((((((((((((((((&))))))))))))))))).	TTGmAATTGGGTTTTCATT&GGTGAAAATTTAATTCAT
SNORD90_H.sapiens	ENST00000263525	TNR-387369	-15.6	(((((((.((((((.(((((&))))).)))))).)))))))	TGGTGmGACTAGATTATCACT&GGTGAAAATTTAATTCATCA
SNORD90_H.sapiens	ENST00000271751	KCNH1-274969	-15.6	.(((((((((((((.((.&.)).))))))))))))).	GGATGmAATTGAGTTATCT&TGAAAATTTAATTCATCA
SNORD90_H.sapiens	ENST00000274056	MARCH1-17163	-15.6	(((((..((.(((((((((.&.))))))))).))..)))))	TGATGmTTTTTAATTTTCACA&GGTGAAAATTTAATTCATCA
SNORD90_H.sapiens	ENST00000306357	STX8-70549	-15.6	.(((((((((((((((.&.))))))))))))))).	TTGmAATTGAATTTTCAA&GTGAAAATTTAATTCAT
SNORD90_H.sapiens	ENST00000272321	WDPCP-113764	-15.6	.((((((((((((.(((((&))))).)))))))))))).	AATGmAATTAGATTATTACC&GGTGAAAATTTAATTCATC
SNORD90_H.sapiens	ENST00000303924	HAS2-21668	-15.6	.(((((((((((.((((.&.)))).))))))))))).	AGATGmAGTTAGAATTTCT&TGAAAATTTAATTCATCA
SNORD90_H.sapiens	ENST00000280892	EIF4E-34671	-15.6	(((((((..((((((.((((&)))).))))))..)))))))	TGATGmAAGGAAGTTTACACT&GGTGAAAATTTAATTCATCA
SNORD90_H.sapiens	ENST00000313400	ASTN2-873508	-15.6	.(((((((((((((((((&))))))))))))))))).	TTGmGGTTAAGTTTTTACT&GGTGAAAATTTAATTCAT
SNORD90_H.sapiens	ENST00000277575	USP6NL-68684	-15.6	.((((((..(((((((((.&.)))))))))..)))))).	AGATGmAGGCAGATTTTCAA&GTGAAAATTTAATTCATCA
SNORD90_H.sapiens	ENST00000286063	PDE11A-401177	-15.6	(((((((((((((((((.&.)))))))))))))))))	TGATGmGGTTAAATTTTTT&TGAAAATTTAATTCATCA
SNORD90_H.sapiens	ENST00000311101	PARL-20627	-15.6	(((((..((((((((((.((&)).))))))))))..)))))	TGATGmTTTTGAGTTTTCTCT&GGTGAAAATTTAATTCATCA
SNORD90_H.sapiens	ENST00000282641	A1CF-15598	-15.6	.((((((((((((.((((.&.)))).)))))))))))).	AATGmGATTAAATTATCACA&GGTGAAAATTTAATTCATC
SNORD90_H.sapiens	ENST00000288447	DMD-681129	-15.6	.((.((((.(((((((((((&))))))))))).)))).)).	GGAAGmAATAAGATTTTCACT&GGTGAAAATTTAATTCATCA
SNORD90_H.sapiens	ENST00000302103	FUT9-64148	-15.6	((((((((.((((.((((((&)))))).)))).))))))))	TGATGmAATAAAATATTCATC&GGTGAAAATTTAATTCATCA
SNORD90_H.sapiens	ENST00000272898	SPAG16-17453	-15.6	.((((((((((((.(((((&))))).)))))))))))).	AATGmGATTGAATTGTCACT&GGTGAAAATTTAATTCATC
SNORD90_H.sapiens	ENST00000288197	CACNA2D3-557732	-15.6	((((((((.(((((((((((&))))))))))).))))))))	TGATGmAATGGAGTTTTTATT&GGTGAAAATTTAATTCATCA
SNORD90_H.sapiens	ENST00000277895	ABLIM1-72127	-15.6	.(((((((.((((((.((((&)))).)))))).))))))).	AGATGmAGTGAAGTTTCTACC&GGTGAAAATTTAATTCATCA
SNORD90_H.sapiens	ENST00000313070	CADPS2-150214	-15.6	.(((((((((((((.((.&.)).))))))))))))).	GGATGmAATTGAATTCTCT&TGAAAATTTAATTCATCA
SNORD90_H.sapiens	ENST00000311669	ADPGK-10180	-15.6	(((((((..((((((((((.&.))))))))))..)))))))	TGATGmAAAAAAATTTTTACA&GGTGAAAATTTAATTCATCA
SNORD90_H.sapiens	ENST00000310653	RAB6A-46108	-15.6	.(((((..(((((((((((&)))))))))))..))))).	TATGmAAGGAAATTTTCACT&GGTGAAAATTTAATTCATC
SNORD90_H.sapiens	ENST00000310803	RASGRP1-29259	-15.6	.(..((..((((((((((((&))))))))))))..))..).	AGGGGmACGTGAATTTTCACC&GGTGAAAATTTAATTCATCA
SNORD90_H.sapiens	ENST00000286627	KCNMA1-301479	-15.6	.((((((((.((((((((&)))))))).)))))))).	TTGmAGTTAATTTTTCACT&GGTGAAAATTTAATTCAT
SNORD90_H.sapiens	ENST00000274498	ARHGAP26-29794	-15.6	((((((((.((((((.((((&)))).)))))).))))))))	TGATGmAATAAAATTTGCACT&GGTGAAAATTTAATTCATCA
SNORD90_H.sapiens	ENST00000298875	CPSF2-7276	-15.6	.((((((..(((((((((.&.)))))))))..)))))).	AGGTGmAAGAGAATTTTCAG&GTGAAAATTTAATTCATCA
SNORD90_H.sapiens	ENST00000302277	ZNF804A-229516	-15.6	((((((..((((((((((((&))))))))))))..))))))	TGGTGmGCATGAGTTTTCATC&GGTGAAAATTTAATTCATCA
SNORD90_H.sapiens	ENST00000302277	ZNF804A-48891	-15.6	((((((((.(((.((((((.&.)))))).))).))))))))	TGATGmGATAAAGATTTCACA&GGTGAAAATTTAATTCATCA
SNORD90_H.sapiens	ENST00000275820	NOM1-2583	-15.6	((((((((.((((.((((((&)))))).)))).))))))))	TGGTGmAGTGGAATGTTTACC&GGTGAAAATTTAATTCATCA
SNORD90_H.sapiens	ENST00000277531	PNPLA7-80435	-15.6	(((((((((((((((((.&.)))))))))))))))))	TGGTGmAGTTAGGTTTTTC&TGAAAATTTAATTCATCA
SNORD90_H.sapiens	ENST00000314191	PRKDC-57664	-15.6	.(((((.(((((.(((((((&))))))).))))).))))).	AGGTGmACTTGGAGTTTCACT&GGTGAAAATTTAATTCATCA
SNORD90_H.sapiens	ENST00000328736	PTPN21-63213	-15.6	.(((((((((((.((((((&)))))).))))))))))).	AATGmGATTGAATATTCACT&GGTGAAAATTTAATTCATC
SNORD90_H.sapiens	ENST00000327946	GRID1-739987	-15.6	.(((((..((((((((((((&))))))))))))..))))).	AGATGmGTCTGGGTTTTTACT&GGTGAAAATTTAATTCATCA
SNORD90_H.sapiens	ENST00000330194	CABCOCO1-100157	-15.6	.((((..((((((((((.(.&.).))))))))))..)))).	AGATGmTTTTAAATTTTCTCA&GGTGAAAATTTAATTCATCA
SNORD90_H.sapiens	ENST00000329654	PDE4B-275345	-15.6	.((((((((.((((((((&)))))))).)))))))).	TTGmAATTAATTTTTCACT&GGTGAAAATTTAATTCAT
SNORD90_H.sapiens	ENST00000339363	RPGR-49685	-15.6	.(((((((((((((((.&.))))))))))))))).	AGGTGmAGTTAAATTTTA&GAAAATTTAATTCATCA
SNORD90_H.sapiens	ENST00000333129	FIGN-77718	-15.6	.((((.((((((((.((((.&.)))).)))))))).)))).	AGATGmTGTTGGGTTGTCACA&GGTGAAAATTTAATTCATCA
SNORD90_H.sapiens	ENST00000317991	GRAMD1A-24805	-15.6	.(((((((((((((((((&))))))))))))))))).	CTGmAGTTAAATTTTTATC&GGTGAAAATTTAATTCAT
SNORD90_H.sapiens	ENST00000320153	DDI2-14837	-15.6	.(((..((((((((((((.&.))))))))))))..))).	AGTGmTTTTGAATTTTCACA&GGTGAAAATTTAATTCATC
SNORD90_H.sapiens	ENST00000318803	ST6GALNAC5-167806	-15.6	.((((((.(((((((((.&.))))))))).)))))).	AGATGmAAGTGAATTTTCT&TGAAAATTTAATTCATCA
SNORD90_H.sapiens	ENST00000333617	LSAMP-28579	-15.6	.(((((..((((((((((.&.))))))))))..))))).	TGATGmATCTAGGTTTTCAG&GTGAAAATTTAATTCATCA
SNORD90_H.sapiens	ENST00000334310	TEAD1-261555	-15.6	.((((((.((.(((((((((&))))))))).)).)))))).	AGATGmGAATATGTTTTCATC&GGTGAAAATTTAATTCATCA
SNORD90_H.sapiens	ENST00000325897	CLVS1-13972	-15.6	.((((((((((.((((((.&.)))))).)))))))))).	TATGmAATTGAGCTTTCACA&GGTGAAAATTTAATTCATC
SNORD90_H.sapiens	ENST00000338056	RUNDC3B-3932	-15.6	.(.(((((((((((((.(((&))).))))))))))))).).	AGCTGmAATTGAATTTTGGCT&GGTGAAAATTTAATTCATCA
SNORD90_H.sapiens	ENST00000324765	DIAPH2-315530	-15.6	.((((..(.((((((((((.&.)))))))))).)..)))).	AGATGmGCTAAAATTTTCACG&GGTGAAAATTTAATTCATCA
SNORD90_H.sapiens	ENST00000356447	THRB-268266	-15.6	(((.(((..(((((((((((&)))))))))))..))).)))	TGAAGmGAGGGAGTTTTCACT&GGTGAAAATTTAATTCATCA
SNORD90_H.sapiens	ENST00000366937	ESRRG-215565	-15.6	.(((((((((((((((.&.))))))))))))))).	TTGmAATTAGATTTTCAA&GTGAAAATTTAATTCAT
SNORD90_H.sapiens	ENST00000361756	RNF121-33776	-15.6	.((((((((((((((((((&)))))))))))))))))).	CGTGmGGTTGGGTTTTCATT&GGTGAAAATTTAATTCATC
SNORD90_H.sapiens	ENST00000356539	LEKR1-33597	-15.6	.((((((((((((((((.&.)))))))))))))))).	AGGTGmGATTAAATTTTTC&TGAAAATTTAATTCATCA
SNORD90_H.sapiens	ENST00000359240	ADAM29-8097	-15.6	.(((((((((.((((((.&.)))))).))))))))).	AGATGmAGTTATGTTTTCC&TGAAAATTTAATTCATCA
SNORD90_H.sapiens	ENST00000360962	C11orf80-92343	-15.6	.(((((((((.((((((((&)))))))).))))))))).	TGTGmGATTGACTTTTCACT&GGTGAAAATTTAATTCATC
SNORD90_H.sapiens	ENST00000355849	KHDRBS3-58330	-15.6	.(((((((.((((.(((((.&.))))).)))).))))))).	AGATGmGGTAAAATATTCACG&GGTGAAAATTTAATTCATCA
SNORD90_H.sapiens	ENST00000357384	RPRD1A-56945	-15.6	.(((.(((((((((((((&))))))))))))).))).	CTGmATTTAGATTTTCACT&GGTGAAAATTTAATTCAT
SNORD90_H.sapiens	ENST00000359704	RNF217-39978	-15.6	.(((((..(((((((((((&)))))))))))..))))).	CATGmGAGGGAGTTTTCACT&GGTGAAAATTTAATTCATC
SNORD90_H.sapiens	ENST00000356100	PTPRT-373626	-15.6	.((((((.(((.(((((((.&.))))))).))).)))))).	AGATGmAGGTGGCTTTTCACA&GGTGAAAATTTAATTCATCA
SNORD90_H.sapiens	ENST00000362010	VEPH1-145999	-15.6	.((((((.(((((.((((((&)))))).))))).)))))).	AGATGmAGATGAATATTCATC&GGTGAAAATTTAATTCATCA
SNORD90_H.sapiens	ENST00000370081	COX7A2-3613	-15.6	.((((..((((((((((((.&.))))))))))))..)))).	AGATGmTTTTGAATTTTTATA&GGTGAAAATTTAATTCATCA
SNORD90_H.sapiens	ENST00000368210	PTPRK-69500	-15.6	(((((((((((((((((.&.)))))))))))))))))	TGGTGmGATTAAATTTTTT&TGAAAATTTAATTCATCA
SNORD90_H.sapiens	ENST00000370546	HPSE2-340958	-15.6	(((((..(((.(((((((((&))))))))).)))..)))))	TGATGmTTTTGTATTTTCACT&GGTGAAAATTTAATTCATCA
SNORD90_H.sapiens	ENST00000372582	IL1RAPL2-1024524	-15.6	(((((((((((((((((.&.)))))))))))))))))	TGGTGmGATTAGATTTTTC&TGAAAATTTAATTCATCA
SNORD90_H.sapiens	ENST00000371130	TENM1-243629	-15.6	.(((((((((((((((.&.))))))))))))))).	TTGmAATTAGATTTTCAG&GTGAAAATTTAATTCAT
SNORD90_H.sapiens	ENST00000367649	RASAL2-341741	-15.6	.((((((((((((((((.&.)))))))))))))))).	GGATGmGGTTAGATTTTTT&TGAAAATTTAATTCATCA
SNORD90_H.sapiens	ENST00000388925	CPAMD8-99505	-15.6	.(((((..(((((((((((&)))))))))))..))))).	AGTGmAAAGGGGTTTTCGCC&GGTGAAAATTTAATTCATC
SNORD90_H.sapiens	ENST00000379068	POLA1-135082	-15.6	.(((((((.(((((((((.&.))))))))).))))))).	TATGmAATTCAGTTTTCACA&GGTGAAAATTTAATTCATC
SNORD90_H.sapiens	ENST00000377266	MALRD1-85352	-15.6	.((((((.((((.((((((.&.)))))).)))).)))))).	AGGTGmGACTAGAATTTCACA&GGTGAAAATTTAATTCATCA
SNORD90_H.sapiens	ENST00000381624	CATSPERD-4473	-15.6	.(((((..((((((((((((&))))))))))))..))))).	AGATGmGTCTGAGTTTTTATC&GGTGAAAATTTAATTCATCA
SNORD90_H.sapiens	ENST00000377067	GPC5-458225	-15.6	.((((((..((((((((.((&)).))))))))..)))))).	AGATGmGGGCAGATTTTCTCC&GGTGAAAATTTAATTCATCA
SNORD90_H.sapiens	ENST00000378805	LRRC63-42441	-15.6	.((((((..(((.((((((.&.)))))).)))..)))))).	AGATGmAAGCAGAATTTCACA&GGTGAAAATTTAATTCATCA
SNORD90_H.sapiens	ENST00000380250	FRY-28851	-15.6	.(.((((.((((((((((((&)))))))))))).)))).).	AGCTGmAAATAAATTTTCACT&GGTGAAAATTTAATTCATCA
SNORD90_H.sapiens	ENST00000381196	PTPRD-754079	-15.6	.((((((..(((((((((((&)))))))))))..)))))).	AGATGmAGGGGAATTTTTATT&GGTGAAAATTTAATTCATCA
SNORD90_H.sapiens	ENST00000379594	ATG12-10065	-15.6	.(((((.(((((((((((.&.))))))))))).))))).	CATGmAAATGGATTTTCACG&GGTGAAAATTTAATTCATC
SNORD90_H.sapiens	ENST00000378454	DCDC2-148876	-15.6	.((((..(((((((((((.&.)))))))))))..)))).	AGGTGmTTTTAAATTTTCAA&GTGAAAATTTAATTCATCA
SNORD90_H.sapiens	ENST00000377047	GPC6-1054318	-15.6	.(((((((((((((((.&.))))))))))))))).	TTGmAATTGAGTTTTCAA&GTGAAAATTTAATTCAT
SNORD90_H.sapiens	ENST00000389232	RYR3-490755	-15.6	.(((((((((.(((((((.&.))))))).))))))))).	AATGmAATTAGTTTTTCACG&GGTGAAAATTTAATTCATC
SNORD90_H.sapiens	ENST00000409156	CHN1-58392	-15.6	.(((((.((((((((((((&)))))))))))).))))).	CGTGmAACTAAATTTTTACC&GGTGAAAATTTAATTCATC
SNORD90_H.sapiens	ENST00000394886	CDC23-14951	-15.6	.(((((((((((.(((((&))))).))))))))))).	CTGmGGTTGGATTGTCACC&GGTGAAAATTTAATTCAT
SNORD90_H.sapiens	ENST00000395891	HECW1-23075	-15.6	.(((.(((((((((((((&))))))))))))).))).	CTGmATTTGAATTTTCACT&GGTGAAAATTTAATTCAT
SNORD90_H.sapiens	ENST00000395276	CALN1-32086	-15.6	.(((((((((.(((((((&))))))).))))))))).	TTGmGATTAGGGTTTCACC&GGTGAAAATTTAATTCAT
SNORD90_H.sapiens	ENST00000402219	SOS1-105987	-15.6	.((((((((((((.(((.&.))).)))))))))))).	TGATGmAGTTAGATGTTCT&TGAAAATTTAATTCATCA
SNORD90_H.sapiens	ENST00000395686	ERO1A-36511	-15.6	.((((..((((((((((((.&.))))))))))))..)))).	AGATGmTTTTGAGTTTTTATA&GGTGAAAATTTAATTCATCA
SNORD90_H.sapiens	ENST00000395634	NREP-209343	-15.6	.(.((((..(((((((((((&)))))))))))..)))).).	AGTTGmAGGAAGGTTTTCACC&GGTGAAAATTTAATTCATCA
SNORD90_H.sapiens	ENST00000421797	MKLN1-63821	-15.6	.(((((((((((((((.&.))))))))))))))).	TTGmAATTGAGTTTTCAG&GTGAAAATTTAATTCAT
SNORD90_H.sapiens	ENST00000419617	STK3-74789	-15.6	(((((((((((((((((.&.)))))))))))))))))	TGGTGmAGTTAGGTTTTTT&TGAAAATTTAATTCATCA
SNORD90_H.sapiens	ENST00000419743	FBXO15-66533	-15.6	.((((((..(((((((((((&)))))))))))..)))))).	GGATGmAACAAGATTTTCATT&GGTGAAAATTTAATTCATCA
SNORD90_H.sapiens	ENST00000414318	TBC1D5-121106	-15.6	.((((((((((.((((((.&.)))))).)))))))))).	CGGTGmGATTAGTTTTTCAA&GTGAAAATTTAATTCATCA
SNORD90_H.sapiens	ENST00000420999	EFHC2-38024	-15.6	.((((..(((((((.((((.&.)))).)))))))..)))).	AGGTGmTTTTGAGTTGTCACA&GGTGAAAATTTAATTCATCA
SNORD90_H.sapiens	ENST00000431316	CA1-3998	-15.6	(((.((((((((((((.((.&.)).)))))))))))).)))	TGAAGmAGTTAGATTTTGACA&GGTGAAAATTTAATTCATCA
SNORD90_H.sapiens	ENST00000435336	SNX8-28865	-15.6	.(((((.((((((((((.&.)))))))))).))))).	AGATGmATTTAGGTTTTCT&TGAAAATTTAATTCATCA
SNORD90_H.sapiens	ENST00000447540	CHD9-94990	-15.6	.(((((((((.(((((((((&))))))))).))))))))).	AGATGmGATTATGTTTTTATT&GGTGAAAATTTAATTCATCA
SNORD90_H.sapiens	ENST00000455884	TMEM232-221471	-15.6	(((.((((((((.((((((.&.)))))).)))))))).)))	TGAGGmAATTAAGATTTCACA&GGTGAAAATTTAATTCATCA
SNORD90_H.sapiens	ENST00000464223	CAPZA2-48634	-15.6	(((((((((((((((.((.&.)).)))))))))))))))	TGGTGmAATTGAATTTACAG&GTGAAAATTTAATTCATCA
SNORD90_H.sapiens	ENST00000467687	WDPCP-14225	-15.6	.(((((((..(((((((((.&.)))))))))..))))))).	AGGTGmAGTAGGATTTTTATA&GGTGAAAATTTAATTCATCA
SNORD90_H.sapiens	ENST00000482861	SLC4A10-77405	-15.6	.((((((((((.(((((.&.))))).)))))))))).	AGATGmGATTGATTTTTCT&TGAAAATTTAATTCATCA
SNORD90_H.sapiens	ENST00000488477	KCNE4-17282	-15.6	.((((((((((((((.((((&)))).)))))))))))))).	GGGTGmGATTGAGTTTGTGCT&GGTGAAAATTTAATTCATCA
SNORD90_H.sapiens	ENST00000484212	TFEC-77792	-15.6	.(((((((.(((((.(((((&))))).))))).))))))).	AGATGmAATAAAGTTATCATC&GGTGAAAATTTAATTCATCA
SNORD90_H.sapiens	ENST00000523534	NRG1-879484	-15.6	.((((.((((((((((((&)))))))))))).)))).	TTGmGGATAGATTTTCACC&GGTGAAAATTTAATTCAT
SNORD90_H.sapiens	ENST00000521788	COLEC10-17688	-15.6	.((((((((((((((.((.&.)).)))))))))))))).	CATGmAATTGAATTTTGACA&GGTGAAAATTTAATTCATC
SNORD90_H.sapiens	ENST00000534532	NCAPD3-45599	-15.6	.((((((.((.(((((((((&))))))))).)).)))))).	AGGTGmAAGTACATTTTTACC&GGTGAAAATTTAATTCATCA
SNORD90_H.sapiens	ENST00000548247	RACGAP1-6931	-15.6	.((((((..(((((((((((&)))))))))))..)))))).	GGATGmAGCAGAGTTTTCATT&GGTGAAAATTTAATTCATCA
SNORD90_H.sapiens	ENST00000558305	PEAK1-49378	-15.6	.((((.(((((((((((((.&.))))))))))))).)))).	CGATGmTGTTGGATTTTTATG&GGTGAAAATTTAATTCATCA
SNORD90_H.sapiens	ENST00000637424	CACNA1D-132315	-15.6	.((((((((((((((((.&.)))))))))))))))).	GGATGmGGTTGAGTTTTTC&TGAAAATTTAATTCATCA
SNORD90_H.sapiens	ENST00000636203	KAZN-606903	-15.6	((((((((((.(((((((((&))))))))).))))))))))	TGATGmAGTTACATTTTTATT&GGTGAAAATTTAATTCATCA
SNORD90_H.sapiens	ENST00000642057	OR5K1-2198	-15.6	.((((..((((((((((((.&.))))))))))))..)))).	AGATGmTTTTGAATTTTTATG&GGTGAAAATTTAATTCATCA
SNORD90_H.sapiens	ENST00000172853	NEB-150259	-15.55	((((((...(((((.(((((&))))).)))))...))))))	TGGTGmATGGAGATTATCACC&GGTGAAAATTTAATTCATCA
SNORD90_H.sapiens	ENST00000305218	STIP1-10971	-15.55	.((((((...((((((((((&))))))))))...)))))).	AGATGmAAGTTAGTTTTCATT&GGTGAAAATTTAATTCATCA
SNORD90_H.sapiens	ENST00000295268	STPG2-573571	-15.55	(((((((...((((((((((&))))))))))...)))))))	TGATGmAGATTAATTTTCATC&GGTGAAAATTTAATTCATCA
SNORD90_H.sapiens	ENST00000311745	RBFOX1-298058	-15.55	.((((((...(((((((((.&.)))))))))...)))))).	AGGTGmAAGTTAATTTTCATA&GGTGAAAATTTAATTCATCA
SNORD90_H.sapiens	ENST00000369393	MDN1-173390	-15.55	(((((((...((((((((((&))))))))))...)))))))	TGATGmGAGCTGATTTTTACT&GGTGAAAATTTAATTCATCA
SNORD90_H.sapiens	ENST00000435205	FAM160A1-178238	-15.55	.((((...(((((((((((.&.)))))))))))...)))).	GGATGmTGGTAAGTTTTCATA&GGTGAAAATTTAATTCATCA
SNORD90_H.sapiens	ENST00000564698	TMEM62-8103	-15.55	((((((...(((((((.(((&))).)))))))...))))))	TGATGmATGGGGATTTTGACC&GGTGAAAATTTAATTCATCA
SNORD90_H.sapiens	ENST00000155093	ZFY-30656	-15.5	(((.((((..(((((((((.&.)))))))))..)))).)))	TGAAGmAATCTGATTTTCACA&GGTGAAAATTTAATTCATCA
SNORD90_H.sapiens	ENST00000217246	MACROD2-441604	-15.5	.(((((.((((((((((((&)))))))))))).))))).	AATGmAAGTGGATTTTCACT&GGTGAAAATTTAATTCATC
SNORD90_H.sapiens	ENST00000216877	PTPRA-39412	-15.5	.((.(((((((((((((((.&.))))))))))))))).)).	GGAAGmAATTAGATTTTTATA&GGTGAAAATTTAATTCATCA
SNORD90_H.sapiens	ENST00000248054	SIN3B-1433	-15.5	.(((((..((((((((((.&.))))))))))..))))).	AATGmAGGGAAGTTTTCACA&GGTGAAAATTTAATTCATC
SNORD90_H.sapiens	ENST00000240499	ZNF141-30787	-15.5	(((((((..(((((((((((&)))))))))))..)))))))	TGGTGmAGAGAAATTTTCATT&GGTGAAAATTTAATTCATCA
SNORD90_H.sapiens	ENST00000250457	EGLN3-16235	-15.5	((((((((((((((((.&.))))))))))))))))	TGGTGmAGTTAAATTTTG&GAAAATTTAATTCATCA
SNORD90_H.sapiens	ENST00000262456	INVS-109296	-15.5	.((((((((((.(((((.&.))))).)))))))))).	AGGTGmAATTGATTTTTCT&TGAAAATTTAATTCATCA
SNORD90_H.sapiens	ENST00000262074	TTC23-98601	-15.5	.((.((((((((((((.((.&.)).)))))))))))).)).	GGAAGmAGTTGAGTTTTGACA&GGTGAAAATTTAATTCATCA
SNORD90_H.sapiens	ENST00000261606	MYOM1-65549	-15.5	.(((((((((((.((((((&)))))).))))))))))).	AATGmAATTAAATATTTACC&GGTGAAAATTTAATTCATC
SNORD90_H.sapiens	ENST00000261844	FAM214A-76740	-15.5	.((((..(((((((((((.&.)))))))))))..)))).	AGGTGmGTTTAAATTTTCAG&GTGAAAATTTAATTCATCA
SNORD90_H.sapiens	ENST00000258873	ACSBG1-14031	-15.5	.(((((((((.((((((((&)))))))).))))))))).	TGTGmGGTTAATTTTTCACT&GGTGAAAATTTAATTCATC
SNORD90_H.sapiens	ENST00000258443	EDAR-85241	-15.5	(((((..((((((((((((.&.))))))))))))..)))))	TGATGmTTTTAAATTTTTATG&GGTGAAAATTTAATTCATCA
SNORD90_H.sapiens	ENST00000314607	ZMYM4-16452	-15.5	.((((.((((((.((((((.&.)))))).)))))).)))).	GGGTGmTGTTGAAATTTCACG&GGTGAAAATTTAATTCATCA
SNORD90_H.sapiens	ENST00000305494	TMEM135-82941	-15.5	.(((((((((((((((.&.))))))))))))))).	TTGmAATTAAATTTTCAA&GTGAAAATTTAATTCAT
SNORD90_H.sapiens	ENST00000274071	PDGFC-91386	-15.5	.((((((((((((((.(((&))).)))))))))))))).	TGTGmGATTAGATTTTGGCT&GGTGAAAATTTAATTCATC
SNORD90_H.sapiens	ENST00000309836	SPIRE1-115838	-15.5	.(((((..((((.(((((((&))))))).))))..))))).	GGATGmGTGTGAGATTTCACC&GGTGAAAATTTAATTCATCA
SNORD90_H.sapiens	ENST00000314499	CSRNP3-199509	-15.5	.(.((((((((.(((((((.&.))))))).)))))))).).	AGTTGmAATTAGTTTTTCACA&GGTGAAAATTTAATTCATCA
SNORD90_H.sapiens	ENST00000313386	RMND5B-17044	-15.5	((.((((..(((((((((((&)))))))))))..)))).))	TGTTGmAAAGGGGTTTTCACC&GGTGAAAATTTAATTCATCA
SNORD90_H.sapiens	ENST00000308249	PPM1E-210621	-15.5	(((((.((((((((.((((.&.)))).)))))))).)))))	TGGTGmTATTAAGTTCTCACA&GGTGAAAATTTAATTCATCA
SNORD90_H.sapiens	ENST00000305447	GRM5-338484	-15.5	.(((((((((((((((.(((&))).))))))))))))))).	AGGTGmGGTTGGATTTTGATT&GGTGAAAATTTAATTCATCA
SNORD90_H.sapiens	ENST00000305815	SLC9C1-152577	-15.5	(((((((..((((((((((.&.))))))))))..)))))))	TGATGmAAGGGGGTTTTTATA&GGTGAAAATTTAATTCATCA
SNORD90_H.sapiens	ENST00000272321	WDPCP-153329	-15.5	(((.(((((((((.((((((&)))))).))))))))).)))	TGAGGmAGTTAAATGTTTACC&GGTGAAAATTTAATTCATCA
SNORD90_H.sapiens	ENST00000276737	FAM135B-317667	-15.5	.(((((((((((((((.&.))))))))))))))).	GGGTGmAATTGAGTTTTG&GAAAATTTAATTCATCA
SNORD90_H.sapiens	ENST00000273139	RBMS3-160511	-15.5	.((((((((.(((((((.&.))))))).)))))))).	GGATGmAATTTGATTTTCT&TGAAAATTTAATTCATCA
SNORD90_H.sapiens	ENST00000273139	RBMS3-50315	-15.5	((((((.((((((((((.&.)))))))))).))))))	TGGTGmATTTGAGTTTTCT&TGAAAATTTAATTCATCA
SNORD90_H.sapiens	ENST00000303775	N6AMT1-919	-15.5	.((((((.(((((((((.(.&.).))))))))).)))))).	AGATGmAACTGGGTTTTCTCA&GGTGAAAATTTAATTCATCA
SNORD90_H.sapiens	ENST00000282406	PLEKHH2-12077	-15.5	.((((((((((((((((.&.)))))))))))))))).	TATGmAGTTAGATTTTCGG&GTGAAAATTTAATTCATC
SNORD90_H.sapiens	ENST00000296137	FYCO1-63051	-15.5	.(((((((((((.((((.&.)))).))))))))))).	TTGmAATTGAATTCTCACA&GGTGAAAATTTAATTCAT
SNORD90_H.sapiens	ENST00000286824	TSPAN7-125640	-15.5	.((((((((((((((.(((&))).)))))))))))))).	TGTGmAATTAAATTTTAGCC&GGTGAAAATTTAATTCATC
SNORD90_H.sapiens	ENST00000279463	CNTN5-188111	-15.5	.((((((((((((((.(((&))).)))))))))))))).	TGTGmAGTTAGGTTTTGGCT&GGTGAAAATTTAATTCATC
SNORD90_H.sapiens	ENST00000282641	A1CF-75565	-15.5	.(((..(((((((((((((&)))))))))))))..))).	AGTGmCCTTAAGTTTTCACC&GGTGAAAATTTAATTCATC
SNORD90_H.sapiens	ENST00000277982	SORBS1-11074	-15.5	(((((((..(((.(((((((&))))))).)))..)))))))	TGGTGmAAAAGAAATTTCACC&GGTGAAAATTTAATTCATCA
SNORD90_H.sapiens	ENST00000308497	STOX2-85098	-15.5	(((((..(((.((((((((.&.)))))))).)))..)))))	TGATGmCTTTATATTTTCACA&GGTGAAAATTTAATTCATCA
SNORD90_H.sapiens	ENST00000281474	BICD1-187991	-15.5	.((((((((((((.((((.&.)))).)))))))))))).	AGGTGmAATTGGATGTTCGA&GTGAAAATTTAATTCATCA
SNORD90_H.sapiens	ENST00000300249	MAPRE2-21671	-15.5	.(((((((((((.(((((.&.))))).))))))))))).	CGGTGmGGTTGAACTTTCAG&GTGAAAATTTAATTCATCA
SNORD90_H.sapiens	ENST00000274498	ARHGAP26-151392	-15.5	.((((((.((((((.(((((&))))).)))))).)))))).	AGATGmGGGTGAATTATCACT&GGTGAAAATTTAATTCATCA
SNORD90_H.sapiens	ENST00000304743	PCNX1-46229	-15.5	.((((((((((.(((((((&))))))).)))))))))).	AATGmAATTGGAGTTTCACT&GGTGAAAATTTAATTCATC
SNORD90_H.sapiens	ENST00000314668	FHAD1-23036	-15.5	.((((((((.(((((((((&))))))))).)))))))).	CGTGmAGTTGCATTTTTACC&GGTGAAAATTTAATTCATC
SNORD90_H.sapiens	ENST00000282344	USP12-2895	-15.5	.(((((((((((.(((((((&))))))).))))))))))).	GGATGmAGTTGAAATTTTATT&GGTGAAAATTTAATTCATCA
SNORD90_H.sapiens	ENST00000282251	CWF19L2-100549	-15.5	.((((((.(((((((((.&.))))))))).)))))).	AGATGmAAATAAGTTTTCT&TGAAAATTTAATTCATCA
SNORD90_H.sapiens	ENST00000272845	UNC80-98491	-15.5	(((((((.((((((.(((((&))))).)))))).)))))))	TGATGmAGATAGATTCTCATC&GGTGAAAATTTAATTCATCA
SNORD90_H.sapiens	ENST00000307633	HARS-14694	-15.5	.((((((..((((((((.((&)).))))))))..)))))).	GGGTGmGAGCGGATTTTCTCC&GGTGAAAATTTAATTCATCA
SNORD90_H.sapiens	ENST00000315554	CDC42-31942	-15.5	(((((.((.((((((((((.&.)))))))))).)).)))))	TGATGmTATAAAATTTTCACA&GGTGAAAATTTAATTCATCA
SNORD90_H.sapiens	ENST00000327475	DNAH8-257599	-15.5	.((((((((.(((((((((&))))))))).)))))))).	TGTGmAGTTGTATTTTCGCT&GGTGAAAATTTAATTCATC
SNORD90_H.sapiens	ENST00000344577	LIPI-30442	-15.5	.((((((((((.(((((.&.))))).)))))))))).	TTGmAATTGAATATTCACA&GGTGAAAATTTAATTCAT
SNORD90_H.sapiens	ENST00000334983	CMTM7-42463	-15.5	.((((((((((((.(((((&))))).)))))))))))).	TATGmAATTAGGTTCTCACT&GGTGAAAATTTAATTCATC
SNORD90_H.sapiens	ENST00000342183	NRXN1-398667	-15.5	.(((((((((((((((.&.))))))))))))))).	GGATGmGATTAAGTTTTA&GAAAATTTAATTCATCA
SNORD90_H.sapiens	ENST00000340954	STAU1-39644	-15.5	.((((.((((((((((((&)))))))))))).)))).	CTGmGGCTGAGTTTTCACC&GGTGAAAATTTAATTCAT
SNORD90_H.sapiens	ENST00000324472	DPY19L2-83936	-15.5	.(((((.(((((.(((((((&))))))).))))).))))).	GGGTGmACTTGAGATTTCACT&GGTGAAAATTTAATTCATCA
SNORD90_H.sapiens	ENST00000344359	RBL1-50127	-15.5	(((.(((((((((((((((.&.))))))))))))))).)))	TGAAGmAGTTAAATTTTTATA&GGTGAAAATTTAATTCATCA
SNORD90_H.sapiens	ENST00000338037	PLCB1-559889	-15.5	.(((((((((((((.((.&.)).))))))))))))).	TGATGmAATTAAATTATCT&TGAAAATTTAATTCATCA
SNORD90_H.sapiens	ENST00000333421	ABHD17B-44734	-15.5	.((((..(((((((((.(((&))).)))))))))..)))).	CGATGmTTTTAAATTTTGACT&GGTGAAAATTTAATTCATCA
SNORD90_H.sapiens	ENST00000315677	DLGAP1-845206	-15.5	.((((((.((((((((((((&)))))))))))).)))))).	CGATGmAGATGAATTTTTATT&GGTGAAAATTTAATTCATCA
SNORD90_H.sapiens	ENST00000340840	TRERF1-170297	-15.5	.((((((..(((.(((((((&))))))).)))..)))))).	AGGTGmAGGGGGAATTTCACT&GGTGAAAATTTAATTCATCA
SNORD90_H.sapiens	ENST00000318282	MRTFB-21312	-15.5	.((((((..((((((((.((&)).))))))))..)))))).	AGATGmGGGAGGATTTTCTCC&GGTGAAAATTTAATTCATCA
SNORD90_H.sapiens	ENST00000333942	RHOT1-6498	-15.5	((((((((((.((((((.&.)))))).))))))))))	TGATGmAATTATGTTTTCC&TGAAAATTTAATTCATCA
SNORD90_H.sapiens	ENST00000334433	TACC2-79155	-15.5	((((((((.((((((((.(.&.).)))))))).))))))))	TGGTGmAATCAGATTTTCTCA&GGTGAAAATTTAATTCATCA
SNORD90_H.sapiens	ENST00000318991	GRIK2-269594	-15.5	.(((((((((.((((((((.&.)))))))).))))))))).	AGGTGmGATTATATTTTTATA&GGTGAAAATTTAATTCATCA
SNORD90_H.sapiens	ENST00000361577	TOGARAM1-66179	-15.5	(((((((.((((.(((((((&))))))).)))).)))))))	TGGTGmAAATGAGGTTTCACT&GGTGAAAATTTAATTCATCA
SNORD90_H.sapiens	ENST00000361255	TRPM6-91615	-15.5	((((((.((((((((((.&.)))))))))).))))))	TGATGmACTTGAGTTTTCT&TGAAAATTTAATTCATCA
SNORD90_H.sapiens	ENST00000356338	MYO5A-144285	-15.5	.((((((((((((((((.&.)))))))))))))))).	TGTGmGATTAGGTTTTCAA&GTGAAAATTTAATTCATC
SNORD90_H.sapiens	ENST00000360876	EIF3B-18734	-15.5	(((.(((((.((((((((((&)))))))))).))))).)))	TGAGGmAGTTTAGTTTTCACT&GGTGAAAATTTAATTCATCA
SNORD90_H.sapiens	ENST00000361171	MVB12B-162981	-15.5	(((.(((.((((((((((((&)))))))))))).))).)))	TGAGGmAAGTGAATTTTTACC&GGTGAAAATTTAATTCATCA
SNORD90_H.sapiens	ENST00000361418	KIF21A-20440	-15.5	((((((.(((.((((((((.&.)))))))).))).))))))	TGATGmATTTATATTTTCATA&GGTGAAAATTTAATTCATCA
SNORD90_H.sapiens	ENST00000355849	KHDRBS3-28986	-15.5	.((((((..((((((.(((.&.))).))))))..)))))).	AGATGmAGGGAAATTTACACA&GGTGAAAATTTAATTCATCA
SNORD90_H.sapiens	ENST00000360509	WDR72-243632	-15.5	.(((((((((.((((((.&.)))))).))))))))).	CGATGmGATTATATTTTCT&TGAAAATTTAATTCATCA
SNORD90_H.sapiens	ENST00000354370	HNF4G-23498	-15.5	.(((((((((((((((.&.))))))))))))))).	TTGmAGTTAAATTTTCAA&GTGAAAATTTAATTCAT
SNORD90_H.sapiens	ENST00000358204	TES-12591	-15.5	.((((((.((.(((((((((&))))))))).)).)))))).	AGATGmGAATATATTTTCATC&GGTGAAAATTTAATTCATCA
SNORD90_H.sapiens	ENST00000360039	GAL3ST4-3868	-15.5	(((((((..((((.((((((&)))))).))))..)))))))	TGGTGmAGAAGAATATTCACC&GGTGAAAATTTAATTCATCA
SNORD90_H.sapiens	ENST00000369620	G6PD-11152	-15.5	.(((((((((((((((.&.))))))))))))))).	CTGmAATTGAATTTTCAG&GTGAAAATTTAATTCAT
SNORD90_H.sapiens	ENST00000369485	RNGTT-309329	-15.5	(((((((..(((((((((.&.)))))))))..)))))))	TGATGmAGGAAAATTTTCAG&GTGAAAATTTAATTCATCA
SNORD90_H.sapiens	ENST00000371778	FAF1-39116	-15.5	((((((..(((((((((.((&)).)))))))))..))))))	TGGTGmATATAGATTTTCTCC&GGTGAAAATTTAATTCATCA
SNORD90_H.sapiens	ENST00000373036	MTF1-2166	-15.5	.((((((..(((.(((((((&))))))).)))..)))))).	GGGTGmAAGAGGGCTTTCACC&GGTGAAAATTTAATTCATCA
SNORD90_H.sapiens	ENST00000371080	ROR1-200813	-15.5	.(((((((.(((((((((&))))))))).))))))).	CTGmAGTTATGTTTTCACT&GGTGAAAATTTAATTCAT
SNORD90_H.sapiens	ENST00000376705	HS6ST3-365122	-15.5	.((((((((((.(((((.&.))))).)))))))))).	TTGmAGTTGAGTATTCACA&GGTGAAAATTTAATTCAT
SNORD90_H.sapiens	ENST00000382496	SEMA5A-432730	-15.5	.(((((.((((((((((.&.)))))))))).))))).	AGGTGmATTTAGATTTTCT&TGAAAATTTAATTCATCA
SNORD90_H.sapiens	ENST00000380805	GMDS-115785	-15.5	.(((((((((.(((((((((&))))))))).))))))))).	AGATGmAATTGCATTTTTATT&GGTGAAAATTTAATTCATCA
SNORD90_H.sapiens	ENST00000378383	FNDC3A-60726	-15.5	.(((((((.((((((((.&.)))))))).))))))).	GGATGmAGTAGAGTTTTCT&TGAAAATTTAATTCATCA
SNORD90_H.sapiens	ENST00000389484	LRP1B-591439	-15.5	.(((.(((((((((((((.&.))))))))))))).))).	AATGmTGTTAAATTTTCACA&GGTGAAAATTTAATTCATC
SNORD90_H.sapiens	ENST00000377252	PLXDC2-109302	-15.5	(((((((((((.(((((.&.))))).)))))))))))	TGATGmAGTTGACTTTTCT&TGAAAATTTAATTCATCA
SNORD90_H.sapiens	ENST00000380622	ATXN3L-1141	-15.5	.((((((..(((((((((.&.)))))))))..)))))).	AGATGmAGGAGGATTTTCAG&GTGAAAATTTAATTCATCA
SNORD90_H.sapiens	ENST00000380815	GMDS-64200	-15.5	.(((((((((((((((.&.))))))))))))))).	CGATGmGATTGGATTTTG&GAAAATTTAATTCATCA
SNORD90_H.sapiens	ENST00000377967	KDM6A-21052	-15.5	.(((((.(((.((((((((.&.)))))))).))).))))).	CGATGmATTTGTGTTTTCATG&GGTGAAAATTTAATTCATCA
SNORD90_H.sapiens	ENST00000382564	DNAJC19-1068	-15.5	(((((((..(((((((((.&.)))))))))..)))))))	TGATGmAAAGAAGTTTTCAA&GTGAAAATTTAATTCATCA
SNORD90_H.sapiens	ENST00000392825	GALNT13-59793	-15.5	(((((((((((.((((((.&.)))))).)))))))))))	TGGTGmGATTAGCTTTTCAA&GTGAAAATTTAATTCATCA
SNORD90_H.sapiens	ENST00000392185	SNX9-118148	-15.5	.((((((.((((((((((.&.)))))))))).)))))).	TGTGmAATGAGGTTTTCACA&GGTGAAAATTTAATTCATC
SNORD90_H.sapiens	ENST00000378441	CDNF-9699	-15.5	.((.(((((((.((((((((&)))))))).))))))).)).	AGAGGmAGTTAACTTTTCGCT&GGTGAAAATTTAATTCATCA
SNORD90_H.sapiens	ENST00000378932	TAB3-69360	-15.5	.(((((((((((((((.&.))))))))))))))).	CTGmAATTAGATTTTCAG&GTGAAAATTTAATTCAT
SNORD90_H.sapiens	ENST00000399161	MYT1L-159867	-15.5	.((((((((((.(((((.&.))))).)))))))))).	TTGmAGTTAGATGTTCACA&GGTGAAAATTTAATTCAT
SNORD90_H.sapiens	ENST00000409223	KLHL30-2106	-15.5	.(((((..(((((((.((((&)))).)))))))..))))).	GGATGmACCTGGATTTCCACC&GGTGAAAATTTAATTCATCA
SNORD90_H.sapiens	ENST00000398185	PCSK6-126341	-15.5	.((((((((((((((.((&)).)))))))))))))).	TTGmGGTTAAGTTTTCTCC&GGTGAAAATTTAATTCAT
SNORD90_H.sapiens	ENST00000395724	GSG1L-163207	-15.5	.((((((((((((((.((((&)))).)))))))))))))).	AGATGmAATTGAGTTTCTATT&GGTGAAAATTTAATTCATCA
SNORD90_H.sapiens	ENST00000420517	KCNMB2-179313	-15.5	.(((((((((((((((.&.))))))))))))))).	TTGmAGTTAAGTTTTCAG&GTGAAAATTTAATTCAT
SNORD90_H.sapiens	ENST00000414576	NBEAL1-44423	-15.5	(((((..((((((((((((.&.))))))))))))..)))))	TGATGmGTTTGAATTTTTATA&GGTGAAAATTTAATTCATCA
SNORD90_H.sapiens	ENST00000419593	SYS1-DBNDD2-30393	-15.5	.((((..(((((((((((((&)))))))))))))..)))).	AGGTGmCTTTAGGTTTTTACT&GGTGAAAATTTAATTCATCA
SNORD90_H.sapiens	ENST00000416172	ZNF609-34545	-15.5	.(((((((((((((((.&.))))))))))))))).	CTGmAATTGAGTTTTCAG&GTGAAAATTTAATTCAT
SNORD90_H.sapiens	ENST00000418610	FGF12-323783	-15.5	.(((((((((((((((((.&.))))))))))))))))).	TATGmAGTTAGATTTTTATA&GGTGAAAATTTAATTCATC
SNORD90_H.sapiens	ENST00000434484	SUCLA2-35621	-15.5	.(((((((((((.((((.&.)))).))))))))))).	TTGmAATTGAGTTGTCACA&GGTGAAAATTTAATTCAT
SNORD90_H.sapiens	ENST00000439986	CCBE1-34380	-15.5	((.(((((((.(((((((((&))))))))).))))))).))	TGTTGmAATTGTATTTTCACT&GGTGAAAATTTAATTCATCA
SNORD90_H.sapiens	ENST00000444908	TCAF2-28870	-15.5	.((((((.((((.(((((((&))))))).)))).)))))).	AGATGmAGATGGAGTTTCGCT&GGTGAAAATTTAATTCATCA
SNORD90_H.sapiens	ENST00000451558	ASB15-929	-15.5	.((((.(((((((((((((&))))))))))))).)))).	AATGmATTTGGATTTTTACC&GGTGAAAATTTAATTCATC
SNORD90_H.sapiens	ENST00000464233	ROBO1-243651	-15.5	.((((..((((((((((((.&.))))))))))))..)))).	AGATGmGTTTAGATTTTTATA&GGTGAAAATTTAATTCATCA
SNORD90_H.sapiens	ENST00000477973	RYBP-46214	-15.5	.(((((((((((.(((((((&))))))).))))))))))).	AGGTGmGGTTAGGATTTCATT&GGTGAAAATTTAATTCATCA
SNORD90_H.sapiens	ENST00000481939	PUS7-69336	-15.5	((((((..((((.((((((.&.)))))).))))..))))))	TGATGmATCTAAGATTTCACA&GGTGAAAATTTAATTCATCA
SNORD90_H.sapiens	ENST00000507166	AC058822.1-712971	-15.5	.((((((.(((((((.((((&)))).))))))).)))))).	AGATGmAAATGGATTTGCACT&GGTGAAAATTTAATTCATCA
SNORD90_H.sapiens	ENST00000510662	FBXL7-98815	-15.5	.(((((((((((((.(((.&.))).))))))))))))).	TGGTGmGATTGGATTGTCAG&GTGAAAATTTAATTCATCA
SNORD90_H.sapiens	ENST00000524300	STAU2-241707	-15.5	.(((((.(((((((((..(&)..))))))))).))))).	CGATGmACTTAGGTTTTTGC&GTGAAAATTTAATTCATCA
SNORD90_H.sapiens	ENST00000515059	BMPR1B-71242	-15.5	(((.(((((.(((((((((.&.))))))))).))))).)))	TGAGGmAATTTAGTTTTCACA&GGTGAAAATTTAATTCATCA
SNORD90_H.sapiens	ENST00000534829	SSPN-55964	-15.5	.((((((((((.((((((&)))))).)))))))))).	CTGmGGTTAGGTATTCACC&GGTGAAAATTTAATTCAT
SNORD90_H.sapiens	ENST00000637017	ZNF831-54890	-15.5	.(((((((((((((.(((.&.))).))))))))))))).	AGTGmAATTAAATTTGCACG&GGTGAAAATTTAATTCATC
SNORD90_H.sapiens	ENST00000636863	TTC33-198881	-15.5	.(((((.(((.((((((((.&.)))))))).))).))))).	GGATGmATTTATGTTTTCATA&GGTGAAAATTTAATTCATCA
SNORD90_H.sapiens	ENST00000646262	AC022414.1-95565	-15.5	.(((((((((((((((.&.))))))))))))))).	GGGTGmAATTGAATTTTA&GAAAATTTAATTCATCA
SNORD90_H.sapiens	ENST00000230085	SNX3-20422	-15.49	((((((....(((((((((.&.)))))))))....))))))	TGATGmGTGTTGGTTTTCACA&GGTGAAAATTTAATTCATCA
SNORD90_H.sapiens	ENST00000305815	SLC9C1-43557	-15.49	((((((....(((((((((.&.)))))))))....))))))	TGGTGmATAGCGATTTTCACA&GGTGAAAATTTAATTCATCA
SNORD90_H.sapiens	ENST00000305766	PHACTR2-164665	-15.49	.((((....(((((((((((&)))))))))))....)))).	AGGTGmTTTGAAATTTTCACT&GGTGAAAATTTAATTCATCA
SNORD90_H.sapiens	ENST00000361658	ULK2-26095	-15.49	.((((....((((((((((.&.))))))))))....)))).	AGATGmTACAGAATTTTCACA&GGTGAAAATTTAATTCATCA
SNORD90_H.sapiens	ENST00000261509	PALLD-371815	-15.45	.(((((...(((((.(((((&))))).)))))...))))).	AGATGmACTGAAGTTCTCACC&GGTGAAAATTTAATTCATCA
SNORD90_H.sapiens	ENST00000295095	ARHGAP15-63539	-15.45	.(((((...((((((((((.&.))))))))))...))))).	AGGTGmGTCAGGATTTTCACA&GGTGAAAATTTAATTCATCA
SNORD90_H.sapiens	ENST00000310260	VANGL1-28522	-15.45	.((((((...(((((((((.&.)))))))))...)))))).	AGGTGmAAGCTGGTTTTCATG&GGTGAAAATTTAATTCATCA
SNORD90_H.sapiens	ENST00000282020	GRID2-919679	-15.45	.((((((...((((((((((&))))))))))...)))))).	AGATGmGAATTAATTTTCATC&GGTGAAAATTTAATTCATCA
SNORD90_H.sapiens	ENST00000381127	ARSF-6300	-15.45	((((((...((((.((((((&)))))).))))...))))))	TGATGmACCGGGATATTCACC&GGTGAAAATTTAATTCATCA
SNORD90_H.sapiens	ENST00000380871	NKX3-1-3078	-15.45	.((...(((((((((((((.&.)))))))))))))...)).	AGAGGmTATTGGATTTTCACA&GGTGAAAATTTAATTCATCA
SNORD90_H.sapiens	ENST00000003084	CFTR-51617	-15.4	.(((((((((((((((((&))))))))))))))))).	TTGmAGTTGGATTTTTATC&GGTGAAAATTTAATTCAT
SNORD90_H.sapiens	ENST00000053469	AL096814.2-11974	-15.4	.(((((.((((((((((.&.)))))))))).))))).	AGGTGmATTTAAATTTTCT&TGAAAATTTAATTCATCA
SNORD90_H.sapiens	ENST00000237449	DNAH6-5012	-15.4	(((((((((((.(((((((.&.))))))).)))))))))))	TGATGmGATTAGTTTTTTATG&GGTGAAAATTTAATTCATCA
SNORD90_H.sapiens	ENST00000245932	VASP-4249	-15.4	.(((((((((((((((((.&.))))))))))))))))).	AGTGmAGTTAGGTTTTTATA&GGTGAAAATTTAATTCATC
SNORD90_H.sapiens	ENST00000246314	AGO3-112253	-15.4	.(((((((.((((((((((&)))))))))).))))))).	TATGmAGTTCGATTTTTACC&GGTGAAAATTTAATTCATC
SNORD90_H.sapiens	ENST00000260943	ERBB4-391144	-15.4	((.((((((((((.(((((.&.))))).)))))))))).))	TGCTGmGATTAAATCTTCACA&GGTGAAAATTTAATTCATCA
SNORD90_H.sapiens	ENST00000267219	SLAIN1-35116	-15.4	.((((((((((((((((.&.)))))))))))))))).	AGTGmGATTAGATTTTCGG&GTGAAAATTTAATTCATC
SNORD90_H.sapiens	ENST00000261183	OSBPL8-165146	-15.4	((((((((((((((((.(.&.).))))))))))))))))	TGATGmGATTGGATTTTGGT&GTGAAAATTTAATTCATCA
SNORD90_H.sapiens	ENST00000258229	PCNX2-268087	-15.4	.(((..((((((((((((&))))))))))))..))).	TTGmACGTAAGTTTTCACC&GGTGAAAATTTAATTCAT
SNORD90_H.sapiens	ENST00000259512	DERL1-3355	-15.4	(((.((((((((((((.(((&))).)))))))))))).)))	TGAAGmAGTTAGGTTTTGGCT&GGTGAAAATTTAATTCATCA
SNORD90_H.sapiens	ENST00000260113	PI15-20281	-15.4	(((((((..(((((((((.&.)))))))))..)))))))	TGATGmGAGGAAGTTTTCGA&GTGAAAATTTAATTCATCA
SNORD90_H.sapiens	ENST00000257749	BACH2-347732	-15.4	.((((((.(((.(((((((.&.))))))).))).)))))).	GGATGmAGGTGGCTTTTCACA&GGTGAAAATTTAATTCATCA
SNORD90_H.sapiens	ENST00000266674	LGR5-66061	-15.4	.(((((.((((((((((((&)))))))))))).))))).	CATGmGAATAGATTTTCACT&GGTGAAAATTTAATTCATC
SNORD90_H.sapiens	ENST00000265362	SEMA3A-711	-15.4	((((((((((.((((((.&.)))))).))))))))))	TGATGmAATTGCATTTTCT&TGAAAATTTAATTCATCA
SNORD90_H.sapiens	ENST00000262464	FBN2-109205	-15.4	.(((((((((((((.((.&.)).))))))))))))).	AGATGmAGTTGAATTGTCC&TGAAAATTTAATTCATCA
SNORD90_H.sapiens	ENST00000257287	CEP135-70001	-15.4	.((((..((.((((((((((&)))))))))).))..)))).	GGATGmTTTTCAATTTTCACT&GGTGAAAATTTAATTCATCA
SNORD90_H.sapiens	ENST00000267102	LMBR1L-1220	-15.4	.((..(((((((((((((&)))))))))))))..)).	TTGmCTTTGAATTTTCACC&GGTGAAAATTTAATTCAT
SNORD90_H.sapiens	ENST00000259351	RALGPS1-61734	-15.4	.((..(((((((((((((&)))))))))))))..)).	TTGmTCTTGAATTTTCACC&GGTGAAAATTTAATTCAT
SNORD90_H.sapiens	ENST00000261681	MPP5-41155	-15.4	.((((((.(((((((((.&.))))))))).)))))).	GGATGmAACTGAATTTTCT&TGAAAATTTAATTCATCA
SNORD90_H.sapiens	ENST00000264447	ZNF638-103190	-15.4	(((((((((.(((((((((.&.))))))))).)))))))))	TGATGmGGTTTGATTTTTATA&GGTGAAAATTTAATTCATCA
SNORD90_H.sapiens	ENST00000310758	ELMO1-106805	-15.4	((((((((..(((((((((.&.)))))))))..))))))))	TGATGmGATGGGGTTTTTATA&GGTGAAAATTTAATTCATCA
SNORD90_H.sapiens	ENST00000307333	ANTXR2-66615	-15.4	(((((..(((((((((.((.&.)).)))))))))..)))))	TGATGmGTTTGGATTTTGGCA&GGTGAAAATTTAATTCATCA
SNORD90_H.sapiens	ENST00000310301	VPS41-146483	-15.4	.(((((((((((.((((.&.)))).))))))))))).	TTGmAATTAAATTGTCACA&GGTGAAAATTTAATTCAT
SNORD90_H.sapiens	ENST00000307968	FNIP1-153423	-15.4	.(((((((.(((((((((.&.))))))))).))))))).	GGGTGmGATAAAGTTTTCAA&GTGAAAATTTAATTCATCA
SNORD90_H.sapiens	ENST00000276737	FAM135B-1963	-15.4	.((((((((((((((((.&.)))))))))))))))).	GGGTGmGATTAAGTTTTTT&TGAAAATTTAATTCATCA
SNORD90_H.sapiens	ENST00000304775	DCC-4901	-15.4	.(((((((((((((((.&.))))))))))))))).	CTGmAATTAAGTTTTCAA&GTGAAAATTTAATTCAT
SNORD90_H.sapiens	ENST00000280241	DLG2-159356	-15.4	(((((((..((((((((.(.&.).))))))))..)))))))	TGATGmAAAGGAATTTTCTCA&GGTGAAAATTTAATTCATCA
SNORD90_H.sapiens	ENST00000273063	SLC4A3-11707	-15.4	(((((..((((((.(((((.&.))))).))))))..)))))	TGGTGmTTTTAAATATTCACA&GGTGAAAATTTAATTCATCA
SNORD90_H.sapiens	ENST00000296869	ACSL6-27034	-15.4	.((((((..(((((.(((((&))))).)))))..)))))).	AGGTGmAGCAGGATTGTCACC&GGTGAAAATTTAATTCATCA
SNORD90_H.sapiens	ENST00000284776	SORBS2-297334	-15.4	((((((((((((.((((.&.)))).))))))))))))	TGATGmAGTTAAAATTTCT&TGAAAATTTAATTCATCA
SNORD90_H.sapiens	ENST00000306121	SNX7-86151	-15.4	.(((((((((((((((.&.))))))))))))))).	CTGmAATTAAATTTTCAA&GTGAAAATTTAATTCAT
SNORD90_H.sapiens	ENST00000282924	JAKMIP1-27855	-15.4	.((((((.(((((((((.(.&.).))))))))).)))))).	AGGTGmAGATAAGTTTTCTCA&GGTGAAAATTTAATTCATCA
SNORD90_H.sapiens	ENST00000296125	TGM4-29473	-15.4	.((((((..((((((((((.&.))))))))))..)))))).	AGGTGmGGGAAAGTTTTCATA&GGTGAAAATTTAATTCATCA
SNORD90_H.sapiens	ENST00000312179	RSRC1-358776	-15.4	.((((((.(((((((((((&))))))))))).)))))).	AGTGmGATAAAATTTTCACT&GGTGAAAATTTAATTCATC
SNORD90_H.sapiens	ENST00000287272	UNC5D-221232	-15.4	.((.(..(((((((((((((&)))))))))))))..).)).	CGAGGmTTTTGAGTTTTCACT&GGTGAAAATTTAATTCATCA
SNORD90_H.sapiens	ENST00000312143	CMKLR1-27047	-15.4	.((((..(((((((.((((.&.)))).)))))))..)))).	AGATGmCTTTGAGTTCTCACA&GGTGAAAATTTAATTCATCA
SNORD90_H.sapiens	ENST00000296202	NMNAT3-69164	-15.4	.((((((.((((.((((((.&.)))))).)))).)))))).	AGATGmGGATGAAATTTCACA&GGTGAAAATTTAATTCATCA
SNORD90_H.sapiens	ENST00000269033	SSH2-3285	-15.4	.((((((((((((((.(((.&.))).)))))))))))))).	GGATGmGATTGAATTTCTATA&GGTGAAAATTTAATTCATCA
SNORD90_H.sapiens	ENST00000313237	PHF21B-72747	-15.4	.(((((((..((((((((((&))))))))))..))))))).	GGATGmAATAGGATTTTTATT&GGTGAAAATTTAATTCATCA
SNORD90_H.sapiens	ENST00000327906	PHF7-11505	-15.4	(((((((..(((.(((((((&))))))).)))..)))))))	TGATGmGACAAAAGTTTCACC&GGTGAAAATTTAATTCATCA
SNORD90_H.sapiens	ENST00000320560	ANO6-144463	-15.4	.((((((((.(((((((((&))))))))).)))))))).	TATGmGATTGTGTTTTCACT&GGTGAAAATTTAATTCATC
SNORD90_H.sapiens	ENST00000330909	MAGI1-193590	-15.4	.((((((((((((((((.&.)))))))))))))))).	CATGmAATTGGGTTTTCAG&GTGAAAATTTAATTCATC
SNORD90_H.sapiens	ENST00000341772	DNER-104563	-15.4	.((((((((((.(((((.&.))))).)))))))))).	GGATGmGATTGATTTTTCT&TGAAAATTTAATTCATCA
SNORD90_H.sapiens	ENST00000324058	C4orf50-61493	-15.4	.(((((((((((((((.&.))))))))))))))).	CTGmAATTAAATTTTCAG&GTGAAAATTTAATTCAT
SNORD90_H.sapiens	ENST00000329956	LRRC36-45156	-15.4	.(((((((((((((.((.&.)).))))))))))))).	AGATGmAATTAGATTATCC&TGAAAATTTAATTCATCA
SNORD90_H.sapiens	ENST00000320574	POLE-31012	-15.4	.(((((((((((((((.&.))))))))))))))).	AGATGmGATTGGATTTTA&GAAAATTTAATTCATCA
SNORD90_H.sapiens	ENST00000344646	ZFAND4-52662	-15.4	.((((((((((((.(((((&))))).)))))))))))).	AGTGmAATTAAATTATCATC&GGTGAAAATTTAATTCATC
SNORD90_H.sapiens	ENST00000331581	CADM1-284280	-15.4	.((((((((((((((((.&.)))))))))))))))).	GGGTGmGATTAAGTTTTTC&TGAAAATTTAATTCATCA
SNORD90_H.sapiens	ENST00000333447	PPFIA2-226764	-15.4	.((((..((((((((((.&.))))))))))..)))).	CTGmAAGGGAATTTTCACA&GGTGAAAATTTAATTCAT
SNORD90_H.sapiens	ENST00000336596	EPHA3-345984	-15.4	.(((((((((((((((.&.))))))))))))))).	CGATGmGGTTAGATTTTG&GAAAATTTAATTCATCA
SNORD90_H.sapiens	ENST00000337743	TASP1-105649	-15.4	.((((((((((((.(((.&.))).)))))))))))).	AGATGmAATTGGATATTCT&TGAAAATTTAATTCATCA
SNORD90_H.sapiens	ENST00000341199	SIMC1-29034	-15.4	.((((((..((.((((((((&)))))))).))..)))))).	AGATGmAGAGAATTTTTCACT&GGTGAAAATTTAATTCATCA
SNORD90_H.sapiens	ENST00000316549	SLC9A9-253433	-15.4	((((((..((((((((((((&))))))))))))..))))))	TGGTGmGTATAGGTTTTCATC&GGTGAAAATTTAATTCATCA
SNORD90_H.sapiens	ENST00000333617	LSAMP-96232	-15.4	(((((.((((((((((..(&)..)))))))))).)))))	TGATGmTGTTAAATTTTTGC&GTGAAAATTTAATTCATCA
SNORD90_H.sapiens	ENST00000330387	CREB3L2-78405	-15.4	.(((((.(((((((((..(&)..))))))))).))))).	AGATGmACTTAGGTTTTTGC&GTGAAAATTTAATTCATCA
SNORD90_H.sapiens	ENST00000337288	STARD7-13864	-15.4	.((((((((((.(((((.&.))))).)))))))))).	AGGTGmAGTTAATTTTTCT&TGAAAATTTAATTCATCA
SNORD90_H.sapiens	ENST00000343470	LYAR-6931	-15.4	.((((((..(((.(((((((&))))))).)))..)))))).	CGGTGmAGCCGAGATTTCACC&GGTGAAAATTTAATTCATCA
SNORD90_H.sapiens	ENST00000327097	MARCO-18360	-15.4	.((((((((((((((.((.&.)).)))))))))))))).	TATGmAATTGGATTTTGGCA&GGTGAAAATTTAATTCATC
SNORD90_H.sapiens	ENST00000335866	GRB10-201828	-15.4	(((((..(((((((.(((((&))))).)))))))..)))))	TGGTGmGCTTGAGTTGTCACT&GGTGAAAATTTAATTCATCA
SNORD90_H.sapiens	ENST00000356457	ASPH-28873	-15.4	.((((((((.(((((((((.&.))))))))).)))))))).	AGATGmGATTTAGTTTTTATG&GGTGAAAATTTAATTCATCA
SNORD90_H.sapiens	ENST00000360232	FOXP2-215100	-15.4	.((((((((((.((((((&)))))).)))))))))).	TTGmAGTTGAGTGTTCACT&GGTGAAAATTTAATTCAT
SNORD90_H.sapiens	ENST00000348831	ADARB1-24551	-15.4	.(((((..(((((((((.&.)))))))))..))))).	CTGmAATGGGATTTTCACG&GGTGAAAATTTAATTCAT
SNORD90_H.sapiens	ENST00000356408	CARD11-57868	-15.4	.((((((((((((((((.&.)))))))))))))))).	AGATGmGATTGGGTTTTTC&TGAAAATTTAATTCATCA
SNORD90_H.sapiens	ENST00000357716	GRM7-657870	-15.4	.((((((((((.(((((.&.))))).)))))))))).	TTGmAATTAAATCTTCACA&GGTGAAAATTTAATTCAT
SNORD90_H.sapiens	ENST00000357749	CHM-96386	-15.4	.(((((((((((.((((((&)))))).))))))))))).	CGTGmAATTAAGTATTCATC&GGTGAAAATTTAATTCATC
SNORD90_H.sapiens	ENST00000361781	SGMS1-306913	-15.4	.((((((.(((((((((.&.))))))))).)))))).	GGATGmAAATGAATTTTCT&TGAAAATTTAATTCATCA
SNORD90_H.sapiens	ENST00000357362	MDGA2-316230	-15.4	.(((((((((((((((.&.))))))))))))))).	CTGmAGTTAAATTTTCAA&GTGAAAATTTAATTCAT
SNORD90_H.sapiens	ENST00000351008	SPATA16-23898	-15.4	(((((((.(((((.((((((&)))))).))))).)))))))	TGATGmAAATGGGTGTTCGCT&GGTGAAAATTTAATTCATCA
SNORD90_H.sapiens	ENST00000358299	ICA1L-68103	-15.4	(((((((((((.((((((((&)))))))).)))))))))))	TGGTGmAATTAATTTTTTATT&GGTGAAAATTTAATTCATCA
SNORD90_H.sapiens	ENST00000366955	CENPF-27659	-15.4	.(((((((((((.(((((.&.))))).))))))))))).	GGGTGmAGTTAGGATTTCAG&GTGAAAATTTAATTCATCA
SNORD90_H.sapiens	ENST00000376131	FGF14-195554	-15.4	.((.((((.(((((((((((&))))))))))).)))).)).	CGAGGmAATGAGATTTTTACC&GGTGAAAATTTAATTCATCA
SNORD90_H.sapiens	ENST00000370621	EYS-771776	-15.4	.(((((((.((((((((((&)))))))))).))))))).	TATGmAATTTAGTTTTCACT&GGTGAAAATTTAATTCATC
SNORD90_H.sapiens	ENST00000375980	EFHD2-5553	-15.4	.(((((((((((.((((.&.)))).))))))))))).	CTGmAATTGAATTCTCACA&GGTGAAAATTTAATTCAT
SNORD90_H.sapiens	ENST00000369577	ZNF292-109495	-15.4	(((((((.(((((((((.&.))))))))).)))))))	TGATGmAAATAAGTTTTCT&TGAAAATTTAATTCATCA
SNORD90_H.sapiens	ENST00000367662	PAPPA2-343764	-15.4	.(((((((((((((((.(.&.).))))))))))))))).	GGATGmGATTAGGTTTTGGA&GTGAAAATTTAATTCATCA
SNORD90_H.sapiens	ENST00000376573	PIP4K2A-61336	-15.4	.((.(((..(((((((((((&)))))))))))..))).)).	AGAGGmGGAGGAGTTTTCACC&GGTGAAAATTTAATTCATCA
SNORD90_H.sapiens	ENST00000378825	CCDC3-53002	-15.4	(((.((.(((((((((((((&))))))))))))).)).)))	TGAGGmACTTAAATTTTTACC&GGTGAAAATTTAATTCATCA
SNORD90_H.sapiens	ENST00000388996	KCNQ3-41842	-15.4	.((((((((((((((.((.&.)).)))))))))))))).	GGATGmAATTGAATTTCCGG&GTGAAAATTTAATTCATCA
SNORD90_H.sapiens	ENST00000379376	RASSF2-17925	-15.4	.(((((((((((((.(((&))).))))))))))))).	TTGmGGTTAAATTTTGACC&GGTGAAAATTTAATTCAT
SNORD90_H.sapiens	ENST00000380959	NFIB-132551	-15.4	.((((((..(((((((((.&.)))))))))..)))))).	AGATGmAGAGAGATTTTCAG&GTGAAAATTTAATTCATCA
SNORD90_H.sapiens	ENST00000381075	PFKP-31049	-15.4	.((((((..(((((((.((.&.)).)))))))..)))))).	AGGTGmGAGGGAATTTTGACA&GGTGAAAATTTAATTCATCA
SNORD90_H.sapiens	ENST00000390652	BCAS3-524906	-15.4	.(((((..((((((((((.&.))))))))))..))))).	AGATGmGTCTGAGTTTTCAA&GTGAAAATTTAATTCATCA
SNORD90_H.sapiens	ENST00000381020	CDX2-4045	-15.4	.((((((.(((((((((((&))))))))))).)))))).	TGTGmAATGAGGTTTTCACT&GGTGAAAATTTAATTCATC
SNORD90_H.sapiens	ENST00000402739	CTNNA2-250129	-15.4	.(((((((.((((((((.&.)))))))).))))))).	AGATGmAGTAAGATTTTCT&TGAAAATTTAATTCATCA
SNORD90_H.sapiens	ENST00000397732	ZNF709-20891	-15.4	.(((((((((((.(((((&))))).))))))))))).	TTGmAGTTGAATTCTCACT&GGTGAAAATTTAATTCAT
SNORD90_H.sapiens	ENST00000409003	SAMD12-294531	-15.4	.(((((((.((((((((.&.)))))))).))))))).	AGATGmAGTCAGATTTTCT&TGAAAATTTAATTCATCA
SNORD90_H.sapiens	ENST00000409535	RAD54L2-27429	-15.4	.((.((((((((.(((((((&))))))).)))))))).)).	GGAGGmAGTTAAGGTTTCACT&GGTGAAAATTTAATTCATCA
SNORD90_H.sapiens	ENST00000400099	ATP5PF-17178	-15.4	.(((((((.((((((((.&.)))))))).))))))).	AGATGmAATGAGATTTTCT&TGAAAATTTAATTCATCA
SNORD90_H.sapiens	ENST00000419617	STK3-330288	-15.4	.((((((((((.(((((.&.))))).)))))))))).	TTGmAATTAAGTATTCACA&GGTGAAAATTTAATTCAT
SNORD90_H.sapiens	ENST00000432334	RIN2-109861	-15.4	.(((((((((((.(((((&))))).))))))))))).	TTGmAATTGAGTTGTCACT&GGTGAAAATTTAATTCAT
SNORD90_H.sapiens	ENST00000429238	AP000311.1-215643	-15.4	.((((((((((.(((((((&))))))).)))))))))).	TATGmAATTAAGATTTCACT&GGTGAAAATTTAATTCATC
SNORD90_H.sapiens	ENST00000506482	STPG2-471026	-15.4	((.((((((((((((((.(.&.).)))))))))))))).))	TGTTGmAGTTAAATTTTCTCA&GGTGAAAATTTAATTCATCA
SNORD90_H.sapiens	ENST00000509479	MAML3-376114	-15.4	.(((((((.(((((.(((((&))))).))))).))))))).	AGGTGmGATAAAGTTCTCACT&GGTGAAAATTTAATTCATCA
SNORD90_H.sapiens	ENST00000507958	CDH18-566133	-15.4	.(((((((((((((.((.&.)).))))))))))))).	AGATGmAATTGAGTTCTCC&TGAAAATTTAATTCATCA
SNORD90_H.sapiens	ENST00000517820	UTP23-53164	-15.4	((((((((.((((((.((((&)))).)))))).))))))))	TGGTGmAATAGAATTTCCACT&GGTGAAAATTTAATTCATCA
SNORD90_H.sapiens	ENST00000524981	CFAP54-324774	-15.4	.((((((.(((((((((.&.))))))))).)))))).	GGATGmAAGTAGATTTTCT&TGAAAATTTAATTCATCA
SNORD90_H.sapiens	ENST00000546373	CPM-8389	-15.4	.((((((..((.((((((((&)))))))).))..)))))).	GGATGmAGGGGACTTTTCATC&GGTGAAAATTTAATTCATCA
SNORD90_H.sapiens	ENST00000559000	AC090517.4-104888	-15.4	.((((((.(((((((.(((.&.))).))))))).)))))).	AGATGmGAATAAATTTACACA&GGTGAAAATTTAATTCATCA
SNORD90_H.sapiens	ENST00000564791	SNX29-312111	-15.4	.(((((((((((.(((((&))))).))))))))))).	TTGmAGTTAGATTCTCACT&GGTGAAAATTTAATTCAT
SNORD90_H.sapiens	ENST00000563764	AC106741.1-29956	-15.4	.(((((((.(((((((.((.&.)).))))))).))))))).	GGATGmGATGAGATTTTGACA&GGTGAAAATTTAATTCATCA
SNORD90_H.sapiens	ENST00000591969	RAVER1-917	-15.4	.((((((.((((((.(((((&))))).)))))).)))))).	CGGTGmAAATAGGTTCTCGCT&GGTGAAAATTTAATTCATCA
SNORD90_H.sapiens	ENST00000611685	KIZ-35238	-15.4	.((((((((.(((((((((&))))))))).)))))))).	TGTGmGGTTATATTTTCACT&GGTGAAAATTTAATTCATC
SNORD90_H.sapiens	ENST00000621609	AC024940.7-72858	-15.4	.((((((((((((.(((.&.))).)))))))))))).	AGATGmAGTTGGATCTTCT&TGAAAATTTAATTCATCA
SNORD90_H.sapiens	ENST00000258390	DOCK10-261827	-15.39	.(((((....((((((((((&))))))))))....))))).	CGATGmATGACAATTTTTACC&GGTGAAAATTTAATTCATCA
SNORD90_H.sapiens	ENST00000305123	IRS1-21111	-15.39	.(((((....((((((((((&))))))))))....))))).	GGATGmGTAGTAATTTTCACT&GGTGAAAATTTAATTCATCA
SNORD90_H.sapiens	ENST00000328611	OR51M1-661	-15.39	((((((....((((((((((&))))))))))....))))))	TGATGmGTGGTAGTTTTCACT&GGTGAAAATTTAATTCATCA
SNORD90_H.sapiens	ENST00000358415	ITIH2-3390	-15.39	.((((....(((((((((((&)))))))))))....)))).	GGGTGmTTAGAGATTTTCACT&GGTGAAAATTTAATTCATCA
SNORD90_H.sapiens	ENST00000347140	R3HDM2-62405	-15.35	(((((...((((((((((((&))))))))))))...)))))	TGATGmTCGTGAATTTTTACT&GGTGAAAATTTAATTCATCA
SNORD90_H.sapiens	ENST00000366552	WDR64-34216	-15.35	((((((...(((((((((((&)))))))))))...))))))	TGGTGmACAAGAATTTTTACC&GGTGAAAATTTAATTCATCA
SNORD90_H.sapiens	ENST00000376104	DLG2-555314	-15.35	(((.(((...((((((((((&))))))))))...))).)))	TGAAGmAAGTTAATTTTCACC&GGTGAAAATTTAATTCATCA
SNORD90_H.sapiens	ENST00000389416	PTPRN2-351920	-15.35	.(((((...((((.((((((&)))))).))))...))))).	GGGTGmATTGGGATCTTCACC&GGTGAAAATTTAATTCATCA
SNORD90_H.sapiens	ENST00000409959	TMEM131L-60856	-15.35	.((((((...((((((((((&))))))))))...)))))).	AGGTGmAAAGTAATTTTCATC&GGTGAAAATTTAATTCATCA
SNORD90_H.sapiens	ENST00000011700	VPS13D-103177	-15.3	.((((((((((((((.&.)))))))))))))).	AGATGmAATTAGATTTA&AAAATTTAATTCATCA
SNORD90_H.sapiens	ENST00000215790	TBC1D10A-12625	-15.3	(((((((..(((.(((((((&))))))).)))..)))))))	TGGTGmGACGAGGCTTTCACC&GGTGAAAATTTAATTCATCA
SNORD90_H.sapiens	ENST00000216036	RSPH14-34236	-15.3	.(((((((.(((((((((.&.))))))))).))))))).	TGTGmGGTTTGATTTTCACA&GGTGAAAATTTAATTCATC
SNORD90_H.sapiens	ENST00000235453	DENND1B-46393	-15.3	((((((((((((((((.&.))))))))))))))))	TGATGmAGTTGGGTTTTG&GAAAATTTAATTCATCA
SNORD90_H.sapiens	ENST00000252318	GALNT8-8644	-15.3	.(((..((((((((((((.&.))))))))))))..))).	AATGmTTTTGAGTTTTCACA&GGTGAAAATTTAATTCATC
SNORD90_H.sapiens	ENST00000253692	TBC1D5-419368	-15.3	.(((((((((((.((((((&)))))).))))))))))).	TGTGmAATTAAATATTCATC&GGTGAAAATTTAATTCATC
SNORD90_H.sapiens	ENST00000237380	MED28-11791	-15.3	.((((.(((((((((((.&.))))))))))).)))).	TTGmAAGTGAGTTTTCACA&GGTGAAAATTTAATTCAT
SNORD90_H.sapiens	ENST00000257435	NREP-24717	-15.3	((((((((((.(((((((((&))))))))).))))))))))	TGGTGmAATTATATTTTTATT&GGTGAAAATTTAATTCATCA
SNORD90_H.sapiens	ENST00000260943	ERBB4-601614	-15.3	((((((((.((((((((.&.)))))))).))))))))	TGATGmAATAGAATTTTCC&TGAAAATTTAATTCATCA
SNORD90_H.sapiens	ENST00000262429	ATP2C2-32995	-15.3	.((((((.((((.(((((((&))))))).)))).)))))).	AGATGmGGGTGAAATTTCACT&GGTGAAAATTTAATTCATCA
SNORD90_H.sapiens	ENST00000265417	ADGRF5-38637	-15.3	.(((((..(((((((.((((&)))).)))))))..))))).	CGATGmATCTGAATTTACACT&GGTGAAAATTTAATTCATCA
SNORD90_H.sapiens	ENST00000258484	EPC2-1279	-15.3	.(((((((((((((((.&.))))))))))))))).	CGATGmGGTTAAATTTTG&GAAAATTTAATTCATCA
SNORD90_H.sapiens	ENST00000258729	IGF2BP3-28767	-15.3	.(.((((.(((((((((((.&.))))))))))).)))).).	AGCTGmGACTGAGTTTTCACA&GGTGAAAATTTAATTCATCA
SNORD90_H.sapiens	ENST00000262419	KANSL1-146734	-15.3	.((.((((.(((((((((((&))))))))))).)))).)).	AGAGGmAGTCAGATTTTTACC&GGTGAAAATTTAATTCATCA
SNORD90_H.sapiens	ENST00000265896	SQLE-18188	-15.3	(((((((((((((.((((((&)))))).)))))))))))))	TGATGmAGTTAGGTATTTATT&GGTGAAAATTTAATTCATCA
SNORD90_H.sapiens	ENST00000260570	IFT172-21534	-15.3	.((((..(((((.(((((((&))))))).)))))..)))).	AGGTGmTTTTGAAGTTTCACT&GGTGAAAATTTAATTCATCA
SNORD90_H.sapiens	ENST00000264866	TBC1D19-120209	-15.3	.(((((.((((((((((.&.)))))))))).))))).	CTGmAGTGGAATTTTCACA&GGTGAAAATTTAATTCAT
SNORD90_H.sapiens	ENST00000262648	ANOS1-93020	-15.3	.((((.((((((.(((((((&))))))).)))))).)))).	AGGTGmCATTAGAATTTCACT&GGTGAAAATTTAATTCATCA
SNORD90_H.sapiens	ENST00000258104	DYSF-173183	-15.3	((((((.((((((((((.&.)))))))))).))))))	TGGTGmATTTAAATTTTCT&TGAAAATTTAATTCATCA
SNORD90_H.sapiens	ENST00000307431	CNTNAP4-177577	-15.3	.((((((((((.(((((.&.))))).)))))))))).	GGATGmGATTAATTTTTCT&TGAAAATTTAATTCATCA
SNORD90_H.sapiens	ENST00000286744	ADAMTSL3-35260	-15.3	.((((((((.(((((((((.&.))))))))).)))))))).	AGGTGmAATTTAGTTTTTATA&GGTGAAAATTTAATTCATCA
SNORD90_H.sapiens	ENST00000296585	ITGA2-58239	-15.3	.((((.(((((((((((.&.))))))))))).)))).	TTGmAACTGAATTTTCACA&GGTGAAAATTTAATTCAT
SNORD90_H.sapiens	ENST00000279247	CAPN1-10729	-15.3	((((((((((.((((((.&.)))))).))))))))))	TGATGmAGTTGTATTTTCT&TGAAAATTTAATTCATCA
SNORD90_H.sapiens	ENST00000309649	RNF146-8544	-15.3	.(((((((((((((((.&.))))))))))))))).	AGATGmGGTTGAATTTTA&GAAAATTTAATTCATCA
SNORD90_H.sapiens	ENST00000276708	GSDMC-32090	-15.3	(((((((((((((.((((((&)))))).)))))))))))))	TGATGmAATTAGGTATTTATT&GGTGAAAATTTAATTCATCA
SNORD90_H.sapiens	ENST00000299443	POTED-19754	-15.3	((.((((((((((((((((.&.)))))))))))))))).))	TGTTGmAATTAGATTTTTATG&GGTGAAAATTTAATTCATCA
SNORD90_H.sapiens	ENST00000306801	RPTOR-40039	-15.3	.((((.(((((((.((((((&)))))).))))))).)))).	GGATGmTGTTGGGTATTCACT&GGTGAAAATTTAATTCATCA
SNORD90_H.sapiens	ENST00000296591	EDIL3-310466	-15.3	.(((((((((((.((((((&)))))).))))))))))).	TGTGmGGTTGAATGTTCACT&GGTGAAAATTTAATTCATC
SNORD90_H.sapiens	ENST00000306799	RNF150-146819	-15.3	.(((((((((((.((((((&)))))).))))))))))).	TGTGmAGTTAAGTCTTCATC&GGTGAAAATTTAATTCATC
SNORD90_H.sapiens	ENST00000288447	DMD-167042	-15.3	.(((((((.(((((((.(((&))).))))))).))))))).	AGATGmGATGAAATTTTAGCC&GGTGAAAATTTAATTCATCA
SNORD90_H.sapiens	ENST00000275227	SLC18B1-7216	-15.3	.((((((..(((((((((((&)))))))))))..)))))).	GGATGmGAGAAAATTTTTATC&GGTGAAAATTTAATTCATCA
SNORD90_H.sapiens	ENST00000305124	GAP43-80855	-15.3	.((((((((((.(((((.&.))))).)))))))))).	CTGmAGTTAAATCTTCACA&GGTGAAAATTTAATTCAT
SNORD90_H.sapiens	ENST00000277120	NTRK2-209745	-15.3	.((((((((.((((((((.&.)))))))).)))))))).	CATGmGATTGTATTTTCACA&GGTGAAAATTTAATTCATC
SNORD90_H.sapiens	ENST00000311745	RBFOX1-236676	-15.3	(((((((((((((((((..(&)..)))))))))))))))))	TGGTGmGGTTGAGTTTTTCTC&GGTGAAAATTTAATTCATCA
SNORD90_H.sapiens	ENST00000287272	UNC5D-556494	-15.3	.((((((((((((((.&.)))))))))))))).	AGATGmAGTTGAATTTG&AAAATTTAATTCATCA
SNORD90_H.sapiens	ENST00000295569	TAFA4-79647	-15.3	.((((((.(((((((((.&.))))))))).)))))).	AGATGmAGGTAGATTTTCT&TGAAAATTTAATTCATCA
SNORD90_H.sapiens	ENST00000298355	TRIM9-119082	-15.3	.(((((((((.((((((.&.)))))).))))))))).	AGGTGmAGTTATATTTTCT&TGAAAATTTAATTCATCA
SNORD90_H.sapiens	ENST00000305747	CERS6-101414	-15.3	.((((((..(((((((((.&.)))))))))..)))))).	GGATGmAGGAAAGTTTTCAA&GTGAAAATTTAATTCATCA
SNORD90_H.sapiens	ENST00000301776	ASRGL1-19283	-15.3	.(((((((((((((.((.&.)).))))))))))))).	AGATGmGATTGAGTTCTCT&TGAAAATTTAATTCATCA
SNORD90_H.sapiens	ENST00000315330	CLEC1A-2769	-15.3	(((((((((((((((.&.)))))))))))))))	TGATGmAATTGAGTTTG&AAAATTTAATTCATCA
SNORD90_H.sapiens	ENST00000314191	PRKDC-97764	-15.3	.((((((((((.(((((((&))))))).)))))))))).	AATGmAGTTAAAATTTTACC&GGTGAAAATTTAATTCATC
SNORD90_H.sapiens	ENST00000339506	DCAF17-26942	-15.3	.((((((((((((((.&.)))))))))))))).	AGATGmAGTTAGATTTG&AAAATTTAATTCATCA
SNORD90_H.sapiens	ENST00000341617	GRM8-598863	-15.3	.(((((..((((((.((((.&.)))).))))))..))))).	GGATGmATGTGAGTTCTCACA&GGTGAAAATTTAATTCATCA
SNORD90_H.sapiens	ENST00000337777	PLS1-50994	-15.3	((((((((((((((((.(.&.).))))))))))))))))	TGGTGmGATTAAATTTTGGG&GTGAAAATTTAATTCATCA
SNORD90_H.sapiens	ENST00000319217	MPDZ-128996	-15.3	(((((((..(.(((((((((&))))))))).)..)))))))	TGATGmAGGGGCATTTTCATC&GGTGAAAATTTAATTCATCA
SNORD90_H.sapiens	ENST00000322659	PHF8-98792	-15.3	((((((((((((((.((((.&.)))).))))))))))))))	TGGTGmAATTAGGTTCTTATG&GGTGAAAATTTAATTCATCA
SNORD90_H.sapiens	ENST00000339824	KSR2-162089	-15.3	.(((((((((((.(((((.&.))))).))))))))))).	AGGTGmAATTGGAGTTTCGA&GTGAAAATTTAATTCATCA
SNORD90_H.sapiens	ENST00000343289	NT5C2-99525	-15.3	.((((((..((((((((((&))))))))))..)))))).	AATGmAATCTGATTTTCACT&GGTGAAAATTTAATTCATC
SNORD90_H.sapiens	ENST00000343411	MBTPS1-63136	-15.3	.((((((..(((((((((.&.)))))))))..)))))).	CGGTGmAAGAAAATTTTCAA&GTGAAAATTTAATTCATCA
SNORD90_H.sapiens	ENST00000336454	CDC14A-24014	-15.3	.(((((((((((((((.&.))))))))))))))).	AGATGmGGTTGAGTTTTA&GAAAATTTAATTCATCA
SNORD90_H.sapiens	ENST00000320876	SMCHD1-35259	-15.3	(((((((((((((((((.&.)))))))))))))))))	TGATGmGGTTGGATTTTTT&TGAAAATTTAATTCATCA
SNORD90_H.sapiens	ENST00000337743	TASP1-237240	-15.3	(((((((..((((((((.((&)).))))))))..)))))))	TGATGmAAAGGAATTTTCTCT&GGTGAAAATTTAATTCATCA
SNORD90_H.sapiens	ENST00000345080	LIN28B-103724	-15.3	.((((((((((((((.&.)))))))))))))).	AGATGmAGTTGAGTTTG&AAAATTTAATTCATCA
SNORD90_H.sapiens	ENST00000344773	BABAM2-19747	-15.3	.(((.(((((((((((((.&.))))))))))))).))).	AATGmCATTGAATTTTCACA&GGTGAAAATTTAATTCATC
SNORD90_H.sapiens	ENST00000332981	PRKCH-73092	-15.3	.((((((((((((((.&.)))))))))))))).	AGATGmAGTTGAGTTTA&AAAATTTAATTCATCA
SNORD90_H.sapiens	ENST00000338037	PLCB1-339418	-15.3	.(((((((((((((((.&.))))))))))))))).	AGGTGmAATTGGATTTTG&GAAAATTTAATTCATCA
SNORD90_H.sapiens	ENST00000344429	NOVA1-58638	-15.3	(((.((((((((.(((((((&))))))).)))))))).)))	TGAGGmAGTTAAAATTTTACC&GGTGAAAATTTAATTCATCA
SNORD90_H.sapiens	ENST00000341028	CDK11B-9953	-15.3	(((.(((.((((((((((((&)))))))))))).))).)))	TGAGGmGAGTGAGTTTTCACT&GGTGAAAATTTAATTCATCA
SNORD90_H.sapiens	ENST00000342287	PBX3-194009	-15.3	((((((.(((((.(((((((&))))))).))))).))))))	TGATGmACTTGGGCTTTCACT&GGTGAAAATTTAATTCATCA
SNORD90_H.sapiens	ENST00000335327	WASF3-44807	-15.3	.((((((((((((((.(((&))).)))))))))))))).	AGTGmAGTTAGGTTTTGACT&GGTGAAAATTTAATTCATC
SNORD90_H.sapiens	ENST00000333188	COPB2-18584	-15.3	.(((((((.((((((((.&.)))))))).))))))).	CTGmAATTACATTTTCACA&GGTGAAAATTTAATTCAT
SNORD90_H.sapiens	ENST00000317647	NOSTRIN-59614	-15.3	(((((((((((((((.&.)))))))))))))))	TGATGmAGTTGAATTTG&AAAATTTAATTCATCA
SNORD90_H.sapiens	ENST00000318063	MICU3-45152	-15.3	.(((((((((((((.(((((&))))).))))))))))))).	AGATGmGATTAAGTTCTTATT&GGTGAAAATTTAATTCATCA
SNORD90_H.sapiens	ENST00000343631	EXT2-41804	-15.3	.((((((..((((.(((((.&.))))).))))..)))))).	AGGTGmAAAGGAATCTTCACA&GGTGAAAATTTAATTCATCA
SNORD90_H.sapiens	ENST00000332175	PTPRM-239393	-15.3	(((((((..(((((((((((&)))))))))))..)))))))	TGATGmAGCCAAATTTTCATT&GGTGAAAATTTAATTCATCA
SNORD90_H.sapiens	ENST00000357115	LRBA-486482	-15.3	.((((((((((((((.&.)))))))))))))).	AGATGmAGTTAGATTTA&AAAATTTAATTCATCA
SNORD90_H.sapiens	ENST00000367052	CR1-75404	-15.3	.(((((((.((((((((.&.)))))))).))))))).	AGATGmAATGGAGTTTTCC&TGAAAATTTAATTCATCA
SNORD90_H.sapiens	ENST00000355755	KIF16B-81827	-15.3	.((((((((((((((((.&.)))))))))))))))).	CATGmGGTTAGATTTTCAG&GTGAAAATTTAATTCATC
SNORD90_H.sapiens	ENST00000351718	NRCAM-131335	-15.3	(((((((..(((.(((((((&))))))).)))..)))))))	TGGTGmGAGGGAGGTTTCACT&GGTGAAAATTTAATTCATCA
SNORD90_H.sapiens	ENST00000354179	NSD1-142115	-15.3	.(((((.(((((((((((((&))))))))))))).))))).	AGATGmACTTGGATTTTTATT&GGTGAAAATTTAATTCATCA
SNORD90_H.sapiens	ENST00000347230	ZFYVE26-39555	-15.3	.((((((.((((((.(((((&))))).)))))).)))))).	AGGTGmAGATAAGTTCTTACC&GGTGAAAATTTAATTCATCA
SNORD90_H.sapiens	ENST00000360228	CACNA1A-82536	-15.3	(((((..(((((((((.(((&))).)))))))))..)))))	TGATGmTTTTAGATTTTAGCC&GGTGAAAATTTAATTCATCA
SNORD90_H.sapiens	ENST00000356435	PTPRD-278353	-15.3	.(((((((((((((.((.&.)).))))))))))))).	AGATGmGATTGAATTATCT&TGAAAATTTAATTCATCA
SNORD90_H.sapiens	ENST00000373491	TBC1D22B-59421	-15.3	.((((((..(((((((((.&.)))))))))..)))))).	GGATGmAGGAGGATTTTCAG&GTGAAAATTTAATTCATCA
SNORD90_H.sapiens	ENST00000371438	RUNX2-15128	-15.3	.(((((.((((((((((.&.)))))))))).))))).	CTGmAATAGAATTTTCACA&GGTGAAAATTTAATTCAT
SNORD90_H.sapiens	ENST00000376286	PCCA-350247	-15.3	.((((((((((((((.&.)))))))))))))).	AGATGmAGTTGAATTTA&AAAATTTAATTCATCA
SNORD90_H.sapiens	ENST00000371236	DAB1-83651	-15.3	.(((((.((((((((((((&)))))))))))).))))).	AGTGmGAATGGATTTTCACT&GGTGAAAATTTAATTCATC
SNORD90_H.sapiens	ENST00000367942	ATF6-152572	-15.3	.((((((((.(((((((.&.))))))).)))))))).	AGATGmAATTTGATTTTCC&TGAAAATTTAATTCATCA
SNORD90_H.sapiens	ENST00000373367	ZDHHC15-71816	-15.3	.((((((((((((((.&.)))))))))))))).	AGATGmAATTGAGTTTG&AAAATTTAATTCATCA
SNORD90_H.sapiens	ENST00000373131	DACH2-666387	-15.3	.(((.((((((((((((.&.)))))))))))).))).	CTGmATTTGGATTTTCACA&GGTGAAAATTTAATTCAT
SNORD90_H.sapiens	ENST00000373202	SGPL1-64524	-15.3	((((((((((((((.((.&.)).))))))))))))))	TGATGmGATTGAGTTATCT&TGAAAATTTAATTCATCA
SNORD90_H.sapiens	ENST00000374466	CSGALNACT2-25423	-15.3	.((((((..(((((((((.&.)))))))))..)))))).	AGTGmAGTCTAATTTTCACA&GGTGAAAATTTAATTCATC
SNORD90_H.sapiens	ENST00000370153	SLC35A3-12339	-15.3	.(((((((.((((((((.&.)))))))).))))))).	AGATGmAATGAAATTTTCT&TGAAAATTTAATTCATCA
SNORD90_H.sapiens	ENST00000378494	CAMKMT-281572	-15.3	.((((((.(((((((((.&.))))))))).)))))).	AGATGmAGATGAGTTTTCT&TGAAAATTTAATTCATCA
SNORD90_H.sapiens	ENST00000378494	CAMKMT-167485	-15.3	.((((((((((.((((((.&.)))))).)))))))))).	AGTGmGGTTGAACTTTCACA&GGTGAAAATTTAATTCATC
SNORD90_H.sapiens	ENST00000392979	ANO4-248857	-15.3	.((((((((((((((.&.)))))))))))))).	AGATGmAATTGAATTTA&AAAATTTAATTCATCA
SNORD90_H.sapiens	ENST00000377865	PCDH9-324533	-15.3	.(((((((((.((((((.&.)))))).))))))))).	GGATGmGATTATGTTTTCT&TGAAAATTTAATTCATCA
SNORD90_H.sapiens	ENST00000393660	DEFB110-6780	-15.3	(((.((((((((((((.(((&))).)))))))))))).)))	TGAGGmGATTAAATTTTGGCT&GGTGAAAATTTAATTCATCA
SNORD90_H.sapiens	ENST00000382275	CDH18-68446	-15.3	.((((((((((.(((((((&))))))).)))))))))).	AGTGmAATTGAAATTTCATC&GGTGAAAATTTAATTCATC
SNORD90_H.sapiens	ENST00000389297	CFAP69-29192	-15.3	((((((.((((((((.((((&)))).)))))))).))))))	TGATGmATTTGAGTTTCCATC&GGTGAAAATTTAATTCATCA
SNORD90_H.sapiens	ENST00000391836	SMYD3-141734	-15.3	(((((((((((((((.&.)))))))))))))))	TGATGmAGTTAGATTTA&AAAATTTAATTCATCA
SNORD90_H.sapiens	ENST00000378204	EXT1-67996	-15.3	.((((((((((.(((((((&))))))).)))))))))).	AGTGmAGTTGGACTTTTACC&GGTGAAAATTTAATTCATC
SNORD90_H.sapiens	ENST00000393386	PTPRZ1-160171	-15.3	((((((((.(((((((((((&))))))))))).))))))))	TGATGmAATCAGATTTTTATT&GGTGAAAATTTAATTCATCA
SNORD90_H.sapiens	ENST00000398250	PLPP4-26761	-15.3	.((((((.((((((.(((((&))))).)))))).)))))).	GGATGmGGGTGAGTTCTCACT&GGTGAAAATTTAATTCATCA
SNORD90_H.sapiens	ENST00000405799	TDRD15-8361	-15.3	(((((..((.((((((((((&)))))))))).))..)))))	TGATGmGCTTTAGTTTTCACT&GGTGAAAATTTAATTCATCA
SNORD90_H.sapiens	ENST00000400314	PCBP3-93683	-15.3	.(((((..((((((((((&))))))))))..))))).	CTGmGATCTAATTTTCACC&GGTGAAAATTTAATTCAT
SNORD90_H.sapiens	ENST00000423059	THSD7A-3797	-15.3	.((((((.((((((((.(((&))).)))))))).)))))).	GGATGmAGGTGGATTTTGACT&GGTGAAAATTTAATTCATCA
SNORD90_H.sapiens	ENST00000429002	TXNRD1-6723	-15.3	(((((((((((((((.&.)))))))))))))))	TGATGmAATTGAATTTG&AAAATTTAATTCATCA
SNORD90_H.sapiens	ENST00000443496	LTF-17275	-15.3	.(((((((((.(((((((.&.))))))).))))))))).	GGGTGmAGTTGCATTTTCGA&GTGAAAATTTAATTCATCA
SNORD90_H.sapiens	ENST00000464233	ROBO1-417992	-15.3	.((((((((.(((((((((&))))))))).)))))))).	CGTGmGGTTGTGTTTTCACT&GGTGAAAATTTAATTCATC
SNORD90_H.sapiens	ENST00000475045	RUNX1-360038	-15.3	.(((((((((((.(((((&))))).))))))))))).	CTGmAGTTGAGTTCTCACT&GGTGAAAATTTAATTCAT
SNORD90_H.sapiens	ENST00000487694	ROBO2-2921	-15.3	.(((((.((((((((((.&.)))))))))).))))).	GGATGmACTTAAATTTTCT&TGAAAATTTAATTCATCA
SNORD90_H.sapiens	ENST00000507166	AC058822.1-403375	-15.3	.(((((.((((((((((((&)))))))))))).))))).	TGTGmAGATGAATTTTTACC&GGTGAAAATTTAATTCATC
SNORD90_H.sapiens	ENST00000507168	LNX1-24389	-15.3	.(((((((.((((((((((&)))))))))).))))))).	AGTGmGATTTAATTTTCACT&GGTGAAAATTTAATTCATC
SNORD90_H.sapiens	ENST00000519325	MFAP3-92116	-15.3	.((((((..((((((.((((&)))).))))))..)))))).	GGATGmAACAAGATTTCCACC&GGTGAAAATTTAATTCATCA
SNORD90_H.sapiens	ENST00000523367	NKAIN3-354272	-15.3	((.((((.(((((((((((.&.))))))))))).)))).))	TGCTGmAGCTGAATTTTCACG&GGTGAAAATTTAATTCATCA
SNORD90_H.sapiens	ENST00000513615	QDPR-39533	-15.3	.((((((..(((((((((.&.)))))))))..)))))).	AGATGmAGAGAAGTTTTCAA&GTGAAAATTTAATTCATCA
SNORD90_H.sapiens	ENST00000518659	TENM2-281216	-15.3	.((((((((((((.(((((&))))).)))))))))))).	TGTGmAGTTAAATTCTCATC&GGTGAAAATTTAATTCATC
SNORD90_H.sapiens	ENST00000518177	EYA1-1492	-15.3	(((.(((.((((((((((((&)))))))))))).))).)))	TGAGGmAAATGAATTTTTACC&GGTGAAAATTTAATTCATCA
SNORD90_H.sapiens	ENST00000528727	CNTN5-533868	-15.3	.((((..(((((((.((((.&.)))).)))))))..)))).	AGATGmCTTTAAATTGTCACA&GGTGAAAATTTAATTCATCA
SNORD90_H.sapiens	ENST00000528727	CNTN5-196730	-15.3	.((.(((..((((((((((.&.))))))))))..))).)).	AGAAGmAAGAGAATTTTCACA&GGTGAAAATTTAATTCATCA
SNORD90_H.sapiens	ENST00000526793	KBTBD3-23387	-15.3	.((((((((((((.(((.&.))).)))))))))))).	AGATGmAATTAAATGTTCC&TGAAAATTTAATTCATCA
SNORD90_H.sapiens	ENST00000532852	AP002495.1-21662	-15.3	.((((((((.(((((((((&))))))))).)))))))).	CATGmGGTTATGTTTTCACT&GGTGAAAATTTAATTCATC
SNORD90_H.sapiens	ENST00000568235	ACSM3-58898	-15.3	.(((((.(((((((.(((((&))))).))))))).))))).	AGGTGmACTTGAATTGTCATC&GGTGAAAATTTAATTCATCA
SNORD90_H.sapiens	ENST00000565308	HNRNPA1P48-19101	-15.3	.((.((((((((((((..(&)..)))))))))))).)).	AGAGGmAATTGAATTTTTGC&GTGAAAATTTAATTCATCA
SNORD90_H.sapiens	ENST00000562840	C16orf95-118711	-15.3	.(((((((((((((((((&))))))))))))))))).	TTGmGGTTGGATTTTTACT&GGTGAAAATTTAATTCAT
SNORD90_H.sapiens	ENST00000614508	TUBGCP5-42770	-15.3	.((.((((((((((((((.&.)))))))))))))).)).	GGAAGmAGTTGGGTTTTCAG&GTGAAAATTTAATTCATCA
SNORD90_H.sapiens	ENST00000640791	SCN2A-37687	-15.3	.((((((((((((((.((.&.)).)))))))))))))).	AGATGmGGTTAGATTTCCAA&GTGAAAATTTAATTCATCA
SNORD90_H.sapiens	ENST00000255283	ATP8A2-285816	-15.29	.(((((....((((((((((&))))))))))....))))).	GGATGmGTTGTGGTTTTCACT&GGTGAAAATTTAATTCATCA
SNORD90_H.sapiens	ENST00000370473	GBP1-4192	-15.29	.((((....(((((((((((&)))))))))))....)))).	GGGTGmTTTGAAGTTTTCACT&GGTGAAAATTTAATTCATCA
SNORD90_H.sapiens	ENST00000297325	SUN3-17122	-15.25	.((((...((((((((.(((&))).))))))))...)))).	GGATGmTGGTAAATTTTGGCC&GGTGAAAATTTAATTCATCA
SNORD90_H.sapiens	ENST00000288350	LCA5L-33512	-15.25	.(((((...((((.((((((&)))))).))))...))))).	AGATGmGTGGAAATGTTCACC&GGTGAAAATTTAATTCATCA
SNORD90_H.sapiens	ENST00000338316	ADCY2-77480	-15.25	.((((...(((((.((((((&)))))).)))))...)))).	AGGTGmTAGTAGATCTTCACC&GGTGAAAATTTAATTCATCA
SNORD90_H.sapiens	ENST00000340700	KCNK10-145707	-15.25	.((((((...((((((((((&))))))))))...)))))).	GGGTGmGGGCTGGTTTTTACC&GGTGAAAATTTAATTCATCA
SNORD90_H.sapiens	ENST00000414978	MCF2-21581	-15.25	.(((((...(((((((((((&)))))))))))...))))).	GGATGmGCAGAAATTTTCATC&GGTGAAAATTTAATTCATCA
SNORD90_H.sapiens	ENST00000475668	MGAM-31084	-15.25	.(((((...(((((((((((&)))))))))))...))))).	GGATGmGTCAGGGTTTTCACT&GGTGAAAATTTAATTCATCA
SNORD90_H.sapiens	ENST00000522171	INTS8-827	-15.25	(((((((...((((((((((&))))))))))...)))))))	TGGTGmAAAATAATTTTCATC&GGTGAAAATTTAATTCATCA
SNORD90_H.sapiens	ENST00000651092	ABLIM1-52810	-15.25	.(((((...(((((((((((&)))))))))))...))))).	AGATGmACTGGAATTTTCATT&GGTGAAAATTTAATTCATCA
SNORD90_H.sapiens	ENST00000156471	AQR-96365	-15.2	.(((((((.(((((((((&))))))))).))))))).	CTGmAATTACATTTTCACT&GGTGAAAATTTAATTCAT
SNORD90_H.sapiens	ENST00000226725	KLHL2-109475	-15.2	.((((..(((((((((..(&)..)))))))))..)))).	AGATGmTTTTGAATTTTTGC&GTGAAAATTTAATTCATCA
SNORD90_H.sapiens	ENST00000225792	DDX5-3134	-15.2	.(((((((.(((((((((&))))))))).))))))).	CTGmAATTGTGTTTTCACT&GGTGAAAATTTAATTCAT
SNORD90_H.sapiens	ENST00000228705	PPM1H-72254	-15.2	.(((.((((((((((((((&)))))))))))))).))).	AATGmTATTGAATTTTCACT&GGTGAAAATTTAATTCATC
SNORD90_H.sapiens	ENST00000225724	GOSR1-5840	-15.2	.((((((((((((((.&.)))))))))))))).	AGATGmAATTAAATTTA&AAAATTTAATTCATCA
SNORD90_H.sapiens	ENST00000218548	ATP12A-22524	-15.2	.(.(((((((.((((((((.&.)))))))).))))))).).	AGCTGmGGTTATGTTTTCACG&GGTGAAAATTTAATTCATCA
SNORD90_H.sapiens	ENST00000222747	TSPAN12-61348	-15.2	.((((((.(((((((.(((.&.))).))))))).)))))).	GGATGmGACTAAGTTTACACG&GGTGAAAATTTAATTCATCA
SNORD90_H.sapiens	ENST00000249636	PIAS1-104764	-15.2	.((((((.((((((((((((&)))))))))))).)))))).	GGATGmAGCTGAATTTTTATT&GGTGAAAATTTAATTCATCA
SNORD90_H.sapiens	ENST00000230173	ADGRG6-28804	-15.2	.((((((((.(((((((.&.))))))).)))))))).	AGATGmGATTTGATTTTCT&TGAAAATTTAATTCATCA
SNORD90_H.sapiens	ENST00000232607	UMPS-16767	-15.2	.((((((..(((((.(((((&))))).)))))..)))))).	CGGTGmGAGGAGGTTCTCACT&GGTGAAAATTTAATTCATCA
SNORD90_H.sapiens	ENST00000265149	TET2-72962	-15.2	(((((((((((((.((((((&)))))).)))))))))))))	TGGTGmAATTAGATGTTTATT&GGTGAAAATTTAATTCATCA
SNORD90_H.sapiens	ENST00000260327	CTDSPL2-91754	-15.2	.((.(((..(((((((((((&)))))))))))..))).)).	AGAAGmAAGAGAATTTTCACT&GGTGAAAATTTAATTCATCA
SNORD90_H.sapiens	ENST00000262189	KMT2C-139742	-15.2	.((((((.((((.(((((((&))))))).)))).)))))).	GGATGmGGATGGGGTTTCGCC&GGTGAAAATTTAATTCATCA
SNORD90_H.sapiens	ENST00000264868	SEL1L3-89085	-15.2	.(((((((((((.((((.&.)))).))))))))))).	AGATGmAATTAAGATTTCT&TGAAAATTTAATTCATCA
SNORD90_H.sapiens	ENST00000261556	TMEM260-2373	-15.2	.((((((((.(((((((((&))))))))).)))))))).	TATGmAATTATATTTTCATC&GGTGAAAATTTAATTCATC
SNORD90_H.sapiens	ENST00000256646	NOTCH2-118733	-15.2	(((((.(((.((((((((((&)))))))))).))).)))))	TGATGmTGTTCAGTTTTTACC&GGTGAAAATTTAATTCATCA
SNORD90_H.sapiens	ENST00000265136	COBL-65365	-15.2	.((((..(((((((.((((.&.)))).)))))))..)))).	GGGTGmGTTTAAGTTGTCACA&GGTGAAAATTTAATTCATCA
SNORD90_H.sapiens	ENST00000264664	FGF10-8446	-15.2	(((((((((((((((.&.)))))))))))))))	TGATGmAATTAGATTTA&AAAATTTAATTCATCA
SNORD90_H.sapiens	ENST00000265560	USP4-19383	-15.2	.((((((((((((((.&.)))))))))))))).	AGATGmAGTTAAATTTA&AAAATTTAATTCATCA
SNORD90_H.sapiens	ENST00000265175	SEC24B-69428	-15.2	.(((((((((.(((((((&))))))).))))))))).	TTGmAGTTAGAGTTTCACT&GGTGAAAATTTAATTCAT
SNORD90_H.sapiens	ENST00000257749	BACH2-62615	-15.2	(((((.(((.((((((((((&)))))))))).))).)))))	TGATGmTGTTTAGTTTTTACC&GGTGAAAATTTAATTCATCA
SNORD90_H.sapiens	ENST00000257897	AGAP2-9758	-15.2	.(((((((((((.(((((.&.))))).))))))))))).	AGGTGmAGTTGGGGTTTCAG&GTGAAAATTTAATTCATCA
SNORD90_H.sapiens	ENST00000267853	MYZAP-58865	-15.2	.((((((((((((((((.&.)))))))))))))))).	GGATGmGGTTGGATTTTTC&TGAAAATTTAATTCATCA
SNORD90_H.sapiens	ENST00000261574	IPO5-55185	-15.2	((.(((((((((((((.(((&))).))))))))))))).))	TGTTGmAATTAAATTTTGACT&GGTGAAAATTTAATTCATCA
SNORD90_H.sapiens	ENST00000258679	PLEKHA8-12255	-15.2	(((.(((..(((((((((((&)))))))))))..))).)))	TGAAGmAAGGGAGTTTTCATC&GGTGAAAATTTAATTCATCA
SNORD90_H.sapiens	ENST00000261275	FAM189A1-29458	-15.2	.(((((((((((.((((.&.)))).))))))))))).	AGATGmAGTTGAAATTTCC&TGAAAATTTAATTCATCA
SNORD90_H.sapiens	ENST00000261862	THSD4-211311	-15.2	((((((((((.((((((.&.)))))).))))))))))	TGATGmAATTACATTTTCC&TGAAAATTTAATTCATCA
SNORD90_H.sapiens	ENST00000263050	AKAP7-25759	-15.2	.((((((((((.(((((.&.))))).)))))))))).	GGGTGmAATTAATTTTTCT&TGAAAATTTAATTCATCA
SNORD90_H.sapiens	ENST00000262992	INPP4B-173428	-15.2	.((((((((((((((.&.)))))))))))))).	AGATGmAGTTAAGTTTG&AAAATTTAATTCATCA
SNORD90_H.sapiens	ENST00000262726	EFCAB6-47873	-15.2	((((((((((((((((.&.))))))))))))))))	TGGTGmGATTGAATTTTA&GAAAATTTAATTCATCA
SNORD90_H.sapiens	ENST00000308159	NUP93-92450	-15.2	.(((((((((.(((((((&))))))).))))))))).	TTGmAGTTGAAGTTTCACT&GGTGAAAATTTAATTCAT
SNORD90_H.sapiens	ENST00000281142	SCLT1-189199	-15.2	.(((((((.((((((((.&.)))))))).))))))).	GGATGmAGTAAGATTTTCT&TGAAAATTTAATTCATCA
SNORD90_H.sapiens	ENST00000310758	ELMO1-574955	-15.2	.((((..((((((((((((&))))))))))))..)))).	CATGmGCCTAGATTTTCACC&GGTGAAAATTTAATTCATC
SNORD90_H.sapiens	ENST00000295095	ARHGAP15-513664	-15.2	.(((((((((((((((.&.))))))))))))))).	AGATGmGGTTAAATTTTA&GAAAATTTAATTCATCA
SNORD90_H.sapiens	ENST00000296585	ITGA2-31349	-15.2	(((((((.((((.(((((((&))))))).)))).)))))))	TGGTGmAGGTGGAGTTTCACT&GGTGAAAATTTAATTCATCA
SNORD90_H.sapiens	ENST00000274473	MEGF10-19499	-15.2	.((((((((.(((((((((&))))))))).)))))))).	TGTGmGGTTGTGTTTTCACT&GGTGAAAATTTAATTCATC
SNORD90_H.sapiens	ENST00000284885	TMPRSS15-41259	-15.2	.(((((((((((((((.&.))))))))))))))).	AGTGmAGTTGAATTTTCT&TGAAAATTTAATTCATC
SNORD90_H.sapiens	ENST00000302165	IRF2BP1-1126	-15.2	(((((((..((((.((((((&)))))).))))..)))))))	TGGTGmGGGCGAGTGTTCGCC&GGTGAAAATTTAATTCATCA
SNORD90_H.sapiens	ENST00000276659	RSPO2-17451	-15.2	.((.(((((((((((((.(.&.).))))))))))))).)).	AGAAGmGATTAAGTTTTCTCA&GGTGAAAATTTAATTCATCA
SNORD90_H.sapiens	ENST00000288381	TMEM164-84754	-15.2	.((((((.((((.(((((((&))))))).)))).)))))).	GGATGmAGATGAAATTTCATC&GGTGAAAATTTAATTCATCA
SNORD90_H.sapiens	ENST00000309415	SH3RF3-32056	-15.2	(((((((((((((((.&.)))))))))))))))	TGATGmAGTTGAGTTTA&AAAATTTAATTCATCA
SNORD90_H.sapiens	ENST00000287396	FBXO32-8919	-15.2	.((((((.((((((((((.&.)))))))))).)))))).	AGGTGmAGCTGGGTTTTCAG&GTGAAAATTTAATTCATCA
SNORD90_H.sapiens	ENST00000279907	UHRF1BP1L-31681	-15.2	.((((.(((((((((((((&))))))))))))).)))).	TGTGmACTTGAATTTTCATC&GGTGAAAATTTAATTCATC
SNORD90_H.sapiens	ENST00000303521	SCAPER-11153	-15.2	.(((((((((.(((((((&))))))).))))))))).	TTGmAGTTGAAATTTCACT&GGTGAAAATTTAATTCAT
SNORD90_H.sapiens	ENST00000281523	ZNF385D-275587	-15.2	.((((..(((((.((((((.&.)))))).)))))..)))).	AGATGmTCTTGAAATTTCACA&GGTGAAAATTTAATTCATCA
SNORD90_H.sapiens	ENST00000274203	MYO10-77724	-15.2	.(..((((((((((((((.&.))))))))))))))..).	CGGAGmGATTGAATTTTCAA&GTGAAAATTTAATTCATCA
SNORD90_H.sapiens	ENST00000288670	FMNL2-64869	-15.2	(((((((((((((((.&.)))))))))))))))	TGATGmAGTTGAGTTTG&AAAATTTAATTCATCA
SNORD90_H.sapiens	ENST00000277900	ADD3-10679	-15.2	.((((((..(((((((.(((&))).)))))))..)))))).	AGATGmGAAAGGATTTTGGCC&GGTGAAAATTTAATTCATCA
SNORD90_H.sapiens	ENST00000311128	DENND6A-22188	-15.2	(((((((((((((((.((.&.)).)))))))))))))))	TGATGmGGTTAGATTTCCAG&GTGAAAATTTAATTCATCA
SNORD90_H.sapiens	ENST00000268459	NKD1-73349	-15.2	.((((((.(((((((((.(.&.).))))))))).)))))).	AGATGmAGATGGGTTTTCTCA&GGTGAAAATTTAATTCATCA
SNORD90_H.sapiens	ENST00000306167	MTM1-20453	-15.2	.(((((((((((((.((.&.)).))))))))))))).	AGGTGmAGTTGAGTTCTCT&TGAAAATTTAATTCATCA
SNORD90_H.sapiens	ENST00000307428	PARM1-114670	-15.2	(((((.((((((((((((((&)))))))))))))).)))))	TGATGmTGTTAAGTTTTTATT&GGTGAAAATTTAATTCATCA
SNORD90_H.sapiens	ENST00000287701	HMBOX1-151271	-15.2	.(((((((.((((((.((((&)))).)))))).))))))).	AGATGmGATAAGATTTGCACT&GGTGAAAATTTAATTCATCA
SNORD90_H.sapiens	ENST00000309447	NWD2-157864	-15.2	((((((((((((((.(((((&))))).))))))))))))))	TGGTGmAATTGAATTATTATT&GGTGAAAATTTAATTCATCA
SNORD90_H.sapiens	ENST00000287546	VPS8-77036	-15.2	.(((..((((((((((((&))))))))))))..))).	CTGmGTCTAGATTTTCACC&GGTGAAAATTTAATTCAT
SNORD90_H.sapiens	ENST00000298925	NELL1-693796	-15.2	((((((..((((((((((.&.))))))))))..))))))	TGGTGmATCTGGATTTTCAG&GTGAAAATTTAATTCATCA
SNORD90_H.sapiens	ENST00000295902	PRICKLE2-127754	-15.2	(((.(..(((((((((((((&)))))))))))))..).)))	TGAGGmTTTTGAGTTTTCACT&GGTGAAAATTTAATTCATCA
SNORD90_H.sapiens	ENST00000284563	ENAH-54065	-15.2	.(((((((.((((((((.&.)))))))).))))))).	AGATGmGATAGAATTTTCT&TGAAAATTTAATTCATCA
SNORD90_H.sapiens	ENST00000269033	SSH2-50518	-15.2	.(((((((((.((((((.&.)))))).))))))))).	GGATGmAGTTGCATTTTCT&TGAAAATTTAATTCATCA
SNORD90_H.sapiens	ENST00000333850	TPH2-48242	-15.2	.((((((..(((((.(((((&))))).)))))..)))))).	AGGTGmGACAGGATTGTCACC&GGTGAAAATTTAATTCATCA
SNORD90_H.sapiens	ENST00000338882	METTL24-99602	-15.2	.(.(((((.((((((((((.&.)))))))))).))))).).	AGTTGmGATCAGATTTTCACA&GGTGAAAATTTAATTCATCA
SNORD90_H.sapiens	ENST00000340951	EXD3-56473	-15.2	.(((((((.(((((((.(((&))).))))))).))))))).	AGGTGmAGTCAGGTTTTGGCT&GGTGAAAATTTAATTCATCA
SNORD90_H.sapiens	ENST00000336112	ASXL2-115454	-15.2	(((((((((((((.((((((&)))))).)))))))))))))	TGATGmGATTGAATATTTATT&GGTGAAAATTTAATTCATCA
SNORD90_H.sapiens	ENST00000337273	TNPO1-81777	-15.2	.(((((((((((((((.&.))))))))))))))).	AGTGmAATTAGATTTTCT&TGAAAATTTAATTCATC
SNORD90_H.sapiens	ENST00000336930	LUZP2-4259	-15.2	.(((((((((((((((.((&)).))))))))))))))).	TGTGmGATTAAATTTTCTCT&GGTGAAAATTTAATTCATC
SNORD90_H.sapiens	ENST00000326695	RIT2-228198	-15.2	.(((..((((((((((((.&.))))))))))))..))).	AGTGmTTTTGGATTTTCACA&GGTGAAAATTTAATTCATC
SNORD90_H.sapiens	ENST00000346128	TJP1-1132	-15.2	.(((((((((.((((((.&.)))))).))))))))).	TTGmAATTAAACTTTCACA&GGTGAAAATTTAATTCAT
SNORD90_H.sapiens	ENST00000343150	CTSL-1857	-15.2	.(((((((((((((((.&.))))))))))))))).	GGATGmAGTTGGGTTTTA&GAAAATTTAATTCATCA
SNORD90_H.sapiens	ENST00000335289	SESTD1-31741	-15.2	(((((((((((((((.&.)))))))))))))))	TGATGmAGTTAAATTTA&AAAATTTAATTCATCA
SNORD90_H.sapiens	ENST00000333190	ZNF804B-220690	-15.2	(((.(((((((((.((((((&)))))).))))))))).)))	TGAGGmAGTTAGATATTCATC&GGTGAAAATTTAATTCATCA
SNORD90_H.sapiens	ENST00000326956	SSBP3-104137	-15.2	.((((((..((((.((((((&)))))).))))..)))))).	GGGTGmGGGCAAGTGTTCACC&GGTGAAAATTTAATTCATCA
SNORD90_H.sapiens	ENST00000341460	SYDE2-39118	-15.2	.(((.(((((((((((((.&.))))))))))))).))).	TATGmTATTGAGTTTTCACA&GGTGAAAATTTAATTCATC
SNORD90_H.sapiens	ENST00000321196	TMTC2-335172	-15.2	.((((.((((((((((((&)))))))))))).)))).	TTGmAAATGAATTTTCACT&GGTGAAAATTTAATTCAT
SNORD90_H.sapiens	ENST00000340994	PKHD1-32536	-15.2	((((((((((((((.((.&.)).))))))))))))))	TGATGmGATTGAATTGTCT&TGAAAATTTAATTCATCA
SNORD90_H.sapiens	ENST00000334268	TRDN-95951	-15.2	.((((..(((((.(((((((&))))))).)))))..)))).	AGATGmGCTTAAAGTTTTACC&GGTGAAAATTTAATTCATCA
SNORD90_H.sapiens	ENST00000334268	TRDN-69603	-15.2	.((((((((((((.(((((&))))).)))))))))))).	AATGmAGTTAGATTCTCATC&GGTGAAAATTTAATTCATC
SNORD90_H.sapiens	ENST00000335643	KATNA1-2963	-15.2	.(((((((((.((((((.&.)))))).))))))))).	TTGmAGTTAAAATTTCACA&GGTGAAAATTTAATTCAT
SNORD90_H.sapiens	ENST00000336769	TAFA5-166651	-15.2	.((((((((((((((((.&.)))))))))))))))).	CATGmGGTTAAATTTTCAG&GTGAAAATTTAATTCATC
SNORD90_H.sapiens	ENST00000341594	SYNE1-297861	-15.2	((((((.((((((((((.((&)).)))))))))).))))))	TGGTGmATTTAAATTTTTTCC&GGTGAAAATTTAATTCATCA
SNORD90_H.sapiens	ENST00000340026	TRAF3IP2-25359	-15.2	.((((((..(((((((((((&)))))))))))..)))))).	GGATGmAGCCAAGTTTTCATT&GGTGAAAATTTAATTCATCA
SNORD90_H.sapiens	ENST00000358835	REV3L-25627	-15.2	((((((((((((((((.&.))))))))))))))))	TGGTGmAATTAGGTTTTA&GAAAATTTAATTCATCA
SNORD90_H.sapiens	ENST00000361577	TOGARAM1-5590	-15.2	.((((((((((((.(((.&.))).)))))))))))).	AGGTGmAATTGAGTGTTCT&TGAAAATTTAATTCATCA
SNORD90_H.sapiens	ENST00000358788	MRPL19-21074	-15.2	((((((.(((((((((((.&.))))))))))).))))))	TGATGmATTTAAATTTTTAA&GTGAAAATTTAATTCATCA
SNORD90_H.sapiens	ENST00000360647	ZNF148-8632	-15.2	((((((((((((((((.&.))))))))))))))))	TGGTGmAGTTAGGTTTTA&GAAAATTTAATTCATCA
SNORD90_H.sapiens	ENST00000360388	SLC35F1-265611	-15.2	.(((((((.((((((((.&.)))))))).))))))).	GGATGmAATAAGATTTTCT&TGAAAATTTAATTCATCA
SNORD90_H.sapiens	ENST00000354952	PLSCR4-50874	-15.2	.(((..((((((((((((.&.))))))))))))..))).	AATGmTTTTAAATTTTCACA&GGTGAAAATTTAATTCATC
SNORD90_H.sapiens	ENST00000359314	CD2AP-17005	-15.2	.(((((((((((((((((&))))))))))))))))).	CTGmGATTGAATTTTTATC&GGTGAAAATTTAATTCAT
SNORD90_H.sapiens	ENST00000349880	NAV2-142098	-15.2	.((((((((((.(((((.&.))))).)))))))))).	AGATGmAGTTGACTTTTCC&TGAAAATTTAATTCATCA
SNORD90_H.sapiens	ENST00000360465	ZNF528-20154	-15.2	.((((((..(((.(((((((&))))))).)))..)))))).	AGATGmAGACAGAGTTTCGCC&GGTGAAAATTTAATTCATCA
SNORD90_H.sapiens	ENST00000355086	SRGAP1-79628	-15.2	.((((((((((((((.(((.&.))).)))))))))))))).	AGATGmAGTTGGGTTTCTATA&GGTGAAAATTTAATTCATCA
SNORD90_H.sapiens	ENST00000356297	PXDNL-360611	-15.2	(((((..(((((((((.((.&.)).)))))))))..)))))	TGGTGmTTTTGAGTTTTGGCA&GGTGAAAATTTAATTCATCA
SNORD90_H.sapiens	ENST00000356253	CACNA2D1-162714	-15.2	.(((((((((((((((.&.))))))))))))))).	TTGmAGTTGGATTTTCAG&GTGAAAATTTAATTCAT
SNORD90_H.sapiens	ENST00000367090	TMEM181-53815	-15.2	.((((((.((((((.((((.&.)))).)))))).)))))).	CGGTGmAGCTGGGTTCTCACG&GGTGAAAATTTAATTCATCA
SNORD90_H.sapiens	ENST00000369261	KLHL32-111783	-15.2	(((((((..(((.(((((((&))))))).)))..)))))))	TGGTGmGGGAAGACTTTCACC&GGTGAAAATTTAATTCATCA
SNORD90_H.sapiens	ENST00000367590	XPR1-85651	-15.2	(((((((((((((((.&.)))))))))))))))	TGATGmAATTAAATTTA&AAAATTTAATTCATCA
SNORD90_H.sapiens	ENST00000367446	RO60-4134	-15.2	.((((((..((((((((((.&.))))))))))..)))))).	CGATGmAAGAAAGTTTTTATG&GGTGAAAATTTAATTCATCA
SNORD90_H.sapiens	ENST00000370621	EYS-1348662	-15.2	(((((((..(((((((((((&)))))))))))..)))))))	TGATGmGGAAAGGTTTTCATC&GGTGAAAATTTAATTCATCA
SNORD90_H.sapiens	ENST00000369393	MDN1-70091	-15.2	.((((((((((((((.&.)))))))))))))).	AGATGmAATTAAATTTG&AAAATTTAATTCATCA
SNORD90_H.sapiens	ENST00000372037	BMPR1A-162402	-15.2	.(..((((((((.(((((((&))))))).))))))))..).	AGGCGmAATTAAAGTTTCACT&GGTGAAAATTTAATTCATCA
SNORD90_H.sapiens	ENST00000370818	GPC3-337047	-15.2	.((((((..(((((((.((.&.)).)))))))..)))))).	AGATGmAGGAGAATTTTGACA&GGTGAAAATTTAATTCATCA
SNORD90_H.sapiens	ENST00000369576	GJB7-5855	-15.2	.(((((((.((((((((.&.)))))))).))))))).	GGATGmAGTGAGATTTTCT&TGAAAATTTAATTCATCA
SNORD90_H.sapiens	ENST00000373344	ATRX-17342	-15.2	.((((((((((((((.&.)))))))))))))).	AGATGmAGTTAAATTTG&AAAATTTAATTCATCA
SNORD90_H.sapiens	ENST00000383699	CADM2-837061	-15.2	.((((((.((((((((((.&.)))))))))).)))))).	AGTGmGATGAGATTTTCGCA&GGTGAAAATTTAATTCATC
SNORD90_H.sapiens	ENST00000389328	TRAPPC9-458982	-15.2	((((((((.((((.((((((&)))))).)))).))))))))	TGGTGmGGTGGAGTGTTCACT&GGTGAAAATTTAATTCATCA
SNORD90_H.sapiens	ENST00000390652	BCAS3-390780	-15.2	(((.((..((((((((((((&))))))))))))..)).)))	TGAAGmACATAAGTTTTCACC&GGTGAAAATTTAATTCATCA
SNORD90_H.sapiens	ENST00000377865	PCDH9-324684	-15.2	((((((((((((((((.&.))))))))))))))))	TGATGmGGTTAAATTTTA&GAAAATTTAATTCATCA
SNORD90_H.sapiens	ENST00000389672	EPHA6-475836	-15.2	((((((((.((((((((.((&)).)))))))).))))))))	TGATGmGGTGGAGTTTTCTCT&GGTGAAAATTTAATTCATCA
SNORD90_H.sapiens	ENST00000381196	PTPRD-219909	-15.2	(((((((((((((((.&.)))))))))))))))	TGATGmAATTAAATTTG&AAAATTTAATTCATCA
SNORD90_H.sapiens	ENST00000377844	KLHL1-7038	-15.2	.(((((((((((((((.&.))))))))))))))).	TTGmAATTGGATTTTCAG&GTGAAAATTTAATTCAT
SNORD90_H.sapiens	ENST00000406884	WWOX-684784	-15.2	((((((((.(((((.(((((&))))).))))).))))))))	TGGTGmAGTGAAGTTCTTACC&GGTGAAAATTTAATTCATCA
SNORD90_H.sapiens	ENST00000396396	PGM5-45881	-15.2	.(((((((((((((.((.&.)).))))))))))))).	AGGTGmAGTTGAATTGTCT&TGAAAATTTAATTCATCA
SNORD90_H.sapiens	ENST00000407073	MBD5-176259	-15.2	(((((((..(((((((((.&.)))))))))..)))))))	TGATGmGAGCAAGTTTTCAG&GTGAAAATTTAATTCATCA
SNORD90_H.sapiens	ENST00000396950	OR51E2-246	-15.2	.(((((((((((.((((.&.)))).))))))))))).	AGATGmAATTGGACTTTCT&TGAAAATTTAATTCATCA
SNORD90_H.sapiens	ENST00000400128	CHODL-16898	-15.2	.((((((..(((((((((.&.)))))))))..)))))).	GGGTGmAGGGGGGTTTTCAA&GTGAAAATTTAATTCATCA
SNORD90_H.sapiens	ENST00000398015	EPHB1-375984	-15.2	.((((((.((((((((((((&)))))))))))).)))))).	AGATGmGAGTGAATTTTTATT&GGTGAAAATTTAATTCATCA
SNORD90_H.sapiens	ENST00000394936	PSAP-28693	-15.2	((..(((((((((((((((.&.)))))))))))))))..))	TGGCGmGGTTGGGTTTTCATG&GGTGAAAATTTAATTCATCA
SNORD90_H.sapiens	ENST00000421365	IFIH1-2560	-15.2	.((((((((((((.((((&)))).)))))))))))).	CTGmGATTGAATTTCCGCC&GGTGAAAATTTAATTCAT
SNORD90_H.sapiens	ENST00000419617	STK3-63659	-15.2	(((((((((((((((.&.)))))))))))))))	TGATGmAGTTAGATTTG&AAAATTTAATTCATCA
SNORD90_H.sapiens	ENST00000434257	NAALADL2-432017	-15.2	.((((((..((((((((((&))))))))))..)))))).	AATGmAATATAATTTTCACC&GGTGAAAATTTAATTCATC
SNORD90_H.sapiens	ENST00000433239	ANKRD7-233688	-15.2	.((((((((((((((.(((&))).)))))))))))))).	TATGmGATTAGATTTTGGCT&GGTGAAAATTTAATTCATC
SNORD90_H.sapiens	ENST00000439128	NEK1-8143	-15.2	.((((((((((((.((((((&)))))).)))))))))))).	AGGTGmAATTAAATGTTTATT&GGTGAAAATTTAATTCATCA
SNORD90_H.sapiens	ENST00000468189	FHIT-498435	-15.2	.(((((((((((((((.&.))))))))))))))).	AGATGmGGTTAAGTTTTG&GAAAATTTAATTCATCA
SNORD90_H.sapiens	ENST00000482861	SLC4A10-95942	-15.2	(((((((((((.((((((.&.)))))).)))))))))))	TGATGmAATTGATTTTTTAA&GTGAAAATTTAATTCATCA
SNORD90_H.sapiens	ENST00000482861	SLC4A10-66476	-15.2	.((((((((((((.(((((&))))).)))))))))))).	TGTGmGATTAAATTGTTACC&GGTGAAAATTTAATTCATC
SNORD90_H.sapiens	ENST00000503104	MARCH1-211689	-15.2	.(((((.((((((((((.&.)))))))))).))))).	GGGTGmATTTAAATTTTCT&TGAAAATTTAATTCATCA
SNORD90_H.sapiens	ENST00000502582	CDC42SE2-10047	-15.2	.(((((((((((((((.&.))))))))))))))).	AGGTGmAGTTAGGTTTTG&GAAAATTTAATTCATCA
SNORD90_H.sapiens	ENST00000523534	NRG1-739214	-15.2	.(((((((((((.(((((&))))).))))))))))).	CTGmAGTTAAATTCTCACT&GGTGAAAATTTAATTCAT
SNORD90_H.sapiens	ENST00000520388	DMGDH-78772	-15.2	.((.(((.((((((((((((&)))))))))))).))).)).	AGAGGmAACTGGATTTTCGCT&GGTGAAAATTTAATTCATCA
SNORD90_H.sapiens	ENST00000512825	SLC52A1-8865	-15.2	(((((((((((((.(((.&.))).)))))))))))))	TGATGmGATTAAATGTTCT&TGAAAATTTAATTCATCA
SNORD90_H.sapiens	ENST00000520959	LPL-2866	-15.2	(((((((((((((((.&.)))))))))))))))	TGATGmAGTTAAGTTTG&AAAATTTAATTCATCA
SNORD90_H.sapiens	ENST00000559184	SEMA6D-524494	-15.2	(((((((((((.(((((((.&.))))))).)))))))))))	TGATGmGATTAGCTTTTTATA&GGTGAAAATTTAATTCATCA
SNORD90_H.sapiens	ENST00000556568	SLC35F4-24064	-15.2	.((((((.((((.((((((.&.)))))).)))).)))))).	CGGTGmAGCTGAGATTTCGCG&GGTGAAAATTTAATTCATCA
SNORD90_H.sapiens	ENST00000576221	PCTP-51066	-15.2	.(((((((((.((((((.&.)))))).))))))))).	AGATGmGATTACATTTTCT&TGAAAATTTAATTCATCA
SNORD90_H.sapiens	ENST00000573034	SRGAP2-206368	-15.2	.(((((((((.((((((.&.)))))).))))))))).	CTGmAATTGAAGTTTCACA&GGTGAAAATTTAATTCAT
SNORD90_H.sapiens	ENST00000592773	ZNF536-65304	-15.2	.(((((((((.((((((((&)))))))).))))))))).	TGTGmAATTGACTTTTCATC&GGTGAAAATTTAATTCATC
SNORD90_H.sapiens	ENST00000610551	ARHGAP23-11063	-15.2	(((((((((((((.(((.&.))).)))))))))))))	TGATGmAATTGAGTGTTCC&TGAAAATTTAATTCATCA
SNORD90_H.sapiens	ENST00000605528	RPS10-NUDT3-55943	-15.2	(((((((((((((((.&.)))))))))))))))	TGATGmAGTTGAATTTA&AAAATTTAATTCATCA
SNORD90_H.sapiens	ENST00000637842	RBMS3-179726	-15.2	.((((((((.(((((((((&))))))))).)))))))).	TATGmGATTATGTTTTTACC&GGTGAAAATTTAATTCATC
SNORD90_H.sapiens	ENST00000664306	STS-518755	-15.2	.((.((((.(((((((((((&))))))))))).)))).)).	AGAAGmAGTAAAGTTTTTACC&GGTGAAAATTTAATTCATCA
SNORD90_H.sapiens	ENST00000273666	STXBP5L-283551	-15.19	.(((((....(((((((((.&.)))))))))....))))).	GGATGmGCATTGATTTTCACA&GGTGAAAATTTAATTCATCA
SNORD90_H.sapiens	ENST00000412306	TENT5A-94309	-15.19	.((((....((((((((((.&.))))))))))....)))).	AGATGmTCCAAGATTTTCACA&GGTGAAAATTTAATTCATCA
SNORD90_H.sapiens	ENST00000260943	ERBB4-589486	-15.15	.(((((...(((((((.(((&))).)))))))...))))).	AGATGmACTGAAATTTTGGCC&GGTGAAAATTTAATTCATCA
SNORD90_H.sapiens	ENST00000370192	DPYD-496788	-15.15	.((((...(((((((((((.&.)))))))))))...)))).	AGGTGmTAATGGGTTTTCACA&GGTGAAAATTTAATTCATCA
SNORD90_H.sapiens	ENST00000389120	RNF20-12125	-15.15	.(((((...((((((((((.&.))))))))))...))))).	GGATGmGTTGGAATTTTTACA&GGTGAAAATTTAATTCATCA
SNORD90_H.sapiens	ENST00000424555	SEMA3A-126479	-15.15	(((((...((((((((((((&))))))))))))...)))))	TGATGmTTGTAAGTTTTCATT&GGTGAAAATTTAATTCATCA
SNORD90_H.sapiens	ENST00000434634	WDR73-14769	-15.15	.((((...((((((((((((&))))))))))))...)))).	AGATGmCTGTGGGTTTTCATC&GGTGAAAATTTAATTCATCA
SNORD90_H.sapiens	ENST00000524717	MAML2-118065	-15.15	.((.(((...((((((((((&))))))))))...))).)).	GGAAGmAAGGTAGTTTTCACC&GGTGAAAATTTAATTCATCA
SNORD90_H.sapiens	ENST00000011684	PLEKHG6-10933	-15.1	.(((((((((((((((.&.))))))))))))))).	TTGmAATTAGGTTTTCAG&GTGAAAATTTAATTCAT
SNORD90_H.sapiens	ENST00000178640	MAP2K5-163329	-15.1	.(((.((((((((((((.&.)))))))))))).))).	CTGmACTTAAATTTTCACA&GGTGAAAATTTAATTCAT
SNORD90_H.sapiens	ENST00000206249	ESR1-110597	-15.1	.(((((((((((((((.&.))))))))))))))).	TGTGmAATTGAGTTTTCT&TGAAAATTTAATTCATC
SNORD90_H.sapiens	ENST00000223023	WASL-17243	-15.1	.((((((((.(((((((((&))))))))).)))))))).	CATGmAGTTACATTTTCATC&GGTGAAAATTTAATTCATC
SNORD90_H.sapiens	ENST00000227756	GALNT18-62784	-15.1	.(((((((((((((((.&.))))))))))))))).	TTGmGATTGAATTTTCAA&GTGAAAATTTAATTCAT
SNORD90_H.sapiens	ENST00000229633	HINT3-9202	-15.1	.(((((((((((((.(((&))).))))))))))))).	TTGmAATTGAATTTTGGCT&GGTGAAAATTTAATTCAT
SNORD90_H.sapiens	ENST00000229266	CHPT1-29445	-15.1	.(((((((((.(((((((&))))))).))))))))).	TTGmAGTTAAAATTTCACT&GGTGAAAATTTAATTCAT
SNORD90_H.sapiens	ENST00000242848	ZC3H13-79558	-15.1	.(((..(((((((((((((&)))))))))))))..))).	CATGmTTTTAAATTTTCACT&GGTGAAAATTTAATTCATC
SNORD90_H.sapiens	ENST00000252542	SAFB2-16017	-15.1	.((((.((((((((((((&)))))))))))).)))).	TTGmAAATAAATTTTCACT&GGTGAAAATTTAATTCAT
SNORD90_H.sapiens	ENST00000260327	CTDSPL2-12502	-15.1	(((.(((((.((((((((((&)))))))))).))))).)))	TGAGGmAATTTGATTTTCATC&GGTGAAAATTTAATTCATCA
SNORD90_H.sapiens	ENST00000264977	PPP2R3A-20537	-15.1	.((.((((((((((((((.&.)))))))))))))).)).	GGAAGmGGTTAAGTTTTCAG&GTGAAAATTTAATTCATCA
SNORD90_H.sapiens	ENST00000261707	SLC6A4-5021	-15.1	.((((((.(((.(((((((.&.))))))).))).)))))).	GGATGmAACTGATTTTTCATG&GGTGAAAATTTAATTCATCA
SNORD90_H.sapiens	ENST00000261017	ABI2-102949	-15.1	(((((((.(((((((((.&.))))))))).)))))))	TGATGmAGGTGAGTTTTCT&TGAAAATTTAATTCATCA
SNORD90_H.sapiens	ENST00000262101	MSR1-64487	-15.1	.((((((((.(((((((.&.))))))).)))))))).	GGATGmAATTCAGTTTTCT&TGAAAATTTAATTCATCA
SNORD90_H.sapiens	ENST00000258349	RC3H1-61283	-15.1	.((((((((((.((((((.&.)))))).)))))))))).	AATGmGATTGGAATTTCACA&GGTGAAAATTTAATTCATC
SNORD90_H.sapiens	ENST00000263640	ACVR1-95811	-15.1	.((((((((((((((((((&)))))))))))))))))).	TGTGmAGTTAAATTTTTATT&GGTGAAAATTTAATTCATC
SNORD90_H.sapiens	ENST00000263640	ACVR1-9726	-15.1	.((((((((((((((..(&)..)))))))))))))).	CGTGmAATTGGATTTTTGC&GTGAAAATTTAATTCATC
SNORD90_H.sapiens	ENST00000264160	R3HDM1-150829	-15.1	.((((..(((((.((((((.&.)))))).)))))..)))).	AGATGmGCTTAGGCTTTCACA&GGTGAAAATTTAATTCATCA
SNORD90_H.sapiens	ENST00000257209	FHOD3-336027	-15.1	.((((((((((((((.&.)))))))))))))).	GGATGmAATTAGATTTG&AAAATTTAATTCATCA
SNORD90_H.sapiens	ENST00000264485	SLC4A4-11706	-15.1	.((((((((((((.(((((.&.))))).)))))))))))).	GGGTGmGATTAAGTATTTATA&GGTGAAAATTTAATTCATCA
SNORD90_H.sapiens	ENST00000262768	TIMP2-27476	-15.1	.((((..((((((((.((((&)))).))))))))..)))).	AGATGmTTTTAAGTTTGTACC&GGTGAAAATTTAATTCATCA
SNORD90_H.sapiens	ENST00000257836	PRRG4-27794	-15.1	.((((((((((((((((((&)))))))))))))))))).	TGTGmAATTAAATTTTTATT&GGTGAAAATTTAATTCATC
SNORD90_H.sapiens	ENST00000262039	PIK3C3-56288	-15.1	.(((((((((.(((((((&))))))).))))))))).	CTGmGATTGGGCTTTCACC&GGTGAAAATTTAATTCAT
SNORD90_H.sapiens	ENST00000260197	SORL1-172586	-15.1	.((((((..(((((((((((&)))))))))))..)))))).	AGATGmAGAAAAATTTTCATT&GGTGAAAATTTAATTCATCA
SNORD90_H.sapiens	ENST00000264839	RIMS1-449010	-15.1	(((((((..(((((((.(((&))).)))))))..)))))))	TGGTGmGAGAAGGTTTTGACC&GGTGAAAATTTAATTCATCA
SNORD90_H.sapiens	ENST00000264451	SLC30A9-64484	-15.1	.(((((.(((((((((((.&.))))))))))).))))).	GGATGmATTTGAGTTTTTAA&GTGAAAATTTAATTCATCA
SNORD90_H.sapiens	ENST00000303052	CSNK1G1-49701	-15.1	.(((..(((((((((((((&)))))))))))))..))).	AGTGmTTTTGGATTTTCACT&GGTGAAAATTTAATTCATC
SNORD90_H.sapiens	ENST00000271776	VASH2-4587	-15.1	.((((((..(((((((((.&.)))))))))..)))))).	AGATGmGGGGAGGTTTTCAA&GTGAAAATTTAATTCATCA
SNORD90_H.sapiens	ENST00000278856	WDR74-1988	-15.1	.(((((((.(((((((.(((&))).))))))).))))))).	GGATGmGGTAGAATTTTGACT&GGTGAAAATTTAATTCATCA
SNORD90_H.sapiens	ENST00000308259	MSRB3-163413	-15.1	.((((((.((((((((.((.&.)).)))))))).)))))).	AGGTGmGACTAAGTTTTGACA&GGTGAAAATTTAATTCATCA
SNORD90_H.sapiens	ENST00000294543	TMCO4-56342	-15.1	.((((((..((((.((((((&)))))).))))..)))))).	GGATGmAGGAAAGTCTTCACT&GGTGAAAATTTAATTCATCA
SNORD90_H.sapiens	ENST00000272321	WDPCP-95807	-15.1	.(((((((((((((((.&.))))))))))))))).	TTGmAGTTAGGTTTTCAG&GTGAAAATTTAATTCAT
SNORD90_H.sapiens	ENST00000313400	ASTN2-423976	-15.1	.((((..((((((((.((((&)))).))))))))..)))).	AGATGmGTTTGAGTTTCTACC&GGTGAAAATTTAATTCATCA
SNORD90_H.sapiens	ENST00000304568	TM4SF20-15746	-15.1	.((((((..(((((((((.&.)))))))))..)))))).	AGGTGmGAGAGAATTTTCAA&GTGAAAATTTAATTCATCA
SNORD90_H.sapiens	ENST00000278200	IMMP1L-59488	-15.1	.(((((((.(((((.(((((&))))).))))).))))))).	CGATGmGGTAAAGTTGTTACC&GGTGAAAATTTAATTCATCA
SNORD90_H.sapiens	ENST00000269209	GAREM1-76319	-15.1	.(((((((((((((.((.&.)).))))))))))))).	CGATGmAATTGGATTCTCC&TGAAAATTTAATTCATCA
SNORD90_H.sapiens	ENST00000291478	KALRN-98709	-15.1	.((((((..((((((.((((&)))).))))))..)))))).	AGGTGmAGGCAGGTTTCCACC&GGTGAAAATTTAATTCATCA
SNORD90_H.sapiens	ENST00000297268	COL1A2-34473	-15.1	.(((((((((((((((.&.))))))))))))))).	AGTGmAATTAAGTTTTCT&TGAAAATTTAATTCATC
SNORD90_H.sapiens	ENST00000313243	MAK-48032	-15.1	.(((((((((((((((.(.&.).))))))))))))))).	GGATGmGGTTAAGTTTTGGT&GTGAAAATTTAATTCATCA
SNORD90_H.sapiens	ENST00000313860	LIMCH1-232713	-15.1	.(((((.((((((((((((&)))))))))))).))))).	TGTGmGAATAGATTTTTACC&GGTGAAAATTTAATTCATC
SNORD90_H.sapiens	ENST00000300227	CCDC178-384044	-15.1	.(((((((((.((((((.&.)))))).))))))))).	GGATGmAATTACATTTTCC&TGAAAATTTAATTCATCA
SNORD90_H.sapiens	ENST00000314833	PLD5-165578	-15.1	.(((.(((((((((((((&))))))))))))).))).	TTGmATTTAAATTTTTACC&GGTGAAAATTTAATTCAT
SNORD90_H.sapiens	ENST00000268613	CDH13-142994	-15.1	.(((((((((((((((.&.))))))))))))))).	CTGmAATTGGATTTTCAA&GTGAAAATTTAATTCAT
SNORD90_H.sapiens	ENST00000309879	ADCY5-59978	-15.1	.((((((((.((((((((.&.)))))))).)))))))).	CGTGmGGTTGTATTTTCACA&GGTGAAAATTTAATTCATC
SNORD90_H.sapiens	ENST00000308660	MARCH3-108821	-15.1	(((((..((((((((.(((.&.))).))))))))..)))))	TGATGmTTTTAAGTTTGCACA&GGTGAAAATTTAATTCATCA
SNORD90_H.sapiens	ENST00000298125	WDFY2-84135	-15.1	.((((((((((((((..(&)..)))))))))))))).	CATGmAATTAAATTTTTGC&GTGAAAATTTAATTCATC
SNORD90_H.sapiens	ENST00000300226	MS4A8-6083	-15.1	.(.((((.((((((((((((&)))))))))))).)))).).	AGCTGmGAATAAGTTTTCACT&GGTGAAAATTTAATTCATCA
SNORD90_H.sapiens	ENST00000268206	EFL1-26626	-15.1	((.((((((((((((.((((&)))).)))))))))))).))	TGTTGmAGTTAGATTTACACT&GGTGAAAATTTAATTCATCA
SNORD90_H.sapiens	ENST00000296402	CAMK2D-232260	-15.1	.(((((..(((((((((((&)))))))))))..))))).	AATGmGGGAGGATTTTCACC&GGTGAAAATTTAATTCATC
SNORD90_H.sapiens	ENST00000304164	MYO1B-148400	-15.1	.(((((((((((((.((((&)))).))))))))))))).	AATGmAATTAAGTTTGCACT&GGTGAAAATTTAATTCATC
SNORD90_H.sapiens	ENST00000288986	NCK1-68432	-15.1	.(((((((((((((((.&.))))))))))))))).	TGTGmAATTAGATTTTCT&TGAAAATTTAATTCATC
SNORD90_H.sapiens	ENST00000269445	DYM-68389	-15.1	.(((((((((.((((((((&)))))))).))))))))).	TGTGmGGTTGACTTTTCACT&GGTGAAAATTTAATTCATC
SNORD90_H.sapiens	ENST00000304527	SH3D19-618	-15.1	.(((((((((.((((((.&.)))))).))))))))).	CTGmAATTAAAATTTCACA&GGTGAAAATTTAATTCAT
SNORD90_H.sapiens	ENST00000275493	EGFR-101539	-15.1	(((((((..((((.((((((&)))))).))))..)))))))	TGGTGmGGAGAAATATTCACC&GGTGAAAATTTAATTCATCA
SNORD90_H.sapiens	ENST00000299687	ZNF407-203205	-15.1	.((((((.((((((((((.&.)))))))))).)))))).	TATGmGATAAAATTTTCACA&GGTGAAAATTTAATTCATC
SNORD90_H.sapiens	ENST00000322659	PHF8-59972	-15.1	.(((((.((.(((((((((.&.))))))))).)).))))).	AGATGmATTTTGATTTTTACA&GGTGAAAATTTAATTCATCA
SNORD90_H.sapiens	ENST00000342558	PPP3CB-45097	-15.1	.((((((((((((((.&.)))))))))))))).	GGATGmAATTGAATTTG&AAAATTTAATTCATCA
SNORD90_H.sapiens	ENST00000317613	RGS3-11020	-15.1	.(((((((((((((((.&.))))))))))))))).	GGGTGmAATTGGATTTTA&GAAAATTTAATTCATCA
SNORD90_H.sapiens	ENST00000335251	INTU-86319	-15.1	(((((((((((((((.&.)))))))))))))))	TGATGmAATTAAGTTTA&AAAATTTAATTCATCA
SNORD90_H.sapiens	ENST00000337137	TBC1D22A-107190	-15.1	(((((((((((.(((((.&.))))).)))))))))))	TGATGmGGTTGATTTTTCT&TGAAAATTTAATTCATCA
SNORD90_H.sapiens	ENST00000334218	CDC42BPA-288297	-15.1	.(((((((((((((.((.&.)).))))))))))))).	AGGTGmAGTTAAATTATCT&TGAAAATTTAATTCATCA
SNORD90_H.sapiens	ENST00000325144	ZBTB2-10529	-15.1	.(((((((((((.((((.&.)))).))))))))))).	GGATGmAATTGAGATTTCT&TGAAAATTTAATTCATCA
SNORD90_H.sapiens	ENST00000344204	TRIO-257918	-15.1	.(((((((((.(((((((&))))))).))))))))).	TTGmAGTTAAACTTTCACT&GGTGAAAATTTAATTCAT
SNORD90_H.sapiens	ENST00000333891	PCLO-140838	-15.1	.((((((((((((((.((.&.)).)))))))))))))).	TGTGmGGTTAGATTTTGGCA&GGTGAAAATTTAATTCATC
SNORD90_H.sapiens	ENST00000340994	PKHD1-175183	-15.1	.((((((..(((((.(((((&))))).)))))..)))))).	CGATGmGAAGAGATTGTCACT&GGTGAAAATTTAATTCATCA
SNORD90_H.sapiens	ENST00000317552	MID1-3777	-15.1	.((((..(((((((((..(&)..)))))))))..)))).	AGATGmTTTTAAGTTTTTGC&GTGAAAATTTAATTCATCA
SNORD90_H.sapiens	ENST00000330684	GRIN2A-224932	-15.1	.((((((((((.((((((.&.)))))).)))))))))).	AGTGmAATTGGGGTTTCACA&GGTGAAAATTTAATTCATC
SNORD90_H.sapiens	ENST00000339077	KLHL7-28531	-15.1	((((((((((.(((((((.&.))))))).))))))))))	TGATGmAATTATATTTTTAA&GTGAAAATTTAATTCATCA
SNORD90_H.sapiens	ENST00000341937	ABLIM2-169782	-15.1	.(((((.((((((((((.&.)))))))))).))))).	TTGmAATGAGATTTTCACA&GGTGAAAATTTAATTCAT
SNORD90_H.sapiens	ENST00000339098	CERKL-85124	-15.1	.(((((((((((.((((.&.)))).))))))))))).	AGATGmAATTAAAATTTCC&TGAAAATTTAATTCATCA
SNORD90_H.sapiens	ENST00000334267	DYNC2H1-295088	-15.1	(((((((.((((((((.(((&))).)))))))).)))))))	TGGTGmAAGTGGATTTTAGCC&GGTGAAAATTTAATTCATCA
SNORD90_H.sapiens	ENST00000317501	NTRK3-264030	-15.1	((((((((.(((((((((((&))))))))))).))))))))	TGGTGmAATGGAATTTTTATT&GGTGAAAATTTAATTCATCA
SNORD90_H.sapiens	ENST00000336640	PPP2R2B-183276	-15.1	.((((((((((((((.&.)))))))))))))).	GGATGmAGTTGAGTTTA&AAAATTTAATTCATCA
SNORD90_H.sapiens	ENST00000357115	LRBA-185829	-15.1	.((((((..(((((((((.&.)))))))))..)))))).	AGGTGmAAAGAGATTTTCAG&GTGAAAATTTAATTCATCA
SNORD90_H.sapiens	ENST00000358635	ELF2-8432	-15.1	.((((((.(((((((((.((&)).))))))))).)))))).	AGATGmAACTGGATTTTTTCC&GGTGAAAATTTAATTCATCA
SNORD90_H.sapiens	ENST00000355029	NET1-2041	-15.1	(((((((..(((.(((((((&))))))).)))..)))))))	TGGTGmAAGAGAAGTTTCACT&GGTGAAAATTTAATTCATCA
SNORD90_H.sapiens	ENST00000366788	STUM-21778	-15.1	.((((((..((((((.((((&)))).))))))..)))))).	GGGTGmAGAGAAGTTTCCACC&GGTGAAAATTTAATTCATCA
SNORD90_H.sapiens	ENST00000359135	GULP1-212517	-15.1	.((((((((((((.(((.&.))).)))))))))))).	AGGTGmAATTAAATGTTCT&TGAAAATTTAATTCATCA
SNORD90_H.sapiens	ENST00000367206	SOX5-317354	-15.1	((((((.((((((.((((((&)))))).)))))).))))))	TGATGmATTTAGATATTTACT&GGTGAAAATTTAATTCATCA
SNORD90_H.sapiens	ENST00000367206	SOX5-28188	-15.1	.(((((((((((((((.&.))))))))))))))).	TTGmGATTGAGTTTTCAA&GTGAAAATTTAATTCAT
SNORD90_H.sapiens	ENST00000360439	SIN3A-48743	-15.1	.((((((((((((((.&.)))))))))))))).	GGATGmAGTTAGATTTG&AAAATTTAATTCATCA
SNORD90_H.sapiens	ENST00000359446	LDLRAD4-150383	-15.1	(((.((.(((((((((((((&))))))))))))).)).)))	TGAGGmACTTGGGTTTTCACT&GGTGAAAATTTAATTCATCA
SNORD90_H.sapiens	ENST00000361972	SFMBT2-73611	-15.1	.((((((((((((((.(((&))).)))))))))))))).	TGTGmGATTGGATTTTGGCT&GGTGAAAATTTAATTCATC
SNORD90_H.sapiens	ENST00000359704	RNF217-94089	-15.1	.(((((((((.((((((((&)))))))).))))))))).	TGTGmGATTGACTTTTTACC&GGTGAAAATTTAATTCATC
SNORD90_H.sapiens	ENST00000358105	CFAP299-381594	-15.1	.((((((((((((((.&.)))))))))))))).	GGATGmAGTTGAGTTTG&AAAATTTAATTCATCA
SNORD90_H.sapiens	ENST00000368210	PTPRK-366358	-15.1	.(((((((((((((((.((&)).))))))))))))))).	TATGmAATTGGATTTTCTCT&GGTGAAAATTTAATTCATC
SNORD90_H.sapiens	ENST00000370833	HS6ST2-328076	-15.1	.(((((((.((((((((.&.)))))))).))))))).	GGATGmAGTAGAATTTTCC&TGAAAATTTAATTCATCA
SNORD90_H.sapiens	ENST00000376302	MYO3A-15451	-15.1	.(((..((((((((((((.&.))))))))))))..))).	TGTGmTTTTGGATTTTCACG&GGTGAAAATTTAATTCATC
SNORD90_H.sapiens	ENST00000367391	LHX9-8558	-15.1	.(((..(((((((((((((&)))))))))))))..))).	AATGmTTTTAAATTTTCACT&GGTGAAAATTTAATTCATC
SNORD90_H.sapiens	ENST00000369699	SORCS3-51067	-15.1	.((((((.(((((((((.&.))))))))).)))))).	AGATGmGACTGAGTTTTCT&TGAAAATTTAATTCATCA
SNORD90_H.sapiens	ENST00000372499	LRMDA-427742	-15.1	((.((((((((.((((((((&)))))))).)))))))).))	TGTTGmAATTAATTTTTCATC&GGTGAAAATTTAATTCATCA
SNORD90_H.sapiens	ENST00000373563	GIGYF2-41572	-15.1	.((((((((((((.(((((&))))).)))))))))))).	TATGmAATTGAATTGTCATC&GGTGAAAATTTAATTCATC
SNORD90_H.sapiens	ENST00000370546	HPSE2-327884	-15.1	(((((((..(((((((((.&.)))))))))..)))))))	TGGTGmAAAGAGATTTTCAA&GTGAAAATTTAATTCATCA
SNORD90_H.sapiens	ENST00000367449	UCHL5-825	-15.1	.((((((.(((((((((.&.))))))))).)))))).	CGGTGmAAGTGAGTTTTCT&TGAAAATTTAATTCATCA
SNORD90_H.sapiens	ENST00000370621	EYS-922494	-15.1	(((((..((((((((.(((.&.))).))))))))..)))))	TGATGmGCTTGAATTTACACA&GGTGAAAATTTAATTCATCA
SNORD90_H.sapiens	ENST00000375551	F10-8292	-15.1	.(((((((((((.((((.&.)))).))))))))))).	GGATGmAGTTGAGATTTCT&TGAAAATTTAATTCATCA
SNORD90_H.sapiens	ENST00000375110	EPC1-17113	-15.1	.(((((((.(((.(((((((&))))))).))).))))))).	CGATGmGGTGAGAGTTTCGCT&GGTGAAAATTTAATTCATCA
SNORD90_H.sapiens	ENST00000371838	AGBL4-514996	-15.1	.((((((((((((((.&.)))))))))))))).	GGATGmAATTGAGTTTG&AAAATTTAATTCATCA
SNORD90_H.sapiens	ENST00000370598	ADGRB3-466221	-15.1	.(.((((((((((((.(((.&.))).)))))))))))).).	AGCTGmAATTGAATTTACACA&GGTGAAAATTTAATTCATCA
SNORD90_H.sapiens	ENST00000378494	CAMKMT-155870	-15.1	.(((((((((.(((((((&))))))).))))))))).	CTGmAGTTGAAATTTCACT&GGTGAAAATTTAATTCAT
SNORD90_H.sapiens	ENST00000378495	UNC13B-49320	-15.1	.(((((.(((.((((((((.&.)))))))).))).))))).	AGATGmATTTGTGTTTTTACA&GGTGAAAATTTAATTCATCA
SNORD90_H.sapiens	ENST00000379241	VIT-96409	-15.1	.(((((((.(((((.((((.&.)))).))))).))))))).	AGATGmAGTGGAATTCTCATA&GGTGAAAATTTAATTCATCA
SNORD90_H.sapiens	ENST00000377452	DTD1-89304	-15.1	.(((..(((((((((((((&)))))))))))))..))).	AATGmGTTTGAGTTTTCACT&GGTGAAAATTTAATTCATC
SNORD90_H.sapiens	ENST00000379404	SMS-30698	-15.1	.((((((((((((((.((.&.)).)))))))))))))).	GGATGmGATTAGGTTTGCAG&GTGAAAATTTAATTCATCA
SNORD90_H.sapiens	ENST00000389672	EPHA6-764855	-15.1	.((((((((((((.(((.&.))).)))))))))))).	AGGTGmAATTAAGTCTTCT&TGAAAATTTAATTCATCA
SNORD90_H.sapiens	ENST00000392825	GALNT13-128851	-15.1	.((((((((((((.(((.&.))).)))))))))))).	TGATGmGATTGAATATTCT&TGAAAATTTAATTCATCA
SNORD90_H.sapiens	ENST00000382275	CDH18-113136	-15.1	.((((((..(((((.(((((&))))).)))))..)))))).	AGATGmGGAAGAATTATCACC&GGTGAAAATTTAATTCATCA
SNORD90_H.sapiens	ENST00000377346	PIK3CD-40218	-15.1	.(((((((((((((((((.&.))))))))))))))))).	AATGmGATTGAATTTTTATA&GGTGAAAATTTAATTCATC
SNORD90_H.sapiens	ENST00000377705	NOL9-9194	-15.1	((((((((((((((((.(.&.).))))))))))))))))	TGATGmGGTTGGATTTTGGG&GTGAAAATTTAATTCATCA
SNORD90_H.sapiens	ENST00000381501	TEC-19556	-15.1	.((((((((((((((.&.)))))))))))))).	TGATGmAATTAGATTTG&AAAATTTAATTCATCA
SNORD90_H.sapiens	ENST00000381340	ITPR2-265957	-15.1	.((((.((((((((((((&)))))))))))).)))).	TTGmAACTAAATTTTCACT&GGTGAAAATTTAATTCAT
[truncated: 58,125 more rows]
