# Supplementary material for: SNORD90 induces glutamatergic signaling following treatment with monoaminergic antidepressants
Source: eLife. 2023 Jul 11;12:e85316. doi: 10.7554/eLife.85316 (PMC10335830; doi:10.7554/eLife.85316)
Supplement: Supplementary file 7. — Target sites in bold are sites used for target blocker design. (a) Parenthesis indicates complimentary base match between SNORD90 and target site. Dot indicates mismatch. (b) Sequence of the target site and site on SNORD90. Match column indicates sequence complementarity or mismatch shown here. m: 2’-O-ribose methylation site. [file elife-85316-supp7.xlsx]

## Sheet: Supplemental File 7
snoRNA	Transcript	Gene Name	Score (kcal/mol)	Match (target&SNORD90) (a)	Sequence (target&SNORD90) (b)
SNORD90_H.sapiens	ENST00000372141	NRG3-524211	-23.3	.(((((.((((((((((.&.)))))))))).))))).	CCCmATACTAGGAGTATCA&TGATACTCCTACTGTGGA
SNORD90_H.sapiens	ENST00000372141	NRG3-1017236	-20.5	.(((.((((((((.(((.&.))).)))))))).))).	ACCmAAGGTGGGAGGATCG&TGATACTCCTACTGTGGA
SNORD90_H.sapiens	ENST00000372141	NRG3-1047525	-20.4	.(((((((((.((((((.&.)))))).))))))))).	CTCCmATAGTGAGAGTGTG&GATACTCCTACTGTGGAA
SNORD90_H.sapiens	ENST00000372141	NRG3-444571	-20.1	.(((.((((((((.&.)))))))).))).	CCCmAGAGTGGGAGG&ACTCCTACTGTGGA
SNORD90_H.sapiens	ENST00000372141	NRG3-128531	-19.9	.(((.((((((((((.&.)))))))))).))).	GCCmAAAGTGGGAGTGA&ATACTCCTACTGTGGA
SNORD90_H.sapiens	ENST00000372141	NRG3-380253	-19.2	.((((((((((((.&.)))))))))))).	ATTCmACAGTGGGAA&CTCCTACTGTGGAA
SNORD90_H.sapiens	ENST00000372141	NRG3-417651	-18.7	.((((.((((((((.&.)))))))).)))).	GTTCmAGAGTGGGAGG&ACTCCTACTGTGGAA
SNORD90_H.sapiens	ENST00000372141	NRG3-402166	-18.7	.(((((.(((((((.&.))))))).))))).	CTTCCmAGAGTAGGAC&CTCCTACTGTGGAAT
SNORD90_H.sapiens	ENST00000372141	NRG3-776736	-18.6	.((((((.(((((((.&.))))))).)))))).	CTCmACAGAGGGAGTGC&ATACTCCTACTGTGGA
SNORD90_H.sapiens	ENST00000372141	NRG3-180920	-18.35	.((...((((((((((.&.))))))))))...)).	ACCmTGTGTGGGAGTGTG&GATACTCCTACTGTGGA
SNORD90_H.sapiens	ENST00000372141	NRG3-973530	-18.2	.((((((((((((.&.)))))))))))).	ATCmATGGTGGGAGG&ACTCCTACTGTGGA
SNORD90_H.sapiens	ENST00000372141	NRG3-55439	-18.1	.(((.((((((((.&.)))))))).))).	CCCmAAGGTAGGAGA&ACTCCTACTGTGGA
SNORD90_H.sapiens	ENST00000372141	NRG3-585039	-17.6	.((((((((((.&.)))))))))).	GTCCmACAGTAGA&CCTACTGTGGAA
SNORD90_H.sapiens	ENST00000372141	NRG3-355232	-17.6	((((((((.(((((.&.))))).))))))))	ATTCCmACATTAGGAA&CTCCTACTGTGGAAT
SNORD90_H.sapiens	ENST00000372141	NRG3-256151	-17.5	.(((((.(((((.((((.&.)))).))))).))))).	GTTCmACTGTAGGTGTATG&GATACTCCTACTGTGGAA
SNORD90_H.sapiens	ENST00000372141	NRG3-886902	-17.3	.((..((((((((((.&.))))))))))..)).	GCCmTAGGTGGGAGTGC&ATACTCCTACTGTGGA
SNORD90_H.sapiens	ENST00000372141	NRG3-496772	-17.3	.(((((.(((((((.&.))))))).))))).	CCCmACAATGGGGGTC&TACTCCTACTGTGGA
SNORD90_H.sapiens	ENST00000372141	NRG3-982283	-17.2	.((((((((((.&.)))))))))).	CTCCmACAGTGGA&CCTACTGTGGAA
SNORD90_H.sapiens	ENST00000372141	NRG3-273070	-17.2	.(((.((((((((.&.)))))))).))).	GCCmGAGGTGGGAGG&ACTCCTACTGTGGA
SNORD90_H.sapiens	ENST00000372141	NRG3-485717	-17.1	.((((.(.(((((.((((.&.)))).))))).).)))).	TTTCCmTCTGTAGGTGTGTG&GATACTCCTACTGTGGAAT
SNORD90_H.sapiens	ENST00000372141	NRG3-155105	-17	.((((((((((.(.&.).)))))))))).	ATCmACAGTGGGTGA&ACTCCTACTGTGGA
SNORD90_H.sapiens	ENST00000372141	NRG3-1102276	-16.9	.((((.(((((((.&.))))))).)))).	GCCmATTGTGGGGGG&ACTCCTACTGTGGA
SNORD90_H.sapiens	ENST00000372141	NRG3-578752	-16.9	(((((((((((.((.&.)).)))))))))))	GTTCCmACAGTGAGAT&CTCCTACTGTGGAAT
SNORD90_H.sapiens	ENST00000372141	NRG3-548807	-16.9	(((((((.(((.((((((.&.)))))).))).)))))))	ATTCCmATTGTATGGGTATA&GATACTCCTACTGTGGAAT
SNORD90_H.sapiens	ENST00000372141	NRG3-519582	-16.8	.((((((((((.&.)))))))))).	CTCCmACAGTAGC&CCTACTGTGGAA
SNORD90_H.sapiens	ENST00000372141	NRG3-494822	-16.7	.((((((((((.&.)))))))))).	CTCCmACAGTGGT&CCTACTGTGGAA
SNORD90_H.sapiens	ENST00000372141	NRG3-396939	-16.7	.(((((((((((.&.))))))))))).	ACCmATGGTAGGGT&CTCCTACTGTGGA
SNORD90_H.sapiens	ENST00000372141	NRG3-201411	-16.6	.((((((((.(((((.&.))))).)))))))).	CCCmATGGTATGAGTGA&ATACTCCTACTGTGGA
SNORD90_H.sapiens	ENST00000372141	NRG3-193802	-16.6	.(((((((.((((.&.)))).))))))).	GTCCmACAGAAGGGT&CTCCTACTGTGGAA
SNORD90_H.sapiens	ENST00000372141	NRG3-578675	-16.5	.(((((.((((((.&.)))))).))))).	GTCCmACTGTGGGGA&CTCCTACTGTGGAA
SNORD90_H.sapiens	ENST00000372141	NRG3-744911	-16.4	.((..((((((((((.&.))))))))))..)).	GCCmTAGGTGGGGGTGC&ATACTCCTACTGTGGA
SNORD90_H.sapiens	ENST00000372141	NRG3-162296	-16.4	.((((.(((((((.&.))))))).)))).	ATCCmAAGGTAGGAA&CTCCTACTGTGGAA
SNORD90_H.sapiens	ENST00000372141	NRG3-839160	-16.3	.((((((((((.((.&.)).)))))))))).	TTTCCmACAGTAAGAT&CTCCTACTGTGGAAT
SNORD90_H.sapiens	ENST00000372141	NRG3-335256	-16.3	.(((((.((((((.&.)))))).))))).	ACCmATATTGGGAGG&ACTCCTACTGTGGA
SNORD90_H.sapiens	ENST00000372141	NRG3-106475	-16.3	.((((((((.(((((.&.))))).)))))))).	CCCmATGGTGAGAGTGG&ATACTCCTACTGTGGA
SNORD90_H.sapiens	ENST00000372141	NRG3-776903	-16.2	.((.(((((((((.&.))))))))).)).	CCCmCTGGTGGGAGG&ACTCCTACTGTGGA
SNORD90_H.sapiens	ENST00000372141	NRG3-214624	-16.2	.((((((.(((((.&.))))).)))))).	CTCCmACAATAGGAA&CTCCTACTGTGGAA
SNORD90_H.sapiens	ENST00000372141	NRG3-165879	-16.2	.((((((((((.&.)))))))))).	GCCmATAGTGGGC&TCCTACTGTGGA
SNORD90_H.sapiens	ENST00000372141	NRG3-1075329	-16.1	.(((((((((.&.))))))))).	CCCmACAGTAGA&CCTACTGTGGA
SNORD90_H.sapiens	ENST00000372141	NRG3-803206	-16.1	.(.(.(((((((((.&.))))))))).).).	ATGCmTCAGTAGGGGA&ACTCCTACTGTGGAA
SNORD90_H.sapiens	ENST00000372141	NRG3-1098738	-16	.((((((((((.(((.&.))).)))))))))).	ATCmATGGTGGGTGTGG&ATACTCCTACTGTGGA
SNORD90_H.sapiens	ENST00000372141	NRG3-1018067	-16	.(((((((((.&.))))))))).	ACCmACAGTGGA&CCTACTGTGGA
SNORD90_H.sapiens	ENST00000372141	NRG3-480369	-16	.((.(((((.(((((.&.))))).))))).)).	ACCmTCAGTAAGAGTGA&ATACTCCTACTGTGGA
SNORD90_H.sapiens	ENST00000372141	NRG3-707698	-15.9	.(((((.(((((((.&.))))))).))))).	TTTTCmAGGGTGGGAA&CTCCTACTGTGGAAT
SNORD90_H.sapiens	ENST00000372141	NRG3-603103	-15.8	.((((((.(((((.&.))))).)))))).	CTCmACAGAGGGGGA&ACTCCTACTGTGGA
SNORD90_H.sapiens	ENST00000372141	NRG3-227189	-15.8	(((.((((((((((.&.)))))))))).)))	ATTGCmATAGTAGGGC&CTCCTACTGTGGAAT
SNORD90_H.sapiens	ENST00000372141	NRG3-982844	-15.7	.((((.((((((.&.)))))).)))).	CCCmACTGTGGGAT&CTCCTACTGTGGA
SNORD90_H.sapiens	ENST00000372141	NRG3-896387	-15.7	.((((((.((((.&.)))).)))))).	GCCmGCAGAGGGAA&CTCCTACTGTGGA
SNORD90_H.sapiens	ENST00000372141	NRG3-68877	-15.7	.(((((((((.&.))))))))).	GCCmACAGTGGA&CCTACTGTGGA
SNORD90_H.sapiens	ENST00000372141	NRG3-1022969	-15.6	.((((((.(((((.&.))))).)))))).	CTCCmACATTGGGAC&CTCCTACTGTGGAA
SNORD90_H.sapiens	ENST00000372141	NRG3-660094	-15.6	.((((((((((.&.)))))))))).	ATCmACAGTGGGC&TCCTACTGTGGA
SNORD90_H.sapiens	ENST00000372141	NRG3-293482	-15.6	.(((((((((((.&.))))))))))).	TTTCCmATAGTGGT&CCTACTGTGGAAT
SNORD90_H.sapiens	ENST00000372141	NRG3-836912	-15.5	((((((((((((.&.))))))))))))	ATTTCmACAGTAGT&CCTACTGTGGAAT
SNORD90_H.sapiens	ENST00000372141	NRG3-153422	-15.5	(((((((((((.&.)))))))))))	GTTCCmACAGTGC&CTACTGTGGAAT
SNORD90_H.sapiens	ENST00000372141	NRG3-701363	-15.4	.((((((((.((((.&.)))).)))))))).	GTTCmATAGTTGGGGA&ACTCCTACTGTGGAA
SNORD90_H.sapiens	ENST00000372141	NRG3-278455	-15.4	.(((((((((((.&.))))))))))).	TTTCCmATAGTGGC&CCTACTGTGGAAT
SNORD90_H.sapiens	ENST00000372141	NRG3-31449	-15.4	.(((.(((((((.&.))))))).))).	GCCmAGGGTGGGGT&CTCCTACTGTGGA
SNORD90_H.sapiens	ENST00000372141	NRG3-13100	-15.4	.(((((..(((((((((.&.)))))))))..))))).	CTCmATATCAGGAGTGTTC&TGATACTCCTACTGTGGA
SNORD90_H.sapiens	ENST00000372141	NRG3-448163	-15.3	.(((.(((((((.&.))))))).))).	GCCmAGGGTGGGGC&CTCCTACTGTGGA
SNORD90_H.sapiens	ENST00000372141	NRG3-237304	-15.3	.(((((((.(((.&.))).))))))).	CTCCmACAGGAGGC&TCCTACTGTGGAA
SNORD90_H.sapiens	ENST00000372141	NRG3-1052509	-15.2	(((((((((((.&.)))))))))))	ATTCCmACAGTGT&CTACTGTGGAAT
SNORD90_H.sapiens	ENST00000372141	NRG3-837438	-15	.(((((.(((((((.&.))))))).))))).	CTCmGCAATGGGAGTC&TACTCCTACTGTGGA
SNORD90_H.sapiens	ENST00000372141	NRG3-519766	-15	.(((((((((((.&.))))))))))).	CTTCmATAGTGGGT&TCCTACTGTGGAA
SNORD90_H.sapiens	ENST00000372141	NRG3-87658	-15	.((((((((((.&.)))))))))).	TTTCCmACAGTAT&CTACTGTGGAAT
SNORD90_H.sapiens	ENST00000372141	NRG3-48878	-15	.((.((((((((.&.)))))))).)).	ACCmCCGGTGGGAT&CTCCTACTGTGGA
SNORD90_H.sapiens	ENST00000372141	NRG3-1022995	-14.8	.((((((.(((((.&.))))).)))))).	GTCCmACACTGGGGC&CTCCTACTGTGGAA
SNORD90_H.sapiens	ENST00000372141	NRG3-582722	-14.8	.((((.((((((.&.)))))).)))).	CCCmACTGTGGGGT&CTCCTACTGTGGA
SNORD90_H.sapiens	ENST00000372141	NRG3-458046	-14.8	.(((.(((((((.&.))))))).))).	CTCCmCCAGTGGGC&TCCTACTGTGGAA
SNORD90_H.sapiens	ENST00000372141	NRG3-933736	-14.7	.((((((((((.&.)))))))))).	GTTCmACAGTAGA&CCTACTGTGGAA
SNORD90_H.sapiens	ENST00000372141	NRG3-919583	-14.7	.(((.((((((.&.)))))).))).	ACCmAGAGTGGGT&TCCTACTGTGGA
SNORD90_H.sapiens	ENST00000372141	NRG3-274578	-14.7	.((((((((((.&.)))))))))).	TTTCCmACAGTGT&CTACTGTGGAAT
SNORD90_H.sapiens	ENST00000372141	NRG3-504295	-14.6	.(((((((((.&.))))))))).	ATCCmACAGTAA&CTACTGTGGAA
SNORD90_H.sapiens	ENST00000372141	NRG3-319961	-14.6	.((((((((((.((.&.)).)))))))))).	GTCCmATGGTGGTAGC&ACTCCTACTGTGGAA
SNORD90_H.sapiens	ENST00000372141	NRG3-72410	-14.6	.(((.((((((.&.)))))).))).	CCCmAGAGTAGGC&TCCTACTGTGGA
SNORD90_H.sapiens	ENST00000372141	NRG3-1019909	-14.5	(((((((((((.&.)))))))))))	ATTCCmACGGTGT&CTACTGTGGAAT
SNORD90_H.sapiens	ENST00000372141	NRG3-754363	-14.5	.((((((((((.&.)))))))))).	ATCCmATGGTAGA&CCTACTGTGGAA
SNORD90_H.sapiens	ENST00000372141	NRG3-764317	-14.4	.(((((((.((.&.)).))))))).	ACCmACAGTTGGT&TCCTACTGTGGA
SNORD90_H.sapiens	ENST00000372141	NRG3-1075875	-14.3	.((((((.(((.&.))).)))))).	ACCmACAGAAGGT&TCCTACTGTGGA
SNORD90_H.sapiens	ENST00000372141	NRG3-680072	-14.3	((((((.(((((.&.))))).))))))	GTTCCmAGGGTGGC&CCTACTGTGGAAT
SNORD90_H.sapiens	ENST00000372141	NRG3-542406	-14.3	.(((((((((.&.))))))))).	GTCCmACAGTAT&CTACTGTGGAA
SNORD90_H.sapiens	ENST00000372141	NRG3-957699	-14.2	.(((((((((.&.))))))))).	GTCCmACAGTAC&CTACTGTGGAA
SNORD90_H.sapiens	ENST00000372141	NRG3-603213	-14.2	.((((((((((.&.)))))))))).	CTTCCmGCAGTGT&CTACTGTGGAAT
SNORD90_H.sapiens	ENST00000372141	NRG3-430732	-14.2	.((.((((((((.&.)))))))).)).	ACCmCTAGTGGGAA&CTCCTACTGTGGA
SNORD90_H.sapiens	ENST00000372141	NRG3-241520	-14.2	.(((((((.((((.&.)))).))))))).	GTCCmATGGCAGGAC&CTCCTACTGTGGAA
SNORD90_H.sapiens	ENST00000372141	NRG3-41040	-14.2	.(((((((((.&.))))))))).	CCCmATAGTAGA&CCTACTGTGGA
SNORD90_H.sapiens	ENST00000372141	NRG3-15449	-14.2	.(((((((((.&.))))))))).	GTCCmACAGTGA&CTACTGTGGAA
SNORD90_H.sapiens	ENST00000372141	NRG3-977883	-14.1	.((((.(((((.&.))))).)))).	CCCmACTGTAGGT&TCCTACTGTGGA
SNORD90_H.sapiens	ENST00000372141	NRG3-607730	-14.1	.((.(((.(((((((.&.))))))).))).)).	GCCmTTGGAGGGAGTAA&ATACTCCTACTGTGGA
SNORD90_H.sapiens	ENST00000372141	NRG3-575255	-14.1	.(((.((((((((.&.)))))))).))).	CTCCmTTGGTGGGAA&CTCCTACTGTGGAA
SNORD90_H.sapiens	ENST00000372141	NRG3-203062	-14.1	.(((.(((((((.&.))))))).))).	CTCmAGAGTAGGAA&CTCCTACTGTGGA
SNORD90_H.sapiens	ENST00000372141	NRG3-19404	-14.1	.((((((.((((((.&.)))))).)))))).	GTTCmATAATAGGAGC&ACTCCTACTGTGGAA
SNORD90_H.sapiens	ENST00000372141	NRG3-708514	-14	(((((((((.&.)))))))))	GTTCCmACAGG&ACTGTGGAAT
SNORD90_H.sapiens	ENST00000372141	NRG3-692939	-14	.(((((((.(((.&.))).))))))).	GCCmATAGTTGGAC&CTCCTACTGTGGA
SNORD90_H.sapiens	ENST00000372141	NRG3-210308	-14	.(((((((((.((.&.)).))))))))).	CCCmATGGTGGAAGG&ACTCCTACTGTGGA
SNORD90_H.sapiens	ENST00000372141	NRG3-18236	-14	.(((((((((.&.))))))))).	ATCCmGCAGTAT&CTACTGTGGAA
SNORD90_H.sapiens	ENST00000372141	NRG3-838848	-13.9	(((((((((((.&.)))))))))))	ATTCCmATAGTAA&CTACTGTGGAAT
SNORD90_H.sapiens	ENST00000372141	NRG3-1048025	-13.8	.((((.(((((.&.))))).)))).	CCCmACTGTGGGT&TCCTACTGTGGA
SNORD90_H.sapiens	ENST00000372141	NRG3-306411	-13.8	(((((((.((((.&.)))).)))))))	ATTCCmACTGTAGT&CCTACTGTGGAAT
SNORD90_H.sapiens	ENST00000372141	NRG3-204938	-13.8	.((((((((((.&.)))))))))).	ATTCmACAGTGGC&CCTACTGTGGAA
SNORD90_H.sapiens	ENST00000372141	NRG3-1101732	-13.7	.(((((((((.&.))))))))).	CCCmATAGTAGT&CCTACTGTGGA
SNORD90_H.sapiens	ENST00000372141	NRG3-1098901	-13.7	.((((((((.((.&.)).)))))))).	TTTCCmACAGCAGA&CCTACTGTGGAAT
SNORD90_H.sapiens	ENST00000372141	NRG3-1069616	-13.7	(((((((((.&.)))))))))	ATTCCmACAGG&ACTGTGGAAT
SNORD90_H.sapiens	ENST00000372141	NRG3-1051651	-13.7	.(((.((((((.&.)))))).))).	ATCCmTCAGTAGA&CCTACTGTGGAA
SNORD90_H.sapiens	ENST00000372141	NRG3-1009167	-13.7	(((((((((.&.)))))))))	GTTCCmACAGA&ACTGTGGAAT
SNORD90_H.sapiens	ENST00000372141	NRG3-838189	-13.7	.(((((((((((.&.))))))))))).	GTCmATGGTGGGGA&CTCCTACTGTGGA
SNORD90_H.sapiens	ENST00000372141	NRG3-626261	-13.7	(((((((((.&.)))))))))	GTTCCmGCAGG&ACTGTGGAAT
SNORD90_H.sapiens	ENST00000372141	NRG3-1111419	-13.6	.((.((((((((((.&.)))))))))).)).	CTTGCmATGGTGGGGT&CTCCTACTGTGGAAT
SNORD90_H.sapiens	ENST00000372141	NRG3-1008630	-13.6	.(((((.(((((.&.))))).))))).	CTTCCmAGAGTAGC&CCTACTGTGGAAT
SNORD90_H.sapiens	ENST00000372141	NRG3-959934	-13.6	.(((((((.(((.&.))).))))))).	GTCmACAGTTGGAA&CTCCTACTGTGGA
SNORD90_H.sapiens	ENST00000372141	NRG3-817496	-13.6	.(((((.(((((.&.))))).))))).	GTCCmATTGTGGGC&TCCTACTGTGGAA
SNORD90_H.sapiens	ENST00000372141	NRG3-526331	-13.6	(((((((((.&.)))))))))	ATTCCmACAGA&ACTGTGGAAT
SNORD90_H.sapiens	ENST00000372141	NRG3-519594	-13.6	.((((((((((.((.&.)).)))))))))).	CTTCmATAGTGGTAGA&ACTCCTACTGTGGAA
SNORD90_H.sapiens	ENST00000372141	NRG3-474841	-13.6	.(((((.((((((.&.)))))).))))).	CTCmACGCTGGGAGC&ACTCCTACTGTGGA
SNORD90_H.sapiens	ENST00000372141	NRG3-343456	-13.6	.(((.(((((((.&.))))))).))).	CTCmAGGGTGGGAT&CTCCTACTGTGGA
SNORD90_H.sapiens	ENST00000372141	NRG3-903906	-13.5	.(.((((((((.((.&.)).)))))))).).	ATGCmACAGTAGCAGC&ACTCCTACTGTGGAA
SNORD90_H.sapiens	ENST00000372141	NRG3-776982	-13.5	.(((((.(((((.&.))))).))))).	CTCCmATTGTGGGC&TCCTACTGTGGAA
SNORD90_H.sapiens	ENST00000372141	NRG3-591597	-13.5	.((((((.((((.&.)))).)))))).	GTCmACAGGAGGAA&CTCCTACTGTGGA
SNORD90_H.sapiens	ENST00000372141	NRG3-576859	-13.5	.(((.(.((.(((((((.&.))))))).)).).))).	GCCmAGACTGTGAGTGTCC&TGATACTCCTACTGTGGA
SNORD90_H.sapiens	ENST00000372141	NRG3-360722	-13.5	.(((((((((.&.))))))))).	ATCmACAGTAGA&CCTACTGTGGA
SNORD90_H.sapiens	ENST00000372141	NRG3-959270	-13.4	.(((((((((.&.))))))))).	GTCmACAGTAGA&CCTACTGTGGA
SNORD90_H.sapiens	ENST00000372141	NRG3-582448	-13.4	.(((((((((.&.))))))))).	CTCCmACGGTGA&CTACTGTGGAA
SNORD90_H.sapiens	ENST00000372141	NRG3-987461	-13.3	.(((..((((.(((((.&.))))).))))..))).	ATCCmCAAGTAAGAGTAG&ATACTCCTACTGTGGAA
SNORD90_H.sapiens	ENST00000372141	NRG3-902187	-13.3	.(((((((((.&.))))))))).	GCCmATAGTGGT&CCTACTGTGGA
SNORD90_H.sapiens	ENST00000372141	NRG3-533495	-13.3	.((((.((((((.&.)))))).)))).	TTTCCmTCAGTGGC&CCTACTGTGGAAT
SNORD90_H.sapiens	ENST00000372141	NRG3-520567	-13.3	.(((((((((.&.))))))))).	TTTCCmACAGTC&TACTGTGGAAT
SNORD90_H.sapiens	ENST00000372141	NRG3-357897	-13.3	.((((((((((.&.)))))))))).	GTTCmGCAGTGGC&CCTACTGTGGAA
SNORD90_H.sapiens	ENST00000372141	NRG3-213763	-13.3	.(((.(((((((.&.))))))).))).	CTCCmCTAGTGGGT&TCCTACTGTGGAA
SNORD90_H.sapiens	ENST00000372141	NRG3-1038600	-13.2	.(((((((((.((.&.)).))))))))).	TTTCCmATGGTTGGT&TCCTACTGTGGAAT
SNORD90_H.sapiens	ENST00000372141	NRG3-743182	-13.2	.((((((.((((.&.)))).)))))).	GTCmACAGGAGGAC&CTCCTACTGTGGA
SNORD90_H.sapiens	ENST00000372141	NRG3-624650	-13.2	.(((((((((.&.))))))))).	CTCCmACGGTGT&CTACTGTGGAA
SNORD90_H.sapiens	ENST00000372141	NRG3-611628	-13.2	.((((((.((((.&.)))).)))))).	GTCmACAGAAGGAC&CTCCTACTGTGGA
SNORD90_H.sapiens	ENST00000372141	NRG3-318782	-13.2	(((((((((.&.)))))))))	GTTCCmACAGC&ACTGTGGAAT
SNORD90_H.sapiens	ENST00000372141	NRG3-66322	-13.2	.(((((((((.&.))))))))).	ATCmACAGTGGA&CCTACTGTGGA
SNORD90_H.sapiens	ENST00000372141	NRG3-837626	-13.1	.(((((((((.&.))))))))).	GCCmATAGTGGC&CCTACTGTGGA
SNORD90_H.sapiens	ENST00000372141	NRG3-749295	-13.1	.(((((((((.&.))))))))).	GTCmACAGTGGA&CCTACTGTGGA
SNORD90_H.sapiens	ENST00000372141	NRG3-726989	-13.1	.((((((((.(.&.).)))))))).	GTCCmACAGTCGA&CCTACTGTGGAA
SNORD90_H.sapiens	ENST00000372141	NRG3-499821	-13.1	.((((((((.&.)))))))).	TTTCCmACAGG&ACTGTGGAAT
SNORD90_H.sapiens	ENST00000372141	NRG3-164234	-13.1	.(((((.(((((.&.))))).))))).	GCCmGCATTGGGGA&CTCCTACTGTGGA
SNORD90_H.sapiens	ENST00000372141	NRG3-1080853	-13	.((((((((.&.)))))))).	CTTCCmACAGG&ACTGTGGAAT
SNORD90_H.sapiens	ENST00000372141	NRG3-1057465	-13	.(((((((((.&.))))))))).	CTCmACAGTGGA&CCTACTGTGGA
SNORD90_H.sapiens	ENST00000372141	NRG3-856703	-13	.(.(((((.((((.&.)))).))))).).	GTGCmACAGGAGGAA&CTCCTACTGTGGAA
SNORD90_H.sapiens	ENST00000372141	NRG3-795096	-13	.(((.((((((.&.)))))).))).	CTCCmTCAGTAGT&CCTACTGTGGAA
SNORD90_H.sapiens	ENST00000372141	NRG3-791871	-13	.(((((((.((.&.)).))))))).	GTCCmACAGCAGA&CCTACTGTGGAA
SNORD90_H.sapiens	ENST00000372141	NRG3-723404	-13	.((((((.((((.&.)))).)))))).	ACCmATGGAGGGAT&CTCCTACTGTGGA
SNORD90_H.sapiens	ENST00000372141	NRG3-485323	-13	.((((((((.&.)))))))).	ACCmACAGTAT&CTACTGTGGA
SNORD90_H.sapiens	ENST00000372141	NRG3-380619	-13	.((((.(((((.&.))))).)))).	ATCCmAGGGTGGT&CCTACTGTGGAA
SNORD90_H.sapiens	ENST00000372141	NRG3-216551	-13	.((((((((.((.&.)).)))))))).	TTTCCmACAGCAGC&CCTACTGTGGAAT
SNORD90_H.sapiens	ENST00000372141	NRG3-1085120	-12.9	.((((((((.&.)))))))).	ACCmACAGTGA&CTACTGTGGA
SNORD90_H.sapiens	ENST00000372141	NRG3-813728	-12.9	.((((((((.&.)))))))).	TTTCCmACAGA&ACTGTGGAAT
SNORD90_H.sapiens	ENST00000372141	NRG3-670718	-12.9	.((((.(((((.&.))))).)))).	CTCCmAGAGTAGC&CCTACTGTGGAA
SNORD90_H.sapiens	ENST00000372141	NRG3-321673	-12.9	.(((.((((((.&.)))))).))).	GTCCmTCGGTAGA&CCTACTGTGGAA
SNORD90_H.sapiens	ENST00000372141	NRG3-252436	-12.9	.((..(((((.(((((.&.))))).)))))..)).	ACCmTGAGTGGAAGTGTG&GATACTCCTACTGTGGA
SNORD90_H.sapiens	ENST00000372141	NRG3-1098590	-12.8	.((((((((.&.)))))))).	CCCmACAGTAT&CTACTGTGGA
SNORD90_H.sapiens	ENST00000372141	NRG3-902363	-12.8	.(((.((((((.&.)))))).))).	CTCCmTCAGTAGC&CCTACTGTGGAA
SNORD90_H.sapiens	ENST00000372141	NRG3-827370	-12.8	.(((.(.((((((((.&.)))))))).).))).	GTCmAGGCTAGGGGTGA&ATACTCCTACTGTGGA
SNORD90_H.sapiens	ENST00000372141	NRG3-678974	-12.8	(((((((((((.&.)))))))))))	ATTTCmACAGTAT&CTACTGTGGAAT
SNORD90_H.sapiens	ENST00000372141	NRG3-663996	-12.8	.((((((((.&.)))))))).	CTTCCmACAGA&ACTGTGGAAT
SNORD90_H.sapiens	ENST00000372141	NRG3-614278	-12.8	.((((((((((.&.)))))))))).	GTCmATGGTAGGT&TCCTACTGTGGA
SNORD90_H.sapiens	ENST00000372141	NRG3-1096856	-12.7	.((((((((.&.)))))))).	ATCCmACAGTT&TACTGTGGAA
SNORD90_H.sapiens	ENST00000372141	NRG3-1082001	-12.7	.((((((((.&.)))))))).	ACCmACAGTGT&CTACTGTGGA
SNORD90_H.sapiens	ENST00000372141	NRG3-941176	-12.7	.((((((((.&.)))))))).	TTTCCmGCAGG&ACTGTGGAAT
SNORD90_H.sapiens	ENST00000372141	NRG3-900749	-12.7	.((((((((((.&.)))))))))).	CTTCmATAGTAGA&CCTACTGTGGAA
SNORD90_H.sapiens	ENST00000372141	NRG3-610475	-12.7	.(((((((((.&.))))))))).	ATCCmATAGTAA&CTACTGTGGAA
SNORD90_H.sapiens	ENST00000372141	NRG3-609445	-12.7	.(((((((((.&.))))))))).	ATCmACAGTGGT&CCTACTGTGGA
SNORD90_H.sapiens	ENST00000372141	NRG3-519267	-12.7	.((((((((.&.)))))))).	ATCCmACAGTC&TACTGTGGAA
SNORD90_H.sapiens	ENST00000372141	NRG3-269907	-12.7	.((.((((((((.&.)))))))).)).	CTTGCmACAGTGGT&CCTACTGTGGAAT
SNORD90_H.sapiens	ENST00000372141	NRG3-213190	-12.7	.((((((((.(((.&.))).)))))))).	GTTCmATAGTTGGAC&CTCCTACTGTGGAA
SNORD90_H.sapiens	ENST00000372141	NRG3-873966	-12.6	.(((.(((((((.&.))))))).))).	GTCmGGAGTAGGGA&CTCCTACTGTGGA
SNORD90_H.sapiens	ENST00000372141	NRG3-647407	-12.6	.((((((((.&.)))))))).	GCCmACAGTAC&CTACTGTGGA
SNORD90_H.sapiens	ENST00000372141	NRG3-434470	-12.6	.(((.((((((.&.)))))).))).	GCCmAAAGTAGGT&TCCTACTGTGGA
SNORD90_H.sapiens	ENST00000372141	NRG3-432391	-12.6	(((((((((((.&.)))))))))))	GTTTCmACAGTGT&CTACTGTGGAAT
SNORD90_H.sapiens	ENST00000372141	NRG3-402604	-12.6	.((((((((.&.)))))))).	GCCmACAGTGA&CTACTGTGGA
SNORD90_H.sapiens	ENST00000372141	NRG3-374301	-12.6	.(((((((((.((.&.)).))))))))).	CTCmATAGTAGCAGA&ACTCCTACTGTGGA
SNORD90_H.sapiens	ENST00000372141	NRG3-173215	-12.6	.((((((((.&.)))))))).	ACCmACAGTGC&CTACTGTGGA
SNORD90_H.sapiens	ENST00000372141	NRG3-1025464	-12.5	.(((((((((.&.))))))))).	ATCmACAGTGGC&CCTACTGTGGA
SNORD90_H.sapiens	ENST00000372141	NRG3-929297	-12.5	.(((((((.&.))))))).	ATCCmACAGG&ACTGTGGAA
SNORD90_H.sapiens	ENST00000372141	NRG3-905143	-12.5	.((((((((.&.)))))))).	CCCmACAGTGT&CTACTGTGGA
SNORD90_H.sapiens	ENST00000372141	NRG3-760485	-12.5	.(((((((((.&.))))))))).	ATCCmATAGTAT&CTACTGTGGAA
SNORD90_H.sapiens	ENST00000372141	NRG3-725960	-12.5	(((((((((((.&.)))))))))))	GTTCCmATGGTAC&CTACTGTGGAAT
SNORD90_H.sapiens	ENST00000372141	NRG3-157937	-12.5	.(((((((((.&.))))))))).	GCCmATGGTGGA&CCTACTGTGGA
SNORD90_H.sapiens	ENST00000372141	NRG3-68748	-12.5	.((((((((.&.)))))))).	CTCCmACAGTT&TACTGTGGAA
SNORD90_H.sapiens	ENST00000372141	NRG3-1110711	-12.4	.((((((((.&.)))))))).	CCCmACAGTGC&CTACTGTGGA
SNORD90_H.sapiens	ENST00000372141	NRG3-1099130	-12.4	.((((((((.&.)))))))).	TTTCCmACGGG&ACTGTGGAAT
SNORD90_H.sapiens	ENST00000372141	NRG3-941226	-12.4	.(((.((((((.&.)))))).))).	CCCmAAAGTGGGT&TCCTACTGTGGA
SNORD90_H.sapiens	ENST00000372141	NRG3-847072	-12.4	(((((((((((.&.)))))))))))	ATTCCmATGGTAT&CTACTGTGGAAT
SNORD90_H.sapiens	ENST00000372141	NRG3-832054	-12.4	(((((((((((.&.)))))))))))	ATTTCmACAGTGT&CTACTGTGGAAT
SNORD90_H.sapiens	ENST00000372141	NRG3-800309	-12.4	.(((((((.&.))))))).	GTCCmACAGG&ACTGTGGAA
SNORD90_H.sapiens	ENST00000372141	NRG3-791271	-12.4	((((((((((.&.))))))))))	GTTCCmATAGTC&TACTGTGGAAT
SNORD90_H.sapiens	ENST00000372141	NRG3-725431	-12.4	.(((((.((((.&.)))).))))).	ACCmACACTGGGC&TCCTACTGTGGA
SNORD90_H.sapiens	ENST00000372141	NRG3-681962	-12.4	.(((((.(((((.&.))))).))))).	CCCmATAATGGGAT&CTCCTACTGTGGA
SNORD90_H.sapiens	ENST00000372141	NRG3-611143	-12.4	.((((((((((.&.)))))))))).	ATTCmATAGTAGT&CCTACTGTGGAA
SNORD90_H.sapiens	ENST00000372141	NRG3-551023	-12.4	.((.((((((((.&.)))))))).)).	CCCmCTGGTGGGAC&CTCCTACTGTGGA
SNORD90_H.sapiens	ENST00000372141	NRG3-361313	-12.4	.((((((((.&.)))))))).	GCCmACAGTGT&CTACTGTGGA
SNORD90_H.sapiens	ENST00000372141	NRG3-1078868	-12.3	.(((((((.(((.&.))).))))))).	TTTCCmACACTAGA&CCTACTGTGGAAT
SNORD90_H.sapiens	ENST00000372141	NRG3-1071113	-12.3	.(((.((((((.&.)))))).))).	GCCmAAGGTGGGT&TCCTACTGTGGA
SNORD90_H.sapiens	ENST00000372141	NRG3-1002482	-12.3	.((((((((.&.)))))))).	GCCmACAGTGC&CTACTGTGGA
SNORD90_H.sapiens	ENST00000372141	NRG3-987729	-12.3	.(((((((((.&.))))))))).	ACCmATGGTGGT&CCTACTGTGGA
SNORD90_H.sapiens	ENST00000372141	NRG3-926367	-12.3	.(((((((.&.))))))).	ATCCmACAGA&ACTGTGGAA
SNORD90_H.sapiens	ENST00000372141	NRG3-904054	-12.3	.(((((.((((.&.)))).))))).	ATCCmACTGTGGT&CCTACTGTGGAA
SNORD90_H.sapiens	ENST00000372141	NRG3-821081	-12.3	.(((((((((.&.))))))))).	ATCmACGGTAGT&CCTACTGTGGA
SNORD90_H.sapiens	ENST00000372141	NRG3-582190	-12.3	.((((((.(((((.&.))))).)))))).	GTTCmACAATAGGGT&CTCCTACTGTGGAA
SNORD90_H.sapiens	ENST00000372141	NRG3-399263	-12.3	.((((((((((.&.)))))))))).	TTTTCmACAGTAA&CTACTGTGGAAT
SNORD90_H.sapiens	ENST00000372141	NRG3-270677	-12.3	.(((((((.&.))))))).	CTCCmACAGG&ACTGTGGAA
SNORD90_H.sapiens	ENST00000372141	NRG3-827221	-12.2	.((((((((.&.)))))))).	TTTCCmACAGC&ACTGTGGAAT
SNORD90_H.sapiens	ENST00000372141	NRG3-758665	-12.2	.(((((((.&.))))))).	GTCCmACAGA&ACTGTGGAA
SNORD90_H.sapiens	ENST00000372141	NRG3-622038	-12.2	.((((((.((((.&.)))).)))))).	ATCCmATAATAGGC&TCCTACTGTGGAA
SNORD90_H.sapiens	ENST00000372141	NRG3-458798	-12.2	.((((((((.&.)))))))).	ACCmACGGTGA&CTACTGTGGA
SNORD90_H.sapiens	ENST00000372141	NRG3-219359	-12.2	.(((((.(((((.&.))))).))))).	ATCmACAATAGGAA&CTCCTACTGTGGA
SNORD90_H.sapiens	ENST00000372141	NRG3-199339	-12.2	.((((((.(((.&.))).)))))).	ACCmATAGCAGGC&TCCTACTGTGGA
SNORD90_H.sapiens	ENST00000372141	NRG3-180685	-12.2	.(.(((((((((.&.))))))))).).	ATGCmATGGTAGGC&TCCTACTGTGGAA
SNORD90_H.sapiens	ENST00000372141	NRG3-51048	-12.2	.((((.(((((.&.))))).)))).	CTCCmGGAGTAGC&CCTACTGTGGAA
SNORD90_H.sapiens	ENST00000372141	NRG3-1047897	-12.1	.(((((((.&.))))))).	CTCCmACAGA&ACTGTGGAA
SNORD90_H.sapiens	ENST00000372141	NRG3-981317	-12.1	.(((.((((((.&.)))))).))).	GCCmAAGGTGGGC&TCCTACTGTGGA
SNORD90_H.sapiens	ENST00000372141	NRG3-962134	-12.1	((((((((.(((.&.))).))))))))	ATTCCmACAATGGT&CCTACTGTGGAAT
SNORD90_H.sapiens	ENST00000372141	NRG3-931477	-12.1	.((((.(((((.&.))))).)))).	ATCCmGGAGTGGC&CCTACTGTGGAA
SNORD90_H.sapiens	ENST00000372141	NRG3-846426	-12.1	(((((((((((.&.)))))))))))	GTTTCmACGGTGT&CTACTGTGGAAT
SNORD90_H.sapiens	ENST00000372141	NRG3-804097	-12.1	(((((((((.(((.&.))).)))))))))	ATTTCmATAGCAGGT&TCCTACTGTGGAAT
SNORD90_H.sapiens	ENST00000372141	NRG3-623166	-12.1	.((((((((.&.)))))))).	CTTCCmACAGC&ACTGTGGAAT
SNORD90_H.sapiens	ENST00000372141	NRG3-390468	-12.1	.(((((((((.(((.&.))).))))))))).	TTTTCmATGGTTGGAC&CTCCTACTGTGGAAT
SNORD90_H.sapiens	ENST00000372141	NRG3-98075	-12.1	(((((((((((.&.)))))))))))	ATTCCmATGGTGT&CTACTGTGGAAT
SNORD90_H.sapiens	ENST00000372141	NRG3-96579	-12.1	.(((((((((.&.))))))))).	ACCmATGGTGGC&CCTACTGTGGA
SNORD90_H.sapiens	ENST00000372141	NRG3-66524	-12.1	.((((((((.&.)))))))).	CTCCmGCAGTT&TACTGTGGAA
SNORD90_H.sapiens	ENST00000372141	NRG3-1019615	-12	.(((((((((.&.))))))))).	GCCmATGGTGGT&CCTACTGTGGA
SNORD90_H.sapiens	ENST00000372141	NRG3-941486	-12	.(((((((((.&.))))))))).	GTCCmATAGTGC&CTACTGTGGAA
SNORD90_H.sapiens	ENST00000372141	NRG3-802738	-12	.(.((((((((.&.)))))))).).	ATGCmACAGTGGC&CCTACTGTGGAA
SNORD90_H.sapiens	ENST00000372141	NRG3-702778	-12	.((((((((((.&.)))))))))).	TTTCCmATGGTAA&CTACTGTGGAAT
SNORD90_H.sapiens	ENST00000372141	NRG3-642695	-12	.((((((.((((.&.)))).)))))).	GTCCmATACTGGGT&TCCTACTGTGGAA
SNORD90_H.sapiens	ENST00000372141	NRG3-583858	-12	.((((((.((((.&.)))).)))))).	ACCmATGGCAGGGC&CTCCTACTGTGGA
SNORD90_H.sapiens	ENST00000372141	NRG3-546481	-12	.((((((((.((.&.)).)))))))).	GCCmATAGTGAGAA&CTCCTACTGTGGA
SNORD90_H.sapiens	ENST00000372141	NRG3-522235	-12	(((((((((((.((.&.)).)))))))))))	ATTTCmATAGTGAGAA&CTCCTACTGTGGAAT
SNORD90_H.sapiens	ENST00000372141	NRG3-441386	-12	.(((((.((((.&.)))).))))).	GTCCmACTGTGGC&CCTACTGTGGAA
SNORD90_H.sapiens	ENST00000372141	NRG3-439660	-12	.(((((((.(((.&.))).))))))).	GTTCmACGGGAGGT&TCCTACTGTGGAA
SNORD90_H.sapiens	ENST00000372141	NRG3-290953	-12	.(((.((((((.&.)))))).))).	CTCCmCCAGTAGC&CCTACTGTGGAA
SNORD90_H.sapiens	ENST00000372141	NRG3-212789	-12	.(((.((((((.&.)))))).))).	CTCmAGAGTAGGT&TCCTACTGTGGA
SNORD90_H.sapiens	ENST00000372141	NRG3-145939	-12	.(((((((((.((.&.)).))))))))).	CTCCmATGGTGAGAT&CTCCTACTGTGGAA
SNORD90_H.sapiens	ENST00000372141	NRG3-1065655	-11.9	(((((((((.&.)))))))))	ATTCCmATAGG&ACTGTGGAAT
SNORD90_H.sapiens	ENST00000372141	NRG3-995326	-11.9	((((((.(((((.&.))))).))))))	ATTCCmAAGGTGGC&CCTACTGTGGAAT
SNORD90_H.sapiens	ENST00000372141	NRG3-956388	-11.9	.(((.((((((.&.)))))).))).	GCCmGAGGTAGGT&TCCTACTGTGGA
SNORD90_H.sapiens	ENST00000372141	NRG3-640878	-11.9	.(((((.(((((.&.))))).))))).	ATCmACAATGGGAA&CTCCTACTGTGGA
SNORD90_H.sapiens	ENST00000372141	NRG3-572436	-11.9	((((((((.(((((.&.))))).))))))))	ATTTCmATATTAGGGA&CTCCTACTGTGGAAT
SNORD90_H.sapiens	ENST00000372141	NRG3-568673	-11.9	.(((((((((.&.))))))))).	CTCCmATAGTGC&CTACTGTGGAA
SNORD90_H.sapiens	ENST00000372141	NRG3-515631	-11.9	.(.((((((((.((.&.)).)))))))).).	GTGCmATAGTGGCAGA&ACTCCTACTGTGGAA
SNORD90_H.sapiens	ENST00000372141	NRG3-494393	-11.9	.((((((((.&.)))))))).	ACCmACGGTGC&CTACTGTGGA
SNORD90_H.sapiens	ENST00000372141	NRG3-398887	-11.9	((((((.(((((.&.))))).))))))	ATTTCmAGAGTGGA&CCTACTGTGGAAT
SNORD90_H.sapiens	ENST00000372141	NRG3-388503	-11.9	.(((((((((.(.&.).))))))))).	TTTCCmATAGTCGA&CCTACTGTGGAAT
SNORD90_H.sapiens	ENST00000372141	NRG3-352553	-11.9	((..(((.((((((.&.)))))).)))..))	ATGACmATTGTAGGAA&CTCCTACTGTGGAAT
SNORD90_H.sapiens	ENST00000372141	NRG3-146985	-11.9	.((((((((.&.)))))))).	GCCmACGGTGA&CTACTGTGGA
SNORD90_H.sapiens	ENST00000372141	NRG3-1103839	-11.8	.(((.((((((.&.)))))).))).	CCCmGAAGTAGGC&TCCTACTGTGGA
SNORD90_H.sapiens	ENST00000372141	NRG3-594385	-11.8	.(((((((((.&.))))))))).	GCCmATGGTGGC&CCTACTGTGGA
SNORD90_H.sapiens	ENST00000372141	NRG3-488704	-11.8	.((((((((((.&.)))))))))).	TTTTCmACAGTGT&CTACTGTGGAAT
SNORD90_H.sapiens	ENST00000372141	NRG3-339634	-11.8	(((((((((((.&.)))))))))))	ATTTCmACGGTGA&CTACTGTGGAAT
SNORD90_H.sapiens	ENST00000372141	NRG3-263422	-11.8	.(((((.((((.&.)))).))))).	CCCmACGATAGGC&TCCTACTGTGGA
SNORD90_H.sapiens	ENST00000372141	NRG3-243728	-11.8	.(((((((.&.))))))).	GTCCmGCAGA&ACTGTGGAA
SNORD90_H.sapiens	ENST00000372141	NRG3-1022197	-11.7	.(((((((((.&.))))))))).	ATTCmACAGTAA&CTACTGTGGAA
SNORD90_H.sapiens	ENST00000372141	NRG3-941156	-11.7	.(((.((((((.&.)))))).))).	CCCmGAAGTGGGT&TCCTACTGTGGA
SNORD90_H.sapiens	ENST00000372141	NRG3-743448	-11.7	.((((((.(((.&.))).)))))).	ATCCmACAATAGA&CCTACTGTGGAA
SNORD90_H.sapiens	ENST00000372141	NRG3-666378	-11.7	.((((((((((.&.)))))))))).	TTTTCmACAGTGC&CTACTGTGGAAT
SNORD90_H.sapiens	ENST00000372141	NRG3-499547	-11.7	.(((((.(((((.&.))))).))))).	CTCmACAATAGGAC&CTCCTACTGTGGA
SNORD90_H.sapiens	ENST00000372141	NRG3-440786	-11.7	.(((((.(((((.&.))))).))))).	GTCmGCAATAGGAA&CTCCTACTGTGGA
SNORD90_H.sapiens	ENST00000372141	NRG3-334460	-11.7	.((((((((((.&.)))))))))).	CTTTCmACAGTGT&CTACTGTGGAAT
SNORD90_H.sapiens	ENST00000372141	NRG3-274807	-11.7	.(((((.((((.&.)))).))))).	CTCCmGCTGTGGT&CCTACTGTGGAA
SNORD90_H.sapiens	ENST00000372141	NRG3-139932	-11.7	.((((.(((((((.&.))))))).)))).	CTTCmGAGGTAGGGA&CTCCTACTGTGGAA
SNORD90_H.sapiens	ENST00000372141	NRG3-991969	-11.6	.((((.(((((.&.))))).)))).	GTCCmAAGGTAGA&CCTACTGTGGAA
SNORD90_H.sapiens	ENST00000372141	NRG3-918635	-11.6	(((((((((.&.)))))))))	ATTCCmATAGA&ACTGTGGAAT
SNORD90_H.sapiens	ENST00000372141	NRG3-825211	-11.6	.((((((.(((.&.))).)))))).	CCCmATGGGAGGG&TCCTACTGTGGA
SNORD90_H.sapiens	ENST00000372141	NRG3-599836	-11.6	.(((((((.&.))))))).	ATCCmACAGC&ACTGTGGAA
SNORD90_H.sapiens	ENST00000372141	NRG3-428442	-11.6	.(((.((((((.&.)))))).))).	GCCmGAGGTGGGT&TCCTACTGTGGA
SNORD90_H.sapiens	ENST00000372141	NRG3-323571	-11.6	.(((.((((((.&.)))))).))).	GTCmAGGGTGGGC&TCCTACTGTGGA
SNORD90_H.sapiens	ENST00000372141	NRG3-306336	-11.6	((((((.((((.&.)))).))))))	GTTCCmAGAGTGT&CTACTGTGGAAT
SNORD90_H.sapiens	ENST00000372141	NRG3-289548	-11.6	.((((((.(((((.&.))))).)))))).	ATTCmATATTAGGAA&CTCCTACTGTGGAA
SNORD90_H.sapiens	ENST00000372141	NRG3-153074	-11.6	.((((((.((((.&.)))).)))))).	GTCmATAGGAGGAA&CTCCTACTGTGGA
SNORD90_H.sapiens	ENST00000372141	NRG3-123896	-11.6	.((((((((.&.)))))))).	GCCmACGGTGC&CTACTGTGGA
SNORD90_H.sapiens	ENST00000372141	NRG3-61982	-11.6	.(((((((.&.))))))).	ATCCmACGGA&ACTGTGGAA
SNORD90_H.sapiens	ENST00000372141	NRG3-871259	-11.5	.(((((((.&.))))))).	GTCCmACAGC&ACTGTGGAA
SNORD90_H.sapiens	ENST00000372141	NRG3-835078	-11.5	(((((.(((((.&.))))).)))))	ATTCCmTCAGTAT&CTACTGTGGAAT
SNORD90_H.sapiens	ENST00000372141	NRG3-682031	-11.5	.(((((((.(((.&.))).))))))).	TTTCCmACAATGGT&CCTACTGTGGAAT
SNORD90_H.sapiens	ENST00000372141	NRG3-625174	-11.5	(((((.(((((.&.))))).)))))	GTTCCmTCAGTGT&CTACTGTGGAAT
SNORD90_H.sapiens	ENST00000372141	NRG3-1093700	-11.4	.(((((((((.((.&.)).))))))))).	ATCmATGGTGGAAGG&ACTCCTACTGTGGA
SNORD90_H.sapiens	ENST00000372141	NRG3-967896	-11.4	.((((((.(((.&.))).)))))).	GTCmACAGAAGGT&TCCTACTGTGGA
SNORD90_H.sapiens	ENST00000372141	NRG3-905112	-11.4	.(((((((.(((.&.))).))))))).	CTTCCmACAATGGT&CCTACTGTGGAAT
SNORD90_H.sapiens	ENST00000372141	NRG3-894126	-11.4	.(((((((((.&.))))))))).	TTTCCmATAGTT&TACTGTGGAAT
SNORD90_H.sapiens	ENST00000372141	NRG3-848552	-11.4	.(((.((((((.&.)))))).))).	GCCmGAGGTGGGC&TCCTACTGTGGA
SNORD90_H.sapiens	ENST00000372141	NRG3-834644	-11.4	.(((((((((.&.))))))))).	ATCCmATGGTAA&CTACTGTGGAA
SNORD90_H.sapiens	ENST00000372141	NRG3-707646	-11.4	.((((.(((((.&.))))).)))).	ATCCmAAAGTGGA&CCTACTGTGGAA
SNORD90_H.sapiens	ENST00000372141	NRG3-704224	-11.4	.(((((((.&.))))))).	CTCCmACAGC&ACTGTGGAA
SNORD90_H.sapiens	ENST00000372141	NRG3-695164	-11.4	.(((((((((.(.&.).))))))))).	TTTCCmATAGTTGT&CCTACTGTGGAAT
SNORD90_H.sapiens	ENST00000372141	NRG3-694405	-11.4	.(((((((.&.))))))).	CTCCmACGGA&ACTGTGGAA
SNORD90_H.sapiens	ENST00000372141	NRG3-649755	-11.4	.(((((((((.&.))))))))).	ATTCmACAGTGA&CTACTGTGGAA
SNORD90_H.sapiens	ENST00000372141	NRG3-575679	-11.4	.(((((((((.&.))))))))).	TTTCCmATAGTC&TACTGTGGAAT
SNORD90_H.sapiens	ENST00000372141	NRG3-574561	-11.4	.(((((.(((((.&.))))).))))).	CTTTCmAGGGTAGA&CCTACTGTGGAAT
SNORD90_H.sapiens	ENST00000372141	NRG3-558861	-11.4	.((((((((((.&.)))))))))).	TTTTCmACGGTAT&CTACTGTGGAAT
SNORD90_H.sapiens	ENST00000372141	NRG3-361982	-11.4	.(((((((((.&.))))))))).	GTTCmACAGTAT&CTACTGTGGAA
SNORD90_H.sapiens	ENST00000372141	NRG3-32256	-11.4	((((((.(((((.&.))))).))))))	ATTTCmAGAGTAGC&CCTACTGTGGAAT
SNORD90_H.sapiens	ENST00000372141	NRG3-986800	-11.3	.(((((((.&.))))))).	ACCmACAGTC&TACTGTGGA
SNORD90_H.sapiens	ENST00000372141	NRG3-949062	-11.3	.(((((((.&.))))))).	ACCmACAGTT&TACTGTGGA
SNORD90_H.sapiens	ENST00000372141	NRG3-648152	-11.3	.(((((.(((((.&.))))).))))).	TTTCCmAAAGTGGC&CCTACTGTGGAAT
SNORD90_H.sapiens	ENST00000372141	NRG3-642829	-11.3	.((((.(((((.&.))))).)))).	GTCCmAAAGTGGA&CCTACTGTGGAA
SNORD90_H.sapiens	ENST00000372141	NRG3-557855	-11.3	((((((((.(((.&.))).))))))))	ATTCCmACGATGGT&CCTACTGTGGAAT
SNORD90_H.sapiens	ENST00000372141	NRG3-479488	-11.3	.(((((.((((.&.)))).))))).	ACCmGCGCTGGGC&TCCTACTGTGGA
SNORD90_H.sapiens	ENST00000372141	NRG3-234654	-11.3	((((((((((.&.))))))))))	GTTTCmACAGTT&TACTGTGGAAT
SNORD90_H.sapiens	ENST00000372141	NRG3-204304	-11.3	.((((((((.(.&.).)))))))).	ATCCmATAGTTGA&CCTACTGTGGAA
SNORD90_H.sapiens	ENST00000372141	NRG3-171735	-11.3	.(((((((((.&.))))))))).	ATCmATAGTGGA&CCTACTGTGGA
SNORD90_H.sapiens	ENST00000372141	NRG3-56912	-11.3	.(((((((((.((.&.)).))))))))).	GTCmATGGTGGAAGG&ACTCCTACTGTGGA
SNORD90_H.sapiens	ENST00000372141	NRG3-926080	-11.2	.(((((((((.&.))))))))).	ATCCmATGGTAT&CTACTGTGGAA
SNORD90_H.sapiens	ENST00000372141	NRG3-881396	-11.2	.(((((.(((((.&.))))).))))).	TTTTCmAGAGTGGA&CCTACTGTGGAAT
SNORD90_H.sapiens	ENST00000372141	NRG3-880504	-11.2	(((((((.(((.&.))).)))))))	ATTCCmACTGTAA&CTACTGTGGAAT
SNORD90_H.sapiens	ENST00000372141	NRG3-577840	-11.2	.(((.((((((.&.)))))).))).	ATCCmTTAGTAGA&CCTACTGTGGAA
SNORD90_H.sapiens	ENST00000372141	NRG3-450205	-11.2	.(((.(.(((.((((((.&.)))))).))).).))).	CCCmAGGCTGGTAGTATTT&TGATACTCCTACTGTGGA
SNORD90_H.sapiens	ENST00000372141	NRG3-98300	-11.2	.(((((((.(((.&.))).))))))).	CTTCCmACAATGGC&CCTACTGTGGAAT
SNORD90_H.sapiens	ENST00000372141	NRG3-66512	-11.2	.(((((((((.&.))))))))).	ATTCmACAGTGT&CTACTGTGGAA
SNORD90_H.sapiens	ENST00000372141	NRG3-18565	-11.2	.((((((((((.&.)))))))))).	GTTCmATGGTGGA&CCTACTGTGGAA
SNORD90_H.sapiens	ENST00000372141	NRG3-1098718	-11.1	.((((((.&.)))))).	ACCmACAGG&ACTGTGGA
SNORD90_H.sapiens	ENST00000372141	NRG3-1026658	-11.1	((((((((((.&.))))))))))	ATTTCmACAGTT&TACTGTGGAAT
SNORD90_H.sapiens	ENST00000372141	NRG3-1009361	-11.1	.(((((((.&.))))))).	CCCmACAGTT&TACTGTGGA
SNORD90_H.sapiens	ENST00000372141	NRG3-861767	-11.1	.((((((((.((.&.)).)))))))).	ACCmATGGTACGAT&CTCCTACTGTGGA
SNORD90_H.sapiens	ENST00000372141	NRG3-795197	-11.1	(((.(((((((.&.))))))).)))	ATTGCmACAGTAA&CTACTGTGGAAT
SNORD90_H.sapiens	ENST00000372141	NRG3-691882	-11.1	((((((((((.&.))))))))))	GTTCCmATGGTC&TACTGTGGAAT
SNORD90_H.sapiens	ENST00000372141	NRG3-687109	-11.1	.(((((((.&.))))))).	CCCmACAGTC&TACTGTGGA
SNORD90_H.sapiens	ENST00000372141	NRG3-682984	-11.1	.(((((((((((.&.))))))))))).	CTTTCmATGGTGGC&CCTACTGTGGAAT
SNORD90_H.sapiens	ENST00000372141	NRG3-503734	-11.1	.(((((.(((((.&.))))).))))).	CTCmACACTAGGGA&CTCCTACTGTGGA
SNORD90_H.sapiens	ENST00000372141	NRG3-460911	-11.1	.((((((((.&.)))))))).	ACCmATAGTAT&CTACTGTGGA
SNORD90_H.sapiens	ENST00000372141	NRG3-357799	-11.1	.(((((.((((.&.)))).))))).	TTTCCmAGGGTAT&CTACTGTGGAAT
SNORD90_H.sapiens	ENST00000372141	NRG3-254301	-11.1	.(((((.(((((.&.))))).))))).	ATCmACATTAGGGT&CTCCTACTGTGGA
SNORD90_H.sapiens	ENST00000372141	NRG3-71980	-11.1	.(((((((((.&.))))))))).	ATTCmGCAGTAT&CTACTGTGGAA
SNORD90_H.sapiens	ENST00000372141	NRG3-62166	-11.1	.((((((((.((.&.)).)))))))).	TTTCCmATAGCAGC&CCTACTGTGGAAT
SNORD90_H.sapiens	ENST00000372141	NRG3-1027133	-11	.((((((((.&.)))))))).	TTTCCmATAGA&ACTGTGGAAT
SNORD90_H.sapiens	ENST00000372141	NRG3-1023315	-11	.(((((((.&.))))))).	GCCmACAGTC&TACTGTGGA
SNORD90_H.sapiens	ENST00000372141	NRG3-965089	-11	.(((((((.&.))))))).	CTCCmGCAGC&ACTGTGGAA
SNORD90_H.sapiens	ENST00000372141	NRG3-835785	-11	(((((((((.&.)))))))))	GTTTCmACAGG&ACTGTGGAAT
SNORD90_H.sapiens	ENST00000372141	NRG3-729220	-11	.(((((((.&.))))))).	GCCmACAGTT&TACTGTGGA
SNORD90_H.sapiens	ENST00000372141	NRG3-726477	-11	(((((.((((((.&.)))))).)))))	ATTTCmTCGGTGGA&CCTACTGTGGAAT
SNORD90_H.sapiens	ENST00000372141	NRG3-629851	-11	.((((((((.&.)))))))).	ACCmATAGTGA&CTACTGTGGA
SNORD90_H.sapiens	ENST00000372141	NRG3-455275	-11	(((((((.(((.&.))).)))))))	ATTCCmACTGTAT&CTACTGTGGAAT
SNORD90_H.sapiens	ENST00000372141	NRG3-401876	-11	.(((((((.((.&.)).))))))).	CTCCmATAGCAGA&CCTACTGTGGAA
SNORD90_H.sapiens	ENST00000372141	NRG3-160191	-11	.(((((((((.&.))))))))).	CTTCmACAGTGT&CTACTGTGGAA
SNORD90_H.sapiens	ENST00000372141	NRG3-134422	-11	(((.(((((((.&.))))))).)))	GTTGCmACAGTGT&CTACTGTGGAAT
SNORD90_H.sapiens	ENST00000372141	NRG3-11721	-11	.((((((((((.&.)))))))))).	GTTCmATGGTAGT&CCTACTGTGGAA
SNORD90_H.sapiens	ENST00000372141	NRG3-1092982	-10.9	.((((((.&.)))))).	ACCmACAGA&ACTGTGGA
SNORD90_H.sapiens	ENST00000372141	NRG3-1083432	-10.9	.((((((((.&.)))))))).	CCCmATAGTAT&CTACTGTGGA
SNORD90_H.sapiens	ENST00000372141	NRG3-1069893	-10.9	.((((((((.((.&.)).)))))))).	GTCmACGGTATGAA&CTCCTACTGTGGA
SNORD90_H.sapiens	ENST00000372141	NRG3-1052735	-10.9	.((((((.(((.&.))).)))))).	ATCCmACAATGGT&CCTACTGTGGAA
SNORD90_H.sapiens	ENST00000372141	NRG3-1038786	-10.9	(((((((.(((.&.))).)))))))	GTTCCmACTGTGT&CTACTGTGGAAT
SNORD90_H.sapiens	ENST00000372141	NRG3-1028930	-10.9	.((((((.&.)))))).	CCCmACAGG&ACTGTGGA
SNORD90_H.sapiens	ENST00000372141	NRG3-866737	-10.9	.((((((((.&.)))))))).	CTTCCmATAGA&ACTGTGGAAT
SNORD90_H.sapiens	ENST00000372141	NRG3-811449	-10.9	.(((((((.&.))))))).	ACCmGCAGTC&TACTGTGGA
SNORD90_H.sapiens	ENST00000372141	NRG3-742537	-10.9	.(((((((((.((.&.)).))))))))).	GCCmGTAGTGGAAGC&ACTCCTACTGTGGA
SNORD90_H.sapiens	ENST00000372141	NRG3-719100	-10.9	.((((((((((.&.)))))))))).	ATTCmATGGTAGC&CCTACTGTGGAA
SNORD90_H.sapiens	ENST00000372141	NRG3-378555	-10.9	(((((((((.&.)))))))))	ATTCCmATAGC&ACTGTGGAAT
SNORD90_H.sapiens	ENST00000372141	NRG3-291685	-10.9	.((((.((((((.&.)))))).)))).	TTTTCmTCAGTAGT&CCTACTGTGGAAT
SNORD90_H.sapiens	ENST00000372141	NRG3-201006	-10.9	.(((((((((.&.))))))))).	CTTCmACAGTGC&CTACTGTGGAA
SNORD90_H.sapiens	ENST00000372141	NRG3-128870	-10.9	.(((((((.&.))))))).	ACCmGCAGTT&TACTGTGGA
SNORD90_H.sapiens	ENST00000372141	NRG3-1106109	-10.8	.((((((.&.)))))).	GCCmACAGG&ACTGTGGA
SNORD90_H.sapiens	ENST00000372141	NRG3-1101357	-10.8	.((((((((.&.)))))))).	CCCmATAGTGA&CTACTGTGGA
SNORD90_H.sapiens	ENST00000372141	NRG3-1096152	-10.8	.((((((((.&.)))))))).	ATCCmATAGTT&TACTGTGGAA
SNORD90_H.sapiens	ENST00000372141	NRG3-1075972	-10.8	(((((((((.&.)))))))))	ATTTCmACAGG&ACTGTGGAAT
SNORD90_H.sapiens	ENST00000372141	NRG3-1010173	-10.8	((((((((((.&.))))))))))	ATTCCmATGGTC&TACTGTGGAAT
SNORD90_H.sapiens	ENST00000372141	NRG3-827953	-10.8	.((((((.((((.&.)))).)))))).	ATCmATAGAAGGGA&CTCCTACTGTGGA
SNORD90_H.sapiens	ENST00000372141	NRG3-687922	-10.8	.((((((((.&.)))))))).	ATCCmATAGTC&TACTGTGGAA
SNORD90_H.sapiens	ENST00000372141	NRG3-578370	-10.8	.((((((.(((.&.))).)))))).	CTCCmACAATAGC&CCTACTGTGGAA
SNORD90_H.sapiens	ENST00000372141	NRG3-519229	-10.8	.((((.(((((.&.))))).)))).	CTCmACTGTGGGC&TCCTACTGTGGA
SNORD90_H.sapiens	ENST00000372141	NRG3-272835	-10.8	.(((((.((((.&.)))).))))).	TTTCCmAGGGTGT&CTACTGTGGAAT
SNORD90_H.sapiens	ENST00000372141	NRG3-1086628	-10.7	.((((((.&.)))))).	ACCmGCAGG&ACTGTGGA
SNORD90_H.sapiens	ENST00000372141	NRG3-993430	-10.7	.((((((.&.)))))).	CCCmACAGA&ACTGTGGA
SNORD90_H.sapiens	ENST00000372141	NRG3-632062	-10.7	.(((((((((.&.))))))))).	GTTCmGCAGTGT&CTACTGTGGAA
SNORD90_H.sapiens	ENST00000372141	NRG3-576787	-10.7	.(((((((((.&.))))))))).	GTCmATAGTGGT&CCTACTGTGGA
SNORD90_H.sapiens	ENST00000372141	NRG3-449561	-10.7	(((((((.(((.&.))).)))))))	ATTCCmACTGTGT&CTACTGTGGAAT
SNORD90_H.sapiens	ENST00000372141	NRG3-443371	-10.7	.((((((((.&.)))))))).	GCCmATAGTGA&CTACTGTGGA
SNORD90_H.sapiens	ENST00000372141	NRG3-440780	-10.7	.((((((((.&.)))))))).	GTCCmATAGTC&TACTGTGGAA
SNORD90_H.sapiens	ENST00000372141	NRG3-356460	-10.7	((((((((.(((.&.))).))))))))	ATTCCmATAATGGA&CCTACTGTGGAAT
SNORD90_H.sapiens	ENST00000372141	NRG3-154813	-10.7	.(((((((.&.))))))).	CCCmGCAGTC&TACTGTGGA
SNORD90_H.sapiens	ENST00000372141	NRG3-139117	-10.7	.((((((((.((.&.)).)))))))).	CTTTCmACAGAAGA&CCTACTGTGGAAT
SNORD90_H.sapiens	ENST00000372141	NRG3-1105700	-10.6	(((((((((((.&.)))))))))))	GTTTCmATAGTGC&CTACTGTGGAAT
SNORD90_H.sapiens	ENST00000372141	NRG3-1056320	-10.6	.((((((.&.)))))).	GCCmACAGA&ACTGTGGA
SNORD90_H.sapiens	ENST00000372141	NRG3-1040573	-10.6	((((((((.&.))))))))	GTTCCmACAA&CTGTGGAAT
SNORD90_H.sapiens	ENST00000372141	NRG3-932342	-10.6	.(((((((.&.))))))).	ATCCmATAGG&ACTGTGGAA
SNORD90_H.sapiens	ENST00000372141	NRG3-855574	-10.6	.((((((((.&.)))))))).	CTCCmATAGTC&TACTGTGGAA
SNORD90_H.sapiens	ENST00000372141	NRG3-613418	-10.6	(((((((((.((.&.)).)))))))))	GTTCCmATGGAAGC&CCTACTGTGGAAT
SNORD90_H.sapiens	ENST00000372141	NRG3-466231	-10.6	.((((((((.&.)))))))).	CTCCmATAGTT&TACTGTGGAA
SNORD90_H.sapiens	ENST00000372141	NRG3-238490	-10.6	.(((((((((.&.))))))))).	CTCmATAGTGGT&CCTACTGTGGA
SNORD90_H.sapiens	ENST00000372141	NRG3-161234	-10.6	(((((((((.&.)))))))))	ATTTCmACAGA&ACTGTGGAAT
SNORD90_H.sapiens	ENST00000372141	NRG3-72863	-10.6	.(((((((((.&.))))))))).	ATCmATAGTGGC&CCTACTGTGGA
SNORD90_H.sapiens	ENST00000372141	NRG3-1110779	-10.5	.((((((.&.)))))).	CCCmGCAGG&ACTGTGGA
SNORD90_H.sapiens	ENST00000372141	NRG3-1023652	-10.5	.(((.((((((.&.)))))).))).	CTCCmCTAGTAGT&CCTACTGTGGAA
SNORD90_H.sapiens	ENST00000372141	NRG3-868862	-10.5	(((((((((.&.)))))))))	ATTCCmATGGG&ACTGTGGAAT
SNORD90_H.sapiens	ENST00000372141	NRG3-739063	-10.5	(((((((((.(((.&.))).)))))))))	ATTTCmATGGGAGGC&TCCTACTGTGGAAT
SNORD90_H.sapiens	ENST00000372141	NRG3-701153	-10.5	(((((((.(((.&.))).)))))))	ATTCCmACTGTGC&CTACTGTGGAAT
SNORD90_H.sapiens	ENST00000372141	NRG3-686057	-10.5	.((((((.(((.&.))).)))))).	CTTCCmACCGTAA&CTACTGTGGAAT
SNORD90_H.sapiens	ENST00000372141	NRG3-495959	-10.5	.(((((.((((.&.)))).))))).	ACCmATACTGGGC&TCCTACTGTGGA
SNORD90_H.sapiens	ENST00000372141	NRG3-456954	-10.5	.((((((((.&.)))))))).	GCCmATAGTGT&CTACTGTGGA
SNORD90_H.sapiens	ENST00000372141	NRG3-447336	-10.5	((((((((.(((.&.))).))))))))	GTTCCmATATTAGC&CCTACTGTGGAAT
SNORD90_H.sapiens	ENST00000372141	NRG3-409090	-10.5	.((((((.&.)))))).	ACCmGCAGA&ACTGTGGA
SNORD90_H.sapiens	ENST00000372141	NRG3-315941	-10.5	.((((.(((((.&.))))).)))).	CTCCmGAGGTGGA&CCTACTGTGGAA
SNORD90_H.sapiens	ENST00000372141	NRG3-298421	-10.5	.(((((((.&.))))))).	GTCCmATAGG&ACTGTGGAA
SNORD90_H.sapiens	ENST00000372141	NRG3-91543	-10.5	.((((.((((((.&.)))))).)))).	CTTTCmTCAGTGGT&CCTACTGTGGAAT
SNORD90_H.sapiens	ENST00000372141	NRG3-1104520	-10.4	.(((((((.&.))))))).	ATCCmATAGA&ACTGTGGAA
SNORD90_H.sapiens	ENST00000372141	NRG3-1103803	-10.4	.(((((((.&.))))))).	CTCCmATAGG&ACTGTGGAA
SNORD90_H.sapiens	ENST00000372141	NRG3-997654	-10.4	.((((((((.&.)))))))).	GCCmATAGTGC&CTACTGTGGA
SNORD90_H.sapiens	ENST00000372141	NRG3-865285	-10.4	.(((((((.&.))))))).	CCCmACGGTT&TACTGTGGA
SNORD90_H.sapiens	ENST00000372141	NRG3-753441	-10.4	((((((((.&.))))))))	GTTCCmACAT&CTGTGGAAT
SNORD90_H.sapiens	ENST00000372141	NRG3-715342	-10.4	.((((((.&.)))))).	ACCmACGGG&ACTGTGGA
SNORD90_H.sapiens	ENST00000372141	NRG3-672870	-10.4	.((((((.((((.&.)))).)))))).	ATCmATGGAAGGAA&CTCCTACTGTGGA
SNORD90_H.sapiens	ENST00000372141	NRG3-654983	-10.4	.(((((((((.&.))))))))).	TTTTCmACAGTT&TACTGTGGAAT
SNORD90_H.sapiens	ENST00000372141	NRG3-635182	-10.4	.((((((((.((.&.)).)))))))).	CTTCCmATGGAAGA&CCTACTGTGGAAT
SNORD90_H.sapiens	ENST00000372141	NRG3-531830	-10.4	.((((.(((((.&.))))).)))).	TTTCCmCCAGTAA&CTACTGTGGAAT
SNORD90_H.sapiens	ENST00000372141	NRG3-420087	-10.4	(((((((((.&.)))))))))	ATTCCmATGGA&ACTGTGGAAT
SNORD90_H.sapiens	ENST00000372141	NRG3-227516	-10.4	.(((((((((.&.))))))))).	TTTTCmACAGTC&TACTGTGGAAT
SNORD90_H.sapiens	ENST00000372141	NRG3-72342	-10.4	.(((((((((.&.))))))))).	CTCmATAGTGGC&CCTACTGTGGA
SNORD90_H.sapiens	ENST00000372141	NRG3-1105156	-10.3	.((((((((.&.)))))))).	GTCmACAGTAA&CTACTGTGGA
SNORD90_H.sapiens	ENST00000372141	NRG3-1101974	-10.3	.((((((.&.)))))).	CCCmGCAGA&ACTGTGGA
SNORD90_H.sapiens	ENST00000372141	NRG3-1073163	-10.3	((((((((.&.))))))))	ATTCCmACAA&CTGTGGAAT
SNORD90_H.sapiens	ENST00000372141	NRG3-664960	-10.3	.((((((((.&.)))))))).	TTTCCmATAGC&ACTGTGGAAT
SNORD90_H.sapiens	ENST00000372141	NRG3-592345	-10.3	(((((.((((((.&.)))))).)))))	ATTCCmCTGGTAGC&CCTACTGTGGAAT
SNORD90_H.sapiens	ENST00000372141	NRG3-541280	-10.3	.(((((((.&.))))))).	GTCCmATAGA&ACTGTGGAA
SNORD90_H.sapiens	ENST00000372141	NRG3-528076	-10.3	.(((((((((.&.))))))))).	CTTTCmACAGTC&TACTGTGGAAT
SNORD90_H.sapiens	ENST00000372141	NRG3-465539	-10.3	.((.(((((((.&.))))))).)).	TTTGCmACAGTAT&CTACTGTGGAAT
SNORD90_H.sapiens	ENST00000372141	NRG3-28940	-10.3	.(((.((((((.&.)))))).))).	CTCCmCTAGTAGC&CCTACTGTGGAA
SNORD90_H.sapiens	ENST00000372141	NRG3-1090854	-10.2	.((((((.&.)))))).	ACCmACAGC&ACTGTGGA
SNORD90_H.sapiens	ENST00000372141	NRG3-1068136	-10.2	.((((((.&.)))))).	ACCmACGGA&ACTGTGGA
SNORD90_H.sapiens	ENST00000372141	NRG3-1052011	-10.2	.((((((((.&.)))))))).	CTTCCmATAGC&ACTGTGGAAT
SNORD90_H.sapiens	ENST00000372141	NRG3-1051966	-10.2	.((((((.&.)))))).	GCCmGCAGA&ACTGTGGA
SNORD90_H.sapiens	ENST00000372141	NRG3-856666	-10.2	((((((((.(((.&.))).))))))))	GTTCCmATAATGGC&CCTACTGTGGAAT
SNORD90_H.sapiens	ENST00000372141	NRG3-808171	-10.2	.((((((((.&.)))))))).	ATCmACAGTAT&CTACTGTGGA
SNORD90_H.sapiens	ENST00000372141	NRG3-691743	-10.2	.((((((((.&.)))))))).	CTCmACAGTAA&CTACTGTGGA
SNORD90_H.sapiens	ENST00000372141	NRG3-500954	-10.2	((((((.((.&.)).))))))	GTTCCmAGGGG&ACTGTGGAAT
SNORD90_H.sapiens	ENST00000372141	NRG3-499793	-10.2	.((((((.(((.&.))).)))))).	ATCCmACGATGGT&CCTACTGTGGAA
SNORD90_H.sapiens	ENST00000372141	NRG3-493833	-10.2	(((((((((.&.)))))))))	GTTTCmACAGC&ACTGTGGAAT
SNORD90_H.sapiens	ENST00000372141	NRG3-468330	-10.2	.((((((((.&.)))))))).	TTTTCmACAGG&ACTGTGGAAT
SNORD90_H.sapiens	ENST00000372141	NRG3-359115	-10.2	.(((((((.&.))))))).	CTCCmATAGA&ACTGTGGAA
SNORD90_H.sapiens	ENST00000372141	NRG3-198429	-10.2	.((((((((((.((.&.)).)))))))))).	TTTTCmATGGTACGAT&CTCCTACTGTGGAAT
SNORD90_H.sapiens	ENST00000372141	NRG3-1070187	-10.1	.((((((((.&.)))))))).	ATCmACAGTGA&CTACTGTGGA
SNORD90_H.sapiens	ENST00000372141	NRG3-776624	-10.1	((((((.((((.&.)))).))))))	GTTCCmAAGGTAA&CTACTGTGGAAT
SNORD90_H.sapiens	ENST00000372141	NRG3-666695	-10.1	((((((((.&.))))))))	GTTCCmACAC&CTGTGGAAT
SNORD90_H.sapiens	ENST00000372141	NRG3-527293	-10.1	(((((.(((.&.))).)))))	GTTCCmTCAGG&ACTGTGGAAT
SNORD90_H.sapiens	ENST00000372141	NRG3-520964	-10.1	.((((((((((.((.&.)).)))))))))).	TTTTCmATGGTGTGAA&CTCCTACTGTGGAAT
SNORD90_H.sapiens	ENST00000372141	NRG3-437266	-10.1	.(((((((((.&.))))))))).	TTTCCmATGGTC&TACTGTGGAAT
SNORD90_H.sapiens	ENST00000372141	NRG3-394079	-10.1	.((.(((((((.&.))))))).)).	CTTGCmACAGTGA&CTACTGTGGAAT
SNORD90_H.sapiens	ENST00000372141	NRG3-358780	-10.1	.((((((((.&.)))))))).	GTCmACAGTAT&CTACTGTGGA
SNORD90_H.sapiens	ENST00000372141	NRG3-346364	-10.1	((((((((.&.))))))))	ATTCCmACAT&CTGTGGAAT
SNORD90_H.sapiens	ENST00000372141	NRG3-321422	-10.1	.((((((.(((.&.))).)))))).	TTTCCmACTGTGT&CTACTGTGGAAT
SNORD90_H.sapiens	ENST00000372141	NRG3-1110337	-10	.((((((.&.)))))).	CCCmACAGC&ACTGTGGA
SNORD90_H.sapiens	ENST00000372141	NRG3-1101213	-10	((((((.(((.&.))).))))))	ATTCCmAGGGTT&TACTGTGGAAT
SNORD90_H.sapiens	ENST00000372141	NRG3-1096557	-10	.((((((((((.&.)))))))))).	CTTTCmATAGTGA&CTACTGTGGAAT
SNORD90_H.sapiens	ENST00000372141	NRG3-1050344	-10	.((((((((.&.)))))))).	TTTTCmACAGA&ACTGTGGAAT
SNORD90_H.sapiens	ENST00000372141	NRG3-1010162	-10	.((((((((.&.)))))))).	GTCmACAGTGA&CTACTGTGGA
SNORD90_H.sapiens	ENST00000372141	NRG3-982255	-10	.((((((((.&.)))))))).	ACCmATGGTAA&CTACTGTGGA
SNORD90_H.sapiens	ENST00000372141	NRG3-948750	-10	((((((.(((.&.))).))))))	ATTCCmAGAGTT&TACTGTGGAAT
SNORD90_H.sapiens	ENST00000372141	NRG3-790792	-10	.((((.(((((.&.))))).)))).	CTTCmAGAGTAGC&CCTACTGTGGAA
SNORD90_H.sapiens	ENST00000372141	NRG3-586200	-10	.((((((.(((.&.))).)))))).	CTTCCmACTGTGT&CTACTGTGGAAT
SNORD90_H.sapiens	ENST00000372141	NRG3-471231	-10	.(((((((((.&.))))))))).	ATCmATGGTGGA&CCTACTGTGGA
SNORD90_H.sapiens	ENST00000372141	NRG3-423825	-10	.(((((((((.&.))))))))).	CTTCCmATGGTT&TACTGTGGAAT
SNORD90_H.sapiens	ENST00000372141	NRG3-337201	-10	((((((((.&.))))))))	ATTCCmACAC&CTGTGGAAT
SNORD90_H.sapiens	ENST00000372141	NRG3-127560	-10	.((((((.(((.&.))).)))))).	TTTCCmACTGTGC&CTACTGTGGAAT
SNORD90_H.sapiens	ENST00000372141	NRG3-1106299	-9.9	(((((((((.&.)))))))))	ATTTCmACAGC&ACTGTGGAAT
SNORD90_H.sapiens	ENST00000372141	NRG3-1094191	-9.9	.((((((((.&.)))))))).	TTTCCmATGGG&ACTGTGGAAT
SNORD90_H.sapiens	ENST00000372141	NRG3-1078787	-9.9	.((((((((.&.)))))))).	ATCmACAGTGT&CTACTGTGGA
SNORD90_H.sapiens	ENST00000372141	NRG3-1061098	-9.9	((((((.((.&.)).))))))	ATTCCmAGGGG&ACTGTGGAAT
SNORD90_H.sapiens	ENST00000372141	NRG3-1015150	-9.9	.((((((((.&.)))))))).	CTCmACAGTAC&CTACTGTGGA
SNORD90_H.sapiens	ENST00000372141	NRG3-940943	-9.9	.((((((.&.)))))).	GCCmACAGC&ACTGTGGA
SNORD90_H.sapiens	ENST00000372141	NRG3-891991	-9.9	.((((((((.&.)))))))).	CTCmACAGTGA&CTACTGTGGA
SNORD90_H.sapiens	ENST00000372141	NRG3-862566	-9.9	.((((.(((((.&.))))).)))).	GTCCmGAGGTGGC&CCTACTGTGGAA
SNORD90_H.sapiens	ENST00000372141	NRG3-818484	-9.9	.((((((.&.)))))).	GCCmACGGA&ACTGTGGA
SNORD90_H.sapiens	ENST00000372141	NRG3-812968	-9.9	(((((.((((.&.)))).)))))	ATTCCmTCAGTC&TACTGTGGAAT
SNORD90_H.sapiens	ENST00000372141	NRG3-712921	-9.9	((((((.((((.&.)))).))))))	GTTCCmAAAGTGA&CTACTGTGGAAT
SNORD90_H.sapiens	ENST00000372141	NRG3-662873	-9.9	((((((.((.&.)).))))))	GTTCCmAGAGA&ACTGTGGAAT
SNORD90_H.sapiens	ENST00000372141	NRG3-586649	-9.9	.(((((((.((((.&.)))).))))))).	TTTTCmATATTAGGC&TCCTACTGTGGAAT
SNORD90_H.sapiens	ENST00000372141	NRG3-574027	-9.9	.((((.((((((.&.)))))).)))).	CTTCCmCTGGTAGT&CCTACTGTGGAAT
SNORD90_H.sapiens	ENST00000372141	NRG3-443154	-9.9	.((((((((.&.)))))))).	CTTTCmACAGA&ACTGTGGAAT
SNORD90_H.sapiens	ENST00000372141	NRG3-145601	-9.9	(((((.((((.&.)))).)))))	ATTCCmTCAGTT&TACTGTGGAAT
SNORD90_H.sapiens	ENST00000372141	NRG3-1082406	-9.8	.((((((.&.)))))).	ACCmGCAGC&ACTGTGGA
SNORD90_H.sapiens	ENST00000372141	NRG3-1055614	-9.8	.(((((.(((((.&.))))).))))).	CTCmATACTGGGAA&CTCCTACTGTGGA
SNORD90_H.sapiens	ENST00000372141	NRG3-1055036	-9.8	.((((((((.&.)))))))).	ATTCmACAGTT&TACTGTGGAA
SNORD90_H.sapiens	ENST00000372141	NRG3-1029154	-9.8	.((((((((.&.)))))))).	ATCmACAGTGC&CTACTGTGGA
SNORD90_H.sapiens	ENST00000372141	NRG3-990828	-9.8	.((((((((.&.)))))))).	CTTCCmATGGG&ACTGTGGAAT
SNORD90_H.sapiens	ENST00000372141	NRG3-953788	-9.8	(((((.(((.&.))).)))))	GTTCCmTCAGA&ACTGTGGAAT
SNORD90_H.sapiens	ENST00000372141	NRG3-909610	-9.8	(((((.(((.&.))).)))))	ATTCCmTCAGG&ACTGTGGAAT
SNORD90_H.sapiens	ENST00000372141	NRG3-902874	-9.8	((((((.((.&.)).))))))	GTTCCmAGGGA&ACTGTGGAAT
SNORD90_H.sapiens	ENST00000372141	NRG3-756441	-9.8	.((((((.(((.&.))).)))))).	CTCCmACGTTGGC&CCTACTGTGGAA
SNORD90_H.sapiens	ENST00000372141	NRG3-739610	-9.8	.((((((.((((.&.)))).)))))).	CCCmGTAGAAGGGT&CTCCTACTGTGGA
SNORD90_H.sapiens	ENST00000372141	NRG3-719670	-9.8	.((((((((.&.)))))))).	ACCmATGGTAT&CTACTGTGGA
SNORD90_H.sapiens	ENST00000372141	NRG3-565520	-9.8	.((((((((.&.)))))))).	CCCmATGGTAA&CTACTGTGGA
SNORD90_H.sapiens	ENST00000372141	NRG3-539913	-9.8	((((((.((.&.)).))))))	ATTCCmAGAGG&ACTGTGGAAT
SNORD90_H.sapiens	ENST00000372141	NRG3-507845	-9.8	(((((((((.&.)))))))))	ATTTCmACGGA&ACTGTGGAAT
SNORD90_H.sapiens	ENST00000372141	NRG3-502108	-9.8	.((((((((.&.)))))))).	CTCmGCAGTAA&CTACTGTGGA
SNORD90_H.sapiens	ENST00000372141	NRG3-320948	-9.8	.((((((((.&.)))))))).	GTCmACAGTGT&CTACTGTGGA
SNORD90_H.sapiens	ENST00000372141	NRG3-118742	-9.8	.((((.(((((.&.))))).)))).	TTTCCmCCAGTGC&CTACTGTGGAAT
SNORD90_H.sapiens	ENST00000372141	NRG3-92531	-9.8	.((((((((((.&.)))))))))).	CTTTCmATAGTGT&CTACTGTGGAAT
SNORD90_H.sapiens	ENST00000372141	NRG3-28077	-9.8	.((((((.&.)))))).	CCCmGCGGG&ACTGTGGA
SNORD90_H.sapiens	ENST00000372141	NRG3-1106571	-9.7	.((((((((.&.)))))))).	GCCmATGGTAA&CTACTGTGGA
SNORD90_H.sapiens	ENST00000372141	NRG3-1086553	-9.7	.((((((((.&.)))))))).	GTTCmACAGTC&TACTGTGGAA
SNORD90_H.sapiens	ENST00000372141	NRG3-1060910	-9.7	.((((((((.&.)))))))).	CTCmACAGTGT&CTACTGTGGA
SNORD90_H.sapiens	ENST00000372141	NRG3-1045040	-9.7	.((((((((.&.)))))))).	TTTCCmATGGA&ACTGTGGAAT
SNORD90_H.sapiens	ENST00000372141	NRG3-1002155	-9.7	.((((((((.&.)))))))).	GTTCmACAGTT&TACTGTGGAA
SNORD90_H.sapiens	ENST00000372141	NRG3-984959	-9.7	.((((.(((((.&.))))).)))).	TTTCCmCCGGTAA&CTACTGTGGAAT
SNORD90_H.sapiens	ENST00000372141	NRG3-874732	-9.7	.(((((((.&.))))))).	ATCCmATAGC&ACTGTGGAA
SNORD90_H.sapiens	ENST00000372141	NRG3-668423	-9.7	(((((((.((.&.)).)))))))	GTTCCmACTGTT&TACTGTGGAAT
SNORD90_H.sapiens	ENST00000372141	NRG3-592626	-9.7	.(((.((((((.&.)))))).))).	CTCCmTTGGTAGA&CCTACTGTGGAA
SNORD90_H.sapiens	ENST00000372141	NRG3-571539	-9.7	.((((((((.&.)))))))).	ACCmATGGTAC&CTACTGTGGA
SNORD90_H.sapiens	ENST00000372141	NRG3-486456	-9.7	.((((((((.&.)))))))).	GTCmACAGTGC&CTACTGTGGA
SNORD90_H.sapiens	ENST00000372141	NRG3-405415	-9.7	.((((.(((((.&.))))).)))).	GTCmATTGTAGGC&TCCTACTGTGGA
SNORD90_H.sapiens	ENST00000372141	NRG3-293563	-9.7	.(((((((.((.&.)).))))))).	ATTCmACAGAAGT&CCTACTGTGGAA
SNORD90_H.sapiens	ENST00000372141	NRG3-191024	-9.7	.((((..(((((.((((.&.)))).)))))..)))).	CTCmATCTTGGGAATATTC&TGATACTCCTACTGTGGA
SNORD90_H.sapiens	ENST00000372141	NRG3-116878	-9.7	(((((((.(((.&.))).)))))))	ATTCCmATTGTAA&CTACTGTGGAAT
SNORD90_H.sapiens	ENST00000372141	NRG3-99640	-9.7	.((((((((.&.)))))))).	ACCmATGGTGA&CTACTGTGGA
SNORD90_H.sapiens	ENST00000372141	NRG3-52583	-9.7	((((((.((((.&.)))).))))))	ATTCCmAAAGTAA&CTACTGTGGAAT
SNORD90_H.sapiens	ENST00000372141	NRG3-21856	-9.7	.(((((((((.&.))))))))).	GTCmATGGTAGT&CCTACTGTGGA
SNORD90_H.sapiens	ENST00000372141	NRG3-1082867	-9.6	((((((((.&.))))))))	ATTCCmGCAT&CTGTGGAAT
SNORD90_H.sapiens	ENST00000372141	NRG3-1027739	-9.6	.(((((((.&.))))))).	ATTCmACAGG&ACTGTGGAA
SNORD90_H.sapiens	ENST00000372141	NRG3-1008586	-9.6	.((((((((.&.)))))))).	CCCmATGGTAT&CTACTGTGGA
SNORD90_H.sapiens	ENST00000372141	NRG3-1007367	-9.6	.(((((((.&.))))))).	GTCCmATAGC&ACTGTGGAA
SNORD90_H.sapiens	ENST00000372141	NRG3-893154	-9.6	.((((((((.&.)))))))).	CTTCCmATGGA&ACTGTGGAAT
SNORD90_H.sapiens	ENST00000372141	NRG3-793221	-9.6	.(((((((.&.))))))).	TTTCCmACAA&CTGTGGAAT
SNORD90_H.sapiens	ENST00000372141	NRG3-774075	-9.6	.((((((((.&.)))))))).	CTTCmACAGTC&TACTGTGGAA
SNORD90_H.sapiens	ENST00000372141	NRG3-626424	-9.6	.(((.((((((.&.)))))).))).	CTTCmTCAGTGGC&CCTACTGTGGAA
SNORD90_H.sapiens	ENST00000372141	NRG3-563507	-9.6	(((.((((((.&.)))))).)))	GTTGCmACAGTT&TACTGTGGAAT
SNORD90_H.sapiens	ENST00000372141	NRG3-562939	-9.6	(((((.(((.&.))).)))))	ATTCCmTCAGA&ACTGTGGAAT
SNORD90_H.sapiens	ENST00000372141	NRG3-269398	-9.6	((((((.((.&.)).))))))	ATTCCmAGAGA&ACTGTGGAAT
SNORD90_H.sapiens	ENST00000372141	NRG3-87091	-9.6	.(((((.((((.&.)))).))))).	ATCmACACTGGGC&TCCTACTGTGGA
SNORD90_H.sapiens	ENST00000372141	NRG3-1095054	-9.5	.((((((.&.)))))).	ACCmACGGC&ACTGTGGA
SNORD90_H.sapiens	ENST00000372141	NRG3-1094518	-9.5	.(((((((.&.))))))).	CTCCmATAGC&ACTGTGGAA
SNORD90_H.sapiens	ENST00000372141	NRG3-1093070	-9.5	.(((((((.&.))))))).	CTTCCmACAA&CTGTGGAAT
SNORD90_H.sapiens	ENST00000372141	NRG3-1088544	-9.5	.((((((((.&.)))))))).	ATCCmATGGTT&TACTGTGGAA
SNORD90_H.sapiens	ENST00000372141	NRG3-1016629	-9.5	.((((((.(((.&.))).)))))).	GTCmATAGCAGGT&TCCTACTGTGGA
SNORD90_H.sapiens	ENST00000372141	NRG3-926917	-9.5	.(.(((((((.((((.&.)))).))))))).).	GTGCmGTAGTATGAGTT&TACTCCTACTGTGGAA
SNORD90_H.sapiens	ENST00000372141	NRG3-904887	-9.5	(((((((((.&.)))))))))	ATTCCmATGGC&ACTGTGGAAT
SNORD90_H.sapiens	ENST00000372141	NRG3-856303	-9.5	(((((((.&.)))))))	ATTCCmACG&TGTGGAAT
SNORD90_H.sapiens	ENST00000372141	NRG3-797363	-9.5	.(((((((((.&.))))))))).	ATCmATGGTGGT&CCTACTGTGGA
SNORD90_H.sapiens	ENST00000372141	NRG3-782308	-9.5	.((((((((.&.)))))))).	CCCmATGGTGA&CTACTGTGGA
SNORD90_H.sapiens	ENST00000372141	NRG3-672602	-9.5	.((((((((.&.)))))))).	ATCCmATGGTC&TACTGTGGAA
SNORD90_H.sapiens	ENST00000372141	NRG3-543344	-9.5	.(((.((((((.&.)))))).))).	GTCCmTTGGTGGA&CCTACTGTGGAA
SNORD90_H.sapiens	ENST00000372141	NRG3-466764	-9.5	.((((((((.&.)))))))).	ACCmATGGTGT&CTACTGTGGA
SNORD90_H.sapiens	ENST00000372141	NRG3-421008	-9.5	.((((((.&.)))))).	GCCmGCAGC&ACTGTGGA
SNORD90_H.sapiens	ENST00000372141	NRG3-303653	-9.5	.(((((((.&.))))))).	GTTCmACAGG&ACTGTGGAA
SNORD90_H.sapiens	ENST00000372141	NRG3-289907	-9.5	(((((((.(((.&.))).)))))))	ATTCCmATTGTAT&CTACTGTGGAAT
SNORD90_H.sapiens	ENST00000372141	NRG3-281342	-9.5	.((((((((.&.)))))))).	GCCmATGGTAT&CTACTGTGGA
SNORD90_H.sapiens	ENST00000372141	NRG3-198485	-9.5	.(((((((.(((.&.))).))))))).	CTTCCmATATTGGT&CCTACTGTGGAAT
SNORD90_H.sapiens	ENST00000372141	NRG3-191609	-9.5	.((((((((.&.)))))))).	CCCmATGGTAC&CTACTGTGGA
SNORD90_H.sapiens	ENST00000372141	NRG3-110368	-9.5	((((((((.&.))))))))	ATTCCmACGA&CTGTGGAAT
SNORD90_H.sapiens	ENST00000372141	NRG3-1076337	-9.4	.((((.(((((.&.))))).)))).	GTCmATCGTGGGC&TCCTACTGTGGA
SNORD90_H.sapiens	ENST00000372141	NRG3-1076271	-9.4	.(((((((.&.))))))).	ATTCmACAGA&ACTGTGGAA
SNORD90_H.sapiens	ENST00000372141	NRG3-1057068	-9.4	.(((((((.&.))))))).	ACCmATAGTT&TACTGTGGA
SNORD90_H.sapiens	ENST00000372141	NRG3-969676	-9.4	.(((((((.&.))))))).	CTTCmACAGG&ACTGTGGAA
SNORD90_H.sapiens	ENST00000372141	NRG3-928698	-9.4	.(((((((.&.))))))).	ACCmATAGTC&TACTGTGGA
SNORD90_H.sapiens	ENST00000372141	NRG3-905972	-9.4	.(((((((.&.))))))).	TTTCCmACAT&CTGTGGAAT
SNORD90_H.sapiens	ENST00000372141	NRG3-887657	-9.4	.((((((((.&.)))))))).	GCCmATGGTGA&CTACTGTGGA
SNORD90_H.sapiens	ENST00000372141	NRG3-878474	-9.4	(((((((.(.&.).)))))))	GTTCCmACCGG&ACTGTGGAAT
SNORD90_H.sapiens	ENST00000372141	NRG3-854014	-9.4	.(((((((.(((.&.))).))))))).	TTTTCmACAATAGA&CCTACTGTGGAAT
SNORD90_H.sapiens	ENST00000372141	NRG3-851185	-9.4	.((((((.((((.&.)))).)))))).	GTCmATGGGAGGGA&CTCCTACTGTGGA
SNORD90_H.sapiens	ENST00000372141	NRG3-779638	-9.4	.((((.((((((.&.)))))).)))).	CTTCCmTTGGTGGC&CCTACTGTGGAAT
SNORD90_H.sapiens	ENST00000372141	NRG3-717364	-9.4	.((((((((.&.)))))))).	GCCmATGGTAC&CTACTGTGGA
SNORD90_H.sapiens	ENST00000372141	NRG3-673798	-9.4	.(((((.((((.&.)))).))))).	CTCmACACTGGGC&TCCTACTGTGGA
SNORD90_H.sapiens	ENST00000372141	NRG3-439924	-9.4	.((((((((.&.)))))))).	GTCCmATGGTT&TACTGTGGAA
SNORD90_H.sapiens	ENST00000372141	NRG3-107487	-9.4	.(((((((.((.&.)).))))))).	ATCCmATGGCAGT&CCTACTGTGGAA
SNORD90_H.sapiens	ENST00000372141	NRG3-83964	-9.4	(((.((((((.&.)))))).)))	GTTGCmACAGTC&TACTGTGGAAT
SNORD90_H.sapiens	ENST00000372141	NRG3-1081063	-9.3	.(((((((.&.))))))).	TTTCCmACAC&CTGTGGAAT
SNORD90_H.sapiens	ENST00000372141	NRG3-1050875	-9.3	.(((((((.&.))))))).	ATCCmATGGG&ACTGTGGAA
SNORD90_H.sapiens	ENST00000372141	NRG3-1047467	-9.3	(((((((.&.)))))))	GTTCCmACT&TGTGGAAT
SNORD90_H.sapiens	ENST00000372141	NRG3-1028663	-9.3	.(((((((.&.))))))).	CTTCCmACAT&CTGTGGAAT
SNORD90_H.sapiens	ENST00000372141	NRG3-988650	-9.3	.((((((((.&.)))))))).	CTCCmATGGTC&TACTGTGGAA
SNORD90_H.sapiens	ENST00000372141	NRG3-972691	-9.3	.(((((((.&.))))))).	GTTCmACAGA&ACTGTGGAA
SNORD90_H.sapiens	ENST00000372141	NRG3-949393	-9.3	(((((((.(((.&.))).)))))))	ATTCCmATTGTGA&CTACTGTGGAAT
SNORD90_H.sapiens	ENST00000372141	NRG3-752763	-9.3	.(((((((.((.&.)).))))))).	CTTCmACAGCAGC&CCTACTGTGGAA
SNORD90_H.sapiens	ENST00000372141	NRG3-746614	-9.3	.((((((((.&.)))))))).	TTTTCmACAGC&ACTGTGGAAT
SNORD90_H.sapiens	ENST00000372141	NRG3-721379	-9.3	.(((.((((((.&.)))))).))).	GTCCmCTGGTAGT&CCTACTGTGGAA
SNORD90_H.sapiens	ENST00000372141	NRG3-596113	-9.3	.((((((.&.)))))).	CCCmACGGC&ACTGTGGA
SNORD90_H.sapiens	ENST00000372141	NRG3-554275	-9.3	.((((((((.&.)))))))).	CTCCmATGGTT&TACTGTGGAA
SNORD90_H.sapiens	ENST00000372141	NRG3-531259	-9.3	(((((((.(.&.).)))))))	GTTCCmACTGA&ACTGTGGAAT
SNORD90_H.sapiens	ENST00000372141	NRG3-462488	-9.3	(((((((.((((.&.)))).)))))))	ATTTCmATTGTAGT&CCTACTGTGGAAT
SNORD90_H.sapiens	ENST00000372141	NRG3-421984	-9.3	(((((((.((.&.)).)))))))	ATTCCmACTGTT&TACTGTGGAAT
SNORD90_H.sapiens	ENST00000372141	NRG3-415366	-9.3	(((.((((((.&.)))))).)))	ATTGCmACAGTT&TACTGTGGAAT
SNORD90_H.sapiens	ENST00000372141	NRG3-256538	-9.3	.((((((.((((.&.)))).)))))).	TTTTCmATTGTAGA&CCTACTGTGGAAT
SNORD90_H.sapiens	ENST00000372141	NRG3-17415	-9.3	.(((((((.(((.&.))).))))))).	CTTTCmACATTAGA&CCTACTGTGGAAT
SNORD90_H.sapiens	ENST00000372141	NRG3-1631	-9.3	((((((.((((.&.)))).))))))	ATTCCmAAGGTGT&CTACTGTGGAAT
SNORD90_H.sapiens	ENST00000372141	NRG3-1104752	-9.2	.(((((((.&.))))))).	CCCmATAGTC&TACTGTGGA
SNORD90_H.sapiens	ENST00000372141	NRG3-1073818	-9.2	.((((((((.&.)))))))).	CTTTCmACAGC&ACTGTGGAAT
SNORD90_H.sapiens	ENST00000372141	NRG3-1064562	-9.2	.((((((.&.)))))).	GCCmACGGC&ACTGTGGA
SNORD90_H.sapiens	ENST00000372141	NRG3-1027911	-9.2	.((((((.&.)))))).	ACCmATAGG&ACTGTGGA
SNORD90_H.sapiens	ENST00000372141	NRG3-1013043	-9.2	(((((.(((((.&.))))).)))))	GTTCCmCTAGTGA&CTACTGTGGAAT
SNORD90_H.sapiens	ENST00000372141	NRG3-985904	-9.2	.((((((((.&.)))))))).	ATCmACGGTGT&CTACTGTGGA
SNORD90_H.sapiens	ENST00000372141	NRG3-955627	-9.2	.((((((((.&.)))))))).	GCCmATGGTGT&CTACTGTGGA
SNORD90_H.sapiens	ENST00000372141	NRG3-941339	-9.2	.(((((((.&.))))))).	GTCCmATGGG&ACTGTGGAA
SNORD90_H.sapiens	ENST00000372141	NRG3-908644	-9.2	.(((((((.&.))))))).	CTTCmACAGA&ACTGTGGAA
SNORD90_H.sapiens	ENST00000372141	NRG3-857011	-9.2	.(((((((.&.))))))).	CCCmATAGTT&TACTGTGGA
SNORD90_H.sapiens	ENST00000372141	NRG3-790710	-9.2	(((.(((((.&.))))).)))	GTTGCmACAGG&ACTGTGGAAT
SNORD90_H.sapiens	ENST00000372141	NRG3-594290	-9.2	.(((((((((.&.))))))))).	GTCmATGGTGGC&CCTACTGTGGA
SNORD90_H.sapiens	ENST00000372141	NRG3-478465	-9.2	(((.((((((.&.)))))).)))	ATTGCmACAGTC&TACTGTGGAAT
SNORD90_H.sapiens	ENST00000372141	NRG3-414584	-9.2	(((((.((((.&.)))).)))))	ATTCCmCCAGTT&TACTGTGGAAT
SNORD90_H.sapiens	ENST00000372141	NRG3-355063	-9.2	((((((.((.&.)).))))))	GTTCCmAGGGC&ACTGTGGAAT
SNORD90_H.sapiens	ENST00000372141	NRG3-219484	-9.2	(((((((((((.&.)))))))))))	ATTTCmATGGTGT&CTACTGTGGAAT
SNORD90_H.sapiens	ENST00000372141	NRG3-160607	-9.2	(((.(((((((.&.))))))).)))	GTTGCmATAGTAC&CTACTGTGGAAT
SNORD90_H.sapiens	ENST00000372141	NRG3-26831	-9.2	.((((((((.&.)))))))).	CTTTCmACGGA&ACTGTGGAAT
SNORD90_H.sapiens	ENST00000372141	NRG3-22855	-9.2	(((((.(((.&.))).)))))	GTTCCmCCAGG&ACTGTGGAAT
SNORD90_H.sapiens	ENST00000372141	NRG3-21588	-9.2	.(((((((.&.))))))).	CTTCCmACAC&CTGTGGAAT
SNORD90_H.sapiens	ENST00000372141	NRG3-1051823	-9.1	(((((.(((.&.))).)))))	GTTCCmTCAGC&ACTGTGGAAT
SNORD90_H.sapiens	ENST00000372141	NRG3-1050890	-9.1	.(((((((.&.))))))).	ATCCmATGGA&ACTGTGGAA
SNORD90_H.sapiens	ENST00000372141	NRG3-856436	-9.1	(((((((.(((.&.))).)))))))	ATTCCmATTGTGT&CTACTGTGGAAT
SNORD90_H.sapiens	ENST00000372141	NRG3-729748	-9.1	.(((((((.&.))))))).	GCCmATAGTT&TACTGTGGA
SNORD90_H.sapiens	ENST00000372141	NRG3-722176	-9.1	(((((((((.&.)))))))))	ATTTCmACGGC&ACTGTGGAAT
SNORD90_H.sapiens	ENST00000372141	NRG3-654481	-9.1	.(((((((.&.))))))).	CTCCmATGGG&ACTGTGGAA
SNORD90_H.sapiens	ENST00000372141	NRG3-595725	-9.1	(((((.((((.&.)))).)))))	ATTCCmCCAGTC&TACTGTGGAAT
SNORD90_H.sapiens	ENST00000372141	NRG3-554577	-9.1	.(((((((((.&.))))))))).	CTTCmATAGTGT&CTACTGTGGAA
SNORD90_H.sapiens	ENST00000372141	NRG3-283663	-9.1	.(((((((.(((.&.))).))))))).	TTTTCmACACTGGA&CCTACTGTGGAAT
SNORD90_H.sapiens	ENST00000372141	NRG3-203635	-9.1	(((.(((((.&.))))).)))	GTTGCmACAGA&ACTGTGGAAT
SNORD90_H.sapiens	ENST00000372141	NRG3-85640	-9.1	((((((.(((((.&.))))).))))))	ATTTCmAAGGTGGT&CCTACTGTGGAAT
SNORD90_H.sapiens	ENST00000372141	NRG3-4767	-9.1	.(.((((((((.&.)))))))).).	ATGCmATGGTAGC&CCTACTGTGGAA
SNORD90_H.sapiens	ENST00000372141	NRG3-222	-9.1	.((((((.&.)))))).	ACCmGCGGC&ACTGTGGA
SNORD90_H.sapiens	ENST00000372141	NRG3-1110025	-9	.((((((.&.)))))).	ATCCmACAA&CTGTGGAA
SNORD90_H.sapiens	ENST00000372141	NRG3-1107538	-9	((((((.((.&.)).))))))	ATTCCmAGAGC&ACTGTGGAAT
SNORD90_H.sapiens	ENST00000372141	NRG3-1053520	-9	.((((((.&.)))))).	ACCmATAGA&ACTGTGGA
SNORD90_H.sapiens	ENST00000372141	NRG3-942848	-9	.((((((.&.)))))).	CCCmATAGG&ACTGTGGA
SNORD90_H.sapiens	ENST00000372141	NRG3-911331	-9	(((((((((.&.)))))))))	ATTTCmATAGG&ACTGTGGAAT
SNORD90_H.sapiens	ENST00000372141	NRG3-785388	-9	((((((.((((.&.)))).))))))	ATTTCmAGAGTAA&CTACTGTGGAAT
SNORD90_H.sapiens	ENST00000372141	NRG3-611655	-9	(((((((.&.)))))))	ATTCCmACT&TGTGGAAT
SNORD90_H.sapiens	ENST00000372141	NRG3-556772	-9	(((.(((((.&.))))).)))	ATTGCmACAGG&ACTGTGGAAT
SNORD90_H.sapiens	ENST00000372141	NRG3-501556	-9	.((((((((.&.)))))))).	TTTCCmATGGC&ACTGTGGAAT
SNORD90_H.sapiens	ENST00000372141	NRG3-488386	-9	.(((.((((((.&.)))))).))).	CTCCmCTGGTAGC&CCTACTGTGGAA
SNORD90_H.sapiens	ENST00000372141	NRG3-403471	-9	(((((.(((((.&.))))).)))))	GTTTCmTCAGTGA&CTACTGTGGAAT
SNORD90_H.sapiens	ENST00000372141	NRG3-386695	-9	.((((((((.&.)))))))).	GTCmACGGTGC&CTACTGTGGA
SNORD90_H.sapiens	ENST00000372141	NRG3-377447	-9	.(((((.((((.&.)))).))))).	TTTCCmAAAGTAT&CTACTGTGGAAT
SNORD90_H.sapiens	ENST00000372141	NRG3-309462	-9	(((((.(((.&.))).)))))	ATTCCmTCGGG&ACTGTGGAAT
SNORD90_H.sapiens	ENST00000372141	NRG3-1091816	-8.9	.(((((((.&.))))))).	CTCCmATGGA&ACTGTGGAA
SNORD90_H.sapiens	ENST00000372141	NRG3-1061250	-8.9	.((((((.&.)))))).	GCCmATAGG&ACTGTGGA
SNORD90_H.sapiens	ENST00000372141	NRG3-981045	-8.9	.((((((.&.)))))).	GTCCmACAA&CTGTGGAA
SNORD90_H.sapiens	ENST00000372141	NRG3-943497	-8.9	((((((.((.&.)).))))))	ATTCCmAGGGC&ACTGTGGAAT
SNORD90_H.sapiens	ENST00000372141	NRG3-866645	-8.9	(((((((.(.&.).)))))))	ATTCCmACTGA&ACTGTGGAAT
SNORD90_H.sapiens	ENST00000372141	NRG3-758519	-8.9	.(((((((.&.))))))).	TTTCCmACGA&CTGTGGAAT
SNORD90_H.sapiens	ENST00000372141	NRG3-538785	-8.9	.((((((.(((.&.))).)))))).	CTCCmATATTAGC&CCTACTGTGGAA
SNORD90_H.sapiens	ENST00000372141	NRG3-512512	-8.9	.((((((((.&.)))))))).	CTTCCmATGGC&ACTGTGGAAT
SNORD90_H.sapiens	ENST00000372141	NRG3-507397	-8.9	(((((((((.&.)))))))))	GTTTCmATAGA&ACTGTGGAAT
SNORD90_H.sapiens	ENST00000372141	NRG3-479734	-8.9	.(((((((.&.))))))).	ATTCmACGGG&ACTGTGGAA
SNORD90_H.sapiens	ENST00000372141	NRG3-433092	-8.9	(((((((.&.)))))))	GTTCCmACC&TGTGGAAT
SNORD90_H.sapiens	ENST00000372141	NRG3-400932	-8.9	.(((((.((((.&.)))).))))).	TTTCCmAAAGTAC&CTACTGTGGAAT
SNORD90_H.sapiens	ENST00000372141	NRG3-392734	-8.9	.((((((((.((.&.)).)))))))).	TTTTCmATAGCAGA&CCTACTGTGGAAT
SNORD90_H.sapiens	ENST00000372141	NRG3-206851	-8.9	.(((((.((((.&.)))).))))).	TTTCCmAAGGTAC&CTACTGTGGAAT
SNORD90_H.sapiens	ENST00000372141	NRG3-187273	-8.9	.(.((((((((.&.)))))))).).	GTGCmATGGTGGT&CCTACTGTGGAA
SNORD90_H.sapiens	ENST00000372141	NRG3-1061398	-8.8	.((((((.&.)))))).	CCCmATAGA&ACTGTGGA
SNORD90_H.sapiens	ENST00000372141	NRG3-1026597	-8.8	.((((((.&.)))))).	ATCCmACAT&CTGTGGAA
SNORD90_H.sapiens	ENST00000372141	NRG3-1018026	-8.8	.((((((.&.)))))).	CTCCmACAA&CTGTGGAA
SNORD90_H.sapiens	ENST00000372141	NRG3-982984	-8.8	(((((((.((.&.)).)))))))	ATTCCmGCTGTC&TACTGTGGAAT
SNORD90_H.sapiens	ENST00000372141	NRG3-941887	-8.8	.((((((.&.)))))).	TTTCCmACG&TGTGGAAT
SNORD90_H.sapiens	ENST00000372141	NRG3-780319	-8.8	.(((((((.&.))))))).	GTTCmACGGG&ACTGTGGAA
SNORD90_H.sapiens	ENST00000372141	NRG3-649700	-8.8	(((((.(((((.&.))))).)))))	GTTTCmTCAGTGT&CTACTGTGGAAT
SNORD90_H.sapiens	ENST00000372141	NRG3-245506	-8.8	(((.(((((.&.))))).)))	ATTGCmACAGA&ACTGTGGAAT
SNORD90_H.sapiens	ENST00000372141	NRG3-217628	-8.8	(((((.(((.&.))).)))))	ATTCCmTCAGC&ACTGTGGAAT
SNORD90_H.sapiens	ENST00000372141	NRG3-159371	-8.8	(((((((((.&.)))))))))	ATTTCmATAGA&ACTGTGGAAT
SNORD90_H.sapiens	ENST00000372141	NRG3-107	-8.8	.((((((.&.)))))).	GCCmGCGGC&ACTGTGGA
SNORD90_H.sapiens	ENST00000372141	NRG3-978745	-8.7	.((((((.&.)))))).	GCCmATAGA&ACTGTGGA
SNORD90_H.sapiens	ENST00000372141	NRG3-925960	-8.7	(((((((.&.)))))))	GTTCCmGCT&TGTGGAAT
SNORD90_H.sapiens	ENST00000372141	NRG3-912502	-8.7	.((((((.&.)))))).	GTCCmACAT&CTGTGGAA
SNORD90_H.sapiens	ENST00000372141	NRG3-907563	-8.7	.(((((((.&.))))))).	ATTCmACAGC&ACTGTGGAA
SNORD90_H.sapiens	ENST00000372141	NRG3-892269	-8.7	.(((((((.&.))))))).	CTTCmACGGG&ACTGTGGAA
SNORD90_H.sapiens	ENST00000372141	NRG3-777096	-8.7	.((((((.&.)))))).	ATCCmACAC&CTGTGGAA
SNORD90_H.sapiens	ENST00000372141	NRG3-695741	-8.7	((((((.((((.&.)))).))))))	ATTTCmAGAGTAC&CTACTGTGGAAT
SNORD90_H.sapiens	ENST00000372141	NRG3-662617	-8.7	((((((((.&.))))))))	GTTCCmATAA&CTGTGGAAT
SNORD90_H.sapiens	ENST00000372141	NRG3-592184	-8.7	.((((((.&.)))))).	CTTCCmACG&TGTGGAAT
SNORD90_H.sapiens	ENST00000372141	NRG3-251185	-8.7	(((((((((.((.&.)).)))))))))	ATTTCmATAGAAGC&CCTACTGTGGAAT
SNORD90_H.sapiens	ENST00000372141	NRG3-1101350	-8.6	.((((((.&.)))))).	CTCCmACAT&CTGTGGAA
SNORD90_H.sapiens	ENST00000372141	NRG3-1099313	-8.6	.((((((.&.)))))).	GTCCmACAC&CTGTGGAA
SNORD90_H.sapiens	ENST00000372141	NRG3-863670	-8.6	(((((((.&.)))))))	ATTCCmACC&TGTGGAAT
SNORD90_H.sapiens	ENST00000372141	NRG3-852096	-8.6	.(((((((.((.&.)).))))))).	CTTCmACGGCAGC&CCTACTGTGGAA
SNORD90_H.sapiens	ENST00000372141	NRG3-772690	-8.6	.(((((.((((.&.)))).))))).	GTTCmATTGTAGA&CCTACTGTGGAA
SNORD90_H.sapiens	ENST00000372141	NRG3-729115	-8.6	.(((((((.(((.&.))).))))))).	TTTTCmACACTGGT&CCTACTGTGGAAT
SNORD90_H.sapiens	ENST00000372141	NRG3-537607	-8.6	.(((((((.&.))))))).	GTTCmACAGC&ACTGTGGAA
SNORD90_H.sapiens	ENST00000372141	NRG3-508604	-8.6	.(((((((.(((.&.))).))))))).	TTTTCmACAATGGT&CCTACTGTGGAAT
SNORD90_H.sapiens	ENST00000372141	NRG3-184181	-8.6	((((((.((((.&.)))).))))))	ATTTCmAGGGTGA&CTACTGTGGAAT
SNORD90_H.sapiens	ENST00000372141	NRG3-58412	-8.6	.(((((.((((.&.)))).))))).	CTTCCmAAAGTGT&CTACTGTGGAAT
SNORD90_H.sapiens	ENST00000372141	NRG3-43864	-8.6	.((((((.(((.&.))).)))))).	TTTCCmATTGTGT&CTACTGTGGAAT
SNORD90_H.sapiens	ENST00000372141	NRG3-1107591	-8.5	.(((((((.&.))))))).	ATCmACAGTT&TACTGTGGA
SNORD90_H.sapiens	ENST00000372141	NRG3-1077866	-8.5	.((((.(((((.&.))))).)))).	TTTCCmTTAGTAT&CTACTGTGGAAT
SNORD90_H.sapiens	ENST00000372141	NRG3-1057020	-8.5	(((((((((.&.)))))))))	ATTCCmGTAGG&ACTGTGGAAT
SNORD90_H.sapiens	ENST00000372141	NRG3-1038447	-8.5	.(((((((((.&.))))))))).	TTTTCmATAGTT&TACTGTGGAAT
SNORD90_H.sapiens	ENST00000372141	NRG3-1018665	-8.5	.((((((((.&.)))))))).	ATCmATAGTAA&CTACTGTGGA
SNORD90_H.sapiens	ENST00000372141	NRG3-904225	-8.5	.(((((((.&.))))))).	CTTCmACGGA&ACTGTGGAA
SNORD90_H.sapiens	ENST00000372141	NRG3-894871	-8.5	.((((((.&.)))))).	CTCCmACAC&CTGTGGAA
SNORD90_H.sapiens	ENST00000372141	NRG3-814289	-8.5	.(((((((.&.))))))).	ATCmACAGTC&TACTGTGGA
SNORD90_H.sapiens	ENST00000372141	NRG3-785418	-8.5	.(((((((.&.))))))).	CTTCmACAGC&ACTGTGGAA
SNORD90_H.sapiens	ENST00000372141	NRG3-745144	-8.5	(((.(((((.&.))))).)))	GTTGCmACGGA&ACTGTGGAAT
SNORD90_H.sapiens	ENST00000372141	NRG3-686888	-8.5	((((((((.&.))))))))	GTTCCmATAT&CTGTGGAAT
SNORD90_H.sapiens	ENST00000372141	NRG3-635086	-8.5	.((((((.(((.&.))).)))))).	TTTCCmATCGTGC&CTACTGTGGAAT
SNORD90_H.sapiens	ENST00000372141	NRG3-559196	-8.5	.((((((.&.)))))).	GTCCmGCAA&CTGTGGAA
SNORD90_H.sapiens	ENST00000372141	NRG3-444230	-8.5	(((((((.(.&.).)))))))	ATTCCmGCCGA&ACTGTGGAAT
SNORD90_H.sapiens	ENST00000372141	NRG3-411652	-8.5	.(((((.((((.&.)))).))))).	CTTCCmAAAGTGC&CTACTGTGGAAT
SNORD90_H.sapiens	ENST00000372141	NRG3-364159	-8.5	(((((((.&.)))))))	GTTCCmGCC&TGTGGAAT
SNORD90_H.sapiens	ENST00000372141	NRG3-232488	-8.5	(((.(((((.&.))))).)))	GTTGCmACGGG&ACTGTGGAAT
SNORD90_H.sapiens	ENST00000372141	NRG3-104851	-8.5	.((((((((((.&.)))))))))).	CTTTCmATGGTGT&CTACTGTGGAAT
SNORD90_H.sapiens	ENST00000372141	NRG3-92302	-8.5	.((((((.((((.&.)))).)))))).	TTTTCmATTGTGGT&CCTACTGTGGAAT
SNORD90_H.sapiens	ENST00000372141	NRG3-1072805	-8.4	.(((((((.&.))))))).	ATCCmATGGC&ACTGTGGAA
SNORD90_H.sapiens	ENST00000372141	NRG3-1045695	-8.4	((((((((.&.))))))))	ATTCCmATAA&CTGTGGAAT
SNORD90_H.sapiens	ENST00000372141	NRG3-1011032	-8.4	(((((((((.((.&.)).)))))))))	GTTTCmATGGAAGA&CCTACTGTGGAAT
SNORD90_H.sapiens	ENST00000372141	NRG3-914588	-8.4	.((((.(((((.&.))))).)))).	CTTCCmTTAGTAT&CTACTGTGGAAT
SNORD90_H.sapiens	ENST00000372141	NRG3-893627	-8.4	.(((((((.&.))))))).	GTCmACAGTC&TACTGTGGA
SNORD90_H.sapiens	ENST00000372141	NRG3-674665	-8.4	(((((.(((((.&.))))).)))))	ATTTCmTCAGTGT&CTACTGTGGAAT
SNORD90_H.sapiens	ENST00000372141	NRG3-619112	-8.4	.((((((.&.)))))).	CTCCmGCAA&CTGTGGAA
SNORD90_H.sapiens	ENST00000372141	NRG3-528110	-8.4	.((((((.&.)))))).	ATCCmGCAT&CTGTGGAA
SNORD90_H.sapiens	ENST00000372141	NRG3-445554	-8.4	(((((.(((.&.))).)))))	GTTCCmCCAGC&ACTGTGGAAT
SNORD90_H.sapiens	ENST00000372141	NRG3-161918	-8.4	.(((((((.&.))))))).	GTCmACAGTT&TACTGTGGA
SNORD90_H.sapiens	ENST00000372141	NRG3-158378	-8.4	.((.(((((((.&.))))))).)).	TTTGCmATAGTAT&CTACTGTGGAAT
SNORD90_H.sapiens	ENST00000372141	NRG3-78950	-8.4	.(((((.((((.&.)))).))))).	ATTCmATTGTGGA&CCTACTGTGGAA
SNORD90_H.sapiens	ENST00000372141	NRG3-1110868	-8.3	.((((((.&.)))))).	ATCmACAGG&ACTGTGGA
SNORD90_H.sapiens	ENST00000372141	NRG3-1106242	-8.3	.((((((.&.)))))).	TTTCCmACT&TGTGGAAT
SNORD90_H.sapiens	ENST00000372141	NRG3-1099756	-8.3	.(((((((((.&.))))))))).	CTTCmATGGTAA&CTACTGTGGAA
SNORD90_H.sapiens	ENST00000372141	NRG3-1095757	-8.3	.(((((((.&.))))))).	CTCmACAGTT&TACTGTGGA
SNORD90_H.sapiens	ENST00000372141	NRG3-1084759	-8.3	.((((((.&.)))))).	ATCCmGCAC&CTGTGGAA
SNORD90_H.sapiens	ENST00000372141	NRG3-1070629	-8.3	.((((((.&.)))))).	ACCmATAGC&ACTGTGGA
SNORD90_H.sapiens	ENST00000372141	NRG3-988571	-8.3	.(((((((.&.))))))).	GTCCmATGGC&ACTGTGGAA
SNORD90_H.sapiens	ENST00000372141	NRG3-816643	-8.3	.(((((((.&.))))))).	CTCmACAGTC&TACTGTGGA
SNORD90_H.sapiens	ENST00000372141	NRG3-804985	-8.3	.((((((((.&.)))))))).	ATCmATAGTAT&CTACTGTGGA
SNORD90_H.sapiens	ENST00000372141	NRG3-706010	-8.3	.((((((((.&.)))))))).	TTTTCmATAGG&ACTGTGGAAT
SNORD90_H.sapiens	ENST00000372141	NRG3-444793	-8.3	.(((((.((((.&.)))).))))).	CTTTCmAGAGTAA&CTACTGTGGAAT
SNORD90_H.sapiens	ENST00000372141	NRG3-424287	-8.3	.((((((.&.)))))).	ATCCmACGA&CTGTGGAA
SNORD90_H.sapiens	ENST00000372141	NRG3-360671	-8.3	.((((((.&.)))))).	GTCCmGCAT&CTGTGGAA
SNORD90_H.sapiens	ENST00000372141	NRG3-305867	-8.3	.((((((((.&.)))))))).	CTCmATAGTAA&CTACTGTGGA
SNORD90_H.sapiens	ENST00000372141	NRG3-272511	-8.3	.(((((((((.&.))))))))).	ATTCmATGGTAT&CTACTGTGGAA
SNORD90_H.sapiens	ENST00000372141	NRG3-217030	-8.3	(((.(((((.&.))))).)))	GTTGCmACAGC&ACTGTGGAAT
SNORD90_H.sapiens	ENST00000372141	NRG3-100224	-8.3	.((((((.(((.&.))).)))))).	ATCmATGGCAGGT&TCCTACTGTGGA
SNORD90_H.sapiens	ENST00000372141	NRG3-1097275	-8.2	.((((((.&.)))))).	CTTCCmACT&TGTGGAAT
SNORD90_H.sapiens	ENST00000372141	NRG3-1075798	-8.2	.((((((((.&.)))))))).	ATCmATAGTGA&CTACTGTGGA
SNORD90_H.sapiens	ENST00000372141	NRG3-1050993	-8.2	.(((((.&.))))).	ATCCmACG&TGTGGAA
SNORD90_H.sapiens	ENST00000372141	NRG3-1042175	-8.2	.((((((.&.)))))).	GTCmACAGG&ACTGTGGA
SNORD90_H.sapiens	ENST00000372141	NRG3-1010565	-8.2	(((((((.(((.&.))).)))))))	GTTTCmACCGTGT&CTACTGTGGAAT
SNORD90_H.sapiens	ENST00000372141	NRG3-989902	-8.2	.(((((((((.&.))))))))).	GTTCmATGGTAT&CTACTGTGGAA
SNORD90_H.sapiens	ENST00000372141	NRG3-982029	-8.2	.(((((((.&.))))))).	CTCCmATGGC&ACTGTGGAA
SNORD90_H.sapiens	ENST00000372141	NRG3-783209	-8.2	.((((.(((((.&.))))).)))).	CTTTCmTCAGTAA&CTACTGTGGAAT
SNORD90_H.sapiens	ENST00000372141	NRG3-747638	-8.2	.((((((.(((.&.))).)))))).	CTTCmGCATTAGA&CCTACTGTGGAA
SNORD90_H.sapiens	ENST00000372141	NRG3-713506	-8.2	(((((((.(((.&.))).)))))))	GTTTCmACTGTGT&CTACTGTGGAAT
SNORD90_H.sapiens	ENST00000372141	NRG3-698335	-8.2	.((((((.&.)))))).	CTCCmGCAT&CTGTGGAA
SNORD90_H.sapiens	ENST00000372141	NRG3-689967	-8.2	(((((((((.((.&.)).)))))))))	ATTTCmATGGAAGA&CCTACTGTGGAAT
SNORD90_H.sapiens	ENST00000372141	NRG3-663398	-8.2	((((((((.&.))))))))	GTTCCmATAC&CTGTGGAAT
SNORD90_H.sapiens	ENST00000372141	NRG3-643859	-8.2	.((((((((.&.)))))))).	CTTTCmATAGG&ACTGTGGAAT
SNORD90_H.sapiens	ENST00000372141	NRG3-605583	-8.2	(((((((((.&.)))))))))	GTTTCmATAGC&ACTGTGGAAT
SNORD90_H.sapiens	ENST00000372141	NRG3-601944	-8.2	((((((((.&.))))))))	ATTCCmATAT&CTGTGGAAT
SNORD90_H.sapiens	ENST00000372141	NRG3-575727	-8.2	.((((.(((((.&.))))).)))).	TTTCCmCTAGTGT&CTACTGTGGAAT
SNORD90_H.sapiens	ENST00000372141	NRG3-330251	-8.2	.((((((.&.)))))).	GTCCmACGA&CTGTGGAA
SNORD90_H.sapiens	ENST00000372141	NRG3-180912	-8.2	.((((((((.&.)))))))).	ATCmATAGTAC&CTACTGTGGA
SNORD90_H.sapiens	ENST00000372141	NRG3-1080114	-8.1	.((((((.&.)))))).	CCCmATAGC&ACTGTGGA
SNORD90_H.sapiens	ENST00000372141	NRG3-1075461	-8.1	.(((((((.&.))))))).	ACCmATGGTC&TACTGTGGA
SNORD90_H.sapiens	ENST00000372141	NRG3-1055853	-8.1	.((((((.&.)))))).	CTCmACAGG&ACTGTGGA
SNORD90_H.sapiens	ENST00000372141	NRG3-1031687	-8.1	.((((((((.&.)))))))).	TTTTCmATAGA&ACTGTGGAAT
SNORD90_H.sapiens	ENST00000372141	NRG3-1011804	-8.1	.((((((.&.)))))).	ATCmACAGA&ACTGTGGA
SNORD90_H.sapiens	ENST00000372141	NRG3-1011737	-8.1	((((((((.&.))))))))	ATTCCmATAC&CTGTGGAAT
SNORD90_H.sapiens	ENST00000372141	NRG3-1007046	-8.1	.(((((((.&.))))))).	ACCmATGGTT&TACTGTGGA
SNORD90_H.sapiens	ENST00000372141	NRG3-960141	-8.1	.((((((.&.)))))).	CTCCmACGA&CTGTGGAA
SNORD90_H.sapiens	ENST00000372141	NRG3-957183	-8.1	.(((((.&.))))).	GTCCmACG&TGTGGAA
SNORD90_H.sapiens	ENST00000372141	NRG3-939608	-8.1	.((((((((.&.)))))))).	GTCmATAGTGA&CTACTGTGGA
SNORD90_H.sapiens	ENST00000372141	NRG3-909735	-8.1	.((((((.(((.&.))).)))))).	ATTCmACAATAGC&CCTACTGTGGAA
SNORD90_H.sapiens	ENST00000372141	NRG3-847588	-8.1	.((((((.&.)))))).	CTCCmGCAC&CTGTGGAA
SNORD90_H.sapiens	ENST00000372141	NRG3-834012	-8.1	.((((((.(((.&.))).)))))).	ATTCmACACTAGC&CCTACTGTGGAA
SNORD90_H.sapiens	ENST00000372141	NRG3-820239	-8.1	.(((((((.&.))))))).	ATCmGCAGTT&TACTGTGGA
SNORD90_H.sapiens	ENST00000372141	NRG3-767003	-8.1	.(((((((((.&.))))))))).	CTTCmATGGTAT&CTACTGTGGAA
SNORD90_H.sapiens	ENST00000372141	NRG3-751836	-8.1	.(((((.((((.&.)))).))))).	GTTCmATTGTAGT&CCTACTGTGGAA
SNORD90_H.sapiens	ENST00000372141	NRG3-693373	-8.1	((((((((((.&.))))))))))	GTTTCmATGGTC&TACTGTGGAAT
SNORD90_H.sapiens	ENST00000372141	NRG3-632863	-8.1	((((((.(((.&.))).))))))	GTTCCmAAAGTT&TACTGTGGAAT
SNORD90_H.sapiens	ENST00000372141	NRG3-614354	-8.1	.((((((((.&.)))))))).	GTCmATAGTAC&CTACTGTGGA
SNORD90_H.sapiens	ENST00000372141	NRG3-523595	-8.1	(((((((.&.)))))))	ATTCCmGCC&TGTGGAAT
SNORD90_H.sapiens	ENST00000372141	NRG3-430000	-8.1	(((((((.(((.&.))).)))))))	GTTTCmACCGTGC&CTACTGTGGAAT
SNORD90_H.sapiens	ENST00000372141	NRG3-394909	-8.1	(((.(((((.&.))))).)))	ATTGCmACAGC&ACTGTGGAAT
SNORD90_H.sapiens	ENST00000372141	NRG3-75525	-8.1	.(((((((((.&.))))))))).	GTTCmATGGTGA&CTACTGTGGAA
SNORD90_H.sapiens	ENST00000372141	NRG3-1110546	-8	.((((((((.&.)))))))).	ATCmATAGTGT&CTACTGTGGA
SNORD90_H.sapiens	ENST00000372141	NRG3-1103975	-8	.((((((.&.)))))).	GCCmATAGC&ACTGTGGA
SNORD90_H.sapiens	ENST00000372141	NRG3-1099269	-8	(((((((((.&.)))))))))	ATTTCmATAGC&ACTGTGGAAT
SNORD90_H.sapiens	ENST00000372141	NRG3-1089499	-8	.((((((.&.)))))).	GTCmACAGA&ACTGTGGA
SNORD90_H.sapiens	ENST00000372141	NRG3-1043470	-8	(((((((.(((.&.))).)))))))	GTTTCmACTGTGC&CTACTGTGGAAT
SNORD90_H.sapiens	ENST00000372141	NRG3-988309	-8	.(((((.&.))))).	CTCCmACG&TGTGGAA
SNORD90_H.sapiens	ENST00000372141	NRG3-933339	-8	.((((((((.&.)))))))).	CTTTCmATAGA&ACTGTGGAAT
SNORD90_H.sapiens	ENST00000372141	NRG3-899373	-8	.((((((.(((.&.))).)))))).	GTTCmACAATAGC&CCTACTGTGGAA
SNORD90_H.sapiens	ENST00000372141	NRG3-844681	-8	.((((.(((((.&.))))).)))).	CTTTCmTCAGTAT&CTACTGTGGAAT
SNORD90_H.sapiens	ENST00000372141	NRG3-816704	-8	.((((.(((((.&.))))).)))).	CTTCCmCTAGTGC&CTACTGTGGAAT
SNORD90_H.sapiens	ENST00000372141	NRG3-756084	-8	(((((.(((.&.))).)))))	ATTCCmCCGGA&ACTGTGGAAT
SNORD90_H.sapiens	ENST00000372141	NRG3-719948	-8	((((((.(((.&.))).))))))	ATTCCmAAAGTT&TACTGTGGAAT
SNORD90_H.sapiens	ENST00000372141	NRG3-528019	-8	.((((.(((((.&.))))).)))).	TTTTCmTCAGTGA&CTACTGTGGAAT
SNORD90_H.sapiens	ENST00000372141	NRG3-421242	-8	.(((((((.&.))))))).	ATTCmACGGC&ACTGTGGAA
SNORD90_H.sapiens	ENST00000372141	NRG3-409316	-8	.(((((.((((.&.)))).))))).	ATCmATACTAGGC&TCCTACTGTGGA
SNORD90_H.sapiens	ENST00000372141	NRG3-407562	-8	.(((((((.&.))))))).	GTCmGCAGTC&TACTGTGGA
SNORD90_H.sapiens	ENST00000372141	NRG3-395824	-8	.(((((.((((.&.)))).))))).	ATCmATAATAGGC&TCCTACTGTGGA
SNORD90_H.sapiens	ENST00000372141	NRG3-234287	-8	((((((.(((.&.))).))))))	ATTCCmAAGGTT&TACTGTGGAAT
SNORD90_H.sapiens	ENST00000372141	NRG3-159447	-8	(((((.(((.&.))).)))))	ATTCCmCCAGC&ACTGTGGAAT
SNORD90_H.sapiens	ENST00000372141	NRG3-156314	-8	(((((((.(((.&.))).)))))))	ATTTCmACTGTAC&CTACTGTGGAAT
SNORD90_H.sapiens	ENST00000372141	NRG3-145726	-8	((((((.((.&.)).))))))	GTTCCmAAAGG&ACTGTGGAAT
SNORD90_H.sapiens	ENST00000372141	NRG3-115302	-8	.((((((.(((.&.))).)))))).	ATTCmACATTGGT&CCTACTGTGGAA
SNORD90_H.sapiens	ENST00000372141	NRG3-1106584	-7.9	.((((((.&.)))))).	CTCmACAGA&ACTGTGGA
SNORD90_H.sapiens	ENST00000372141	NRG3-1098305	-7.9	.((((((((.&.)))))))).	GTCmATAGTGT&CTACTGTGGA
SNORD90_H.sapiens	ENST00000372141	NRG3-1086583	-7.9	.((((((.&.)))))).	ACCmATGGG&ACTGTGGA
SNORD90_H.sapiens	ENST00000372141	NRG3-1079422	-7.9	.((((((.&.)))))).	TTTCCmACC&TGTGGAAT
SNORD90_H.sapiens	ENST00000372141	NRG3-1078858	-7.9	.(((((((.&.))))))).	CCCmATGGTT&TACTGTGGA
SNORD90_H.sapiens	ENST00000372141	NRG3-1029951	-7.9	.(((((((.&.))))))).	CCCmATGGTC&TACTGTGGA
SNORD90_H.sapiens	ENST00000372141	NRG3-965498	-7.9	.((((((.&.)))))).	ATCmGCAGG&ACTGTGGA
SNORD90_H.sapiens	ENST00000372141	NRG3-793082	-7.9	.((((.(((((.&.))))).)))).	CTTTCmTCAGTAC&CTACTGTGGAAT
SNORD90_H.sapiens	ENST00000372141	NRG3-716216	-7.9	.((((((((.&.)))))))).	ATTCmATAGTT&TACTGTGGAA
SNORD90_H.sapiens	ENST00000372141	NRG3-646837	-7.9	.((((((.&.)))))).	TTTCCmGCT&TGTGGAAT
SNORD90_H.sapiens	ENST00000372141	NRG3-392030	-7.9	.((((((((.&.)))))))).	ATTCmATAGTC&TACTGTGGAA
SNORD90_H.sapiens	ENST00000372141	NRG3-384315	-7.9	.((((((((.&.)))))))).	ACCmGTAGTAA&CTACTGTGGA
SNORD90_H.sapiens	ENST00000372141	NRG3-244240	-7.9	.((((((.(((.&.))).)))))).	CTTCmACAATAGC&CCTACTGTGGAA
SNORD90_H.sapiens	ENST00000372141	NRG3-215336	-7.9	(((((((.((.&.)).)))))))	ATTCCmATTGTT&TACTGTGGAAT
SNORD90_H.sapiens	ENST00000372141	NRG3-52820	-7.9	.((((((((.(.&.).)))))))).	ATTCmATAGTTGT&CCTACTGTGGAA
SNORD90_H.sapiens	ENST00000372141	NRG3-1103552	-7.8	.((((.(((((.&.))))).)))).	TTTTCmTCAGTGT&CTACTGTGGAAT
SNORD90_H.sapiens	ENST00000372141	NRG3-1025020	-7.8	.(((((((.&.))))))).	GCCmATGGTC&TACTGTGGA
SNORD90_H.sapiens	ENST00000372141	NRG3-985611	-7.8	.((((((.&.)))))).	CTTCCmACC&TGTGGAAT
SNORD90_H.sapiens	ENST00000372141	NRG3-970907	-7.8	(((((((((.&.)))))))))	GTTTCmATGGG&ACTGTGGAAT
SNORD90_H.sapiens	ENST00000372141	NRG3-965035	-7.8	.(((((.&.))))).	ATCCmGCG&TGTGGAA
SNORD90_H.sapiens	ENST00000372141	NRG3-950275	-7.8	.(((((((.((.&.)).))))))).	ATTCmATAGAAGT&CCTACTGTGGAA
SNORD90_H.sapiens	ENST00000372141	NRG3-949940	-7.8	.(((((((((.&.))))))))).	CTTCmATGGTGT&CTACTGTGGAA
SNORD90_H.sapiens	ENST00000372141	NRG3-838781	-7.8	.(((((((.&.))))))).	GCCmATGGTT&TACTGTGGA
SNORD90_H.sapiens	ENST00000372141	NRG3-695575	-7.8	.((((((.&.)))))).	CTTCCmGCT&TGTGGAAT
SNORD90_H.sapiens	ENST00000372141	NRG3-680497	-7.8	.((((((((.&.)))))))).	GTTCmATAGTT&TACTGTGGAA
SNORD90_H.sapiens	ENST00000372141	NRG3-639340	-7.8	(((((((.(.&.).)))))))	GTTCCmATTGG&ACTGTGGAAT
SNORD90_H.sapiens	ENST00000372141	NRG3-574530	-7.8	.((((((.&.)))))).	GTCmGCAGG&ACTGTGGA
SNORD90_H.sapiens	ENST00000372141	NRG3-409153	-7.8	.(((((((.((.&.)).))))))).	ATTCmATAGCAGT&CCTACTGTGGAA
SNORD90_H.sapiens	ENST00000372141	NRG3-353871	-7.8	((((((((((.&.))))))))))	ATTTCmATGGTC&TACTGTGGAAT
SNORD90_H.sapiens	ENST00000372141	NRG3-208620	-7.8	(((((((.(((.&.))).)))))))	GTTTCmGCTGTGT&CTACTGTGGAAT
SNORD90_H.sapiens	ENST00000372141	NRG3-167464	-7.8	.(((((.((((.&.)))).))))).	GTTCmATTGTGGT&CCTACTGTGGAA
SNORD90_H.sapiens	ENST00000372141	NRG3-1096177	-7.7	.(((((((.&.))))))).	ATTCmATAGG&ACTGTGGAA
SNORD90_H.sapiens	ENST00000372141	NRG3-1073225	-7.7	.(((((((.&.))))))).	TTTCCmATAA&CTGTGGAAT
SNORD90_H.sapiens	ENST00000372141	NRG3-1056853	-7.7	.((((((.&.)))))).	CCCmATGGG&ACTGTGGA
SNORD90_H.sapiens	ENST00000372141	NRG3-1038885	-7.7	.(((((.&.))))).	ATCCmACT&TGTGGAA
SNORD90_H.sapiens	ENST00000372141	NRG3-1030048	-7.7	.((((((.(((.&.))).)))))).	GTTCmACACTGGC&CCTACTGTGGAA
SNORD90_H.sapiens	ENST00000372141	NRG3-1024396	-7.7	.((((((.&.)))))).	ACCmATGGA&ACTGTGGA
SNORD90_H.sapiens	ENST00000372141	NRG3-1003219	-7.7	.((((((.&.)))))).	ATCmGCAGA&ACTGTGGA
SNORD90_H.sapiens	ENST00000372141	NRG3-930686	-7.7	((((((.((.&.)).))))))	GTTCCmAAAGA&ACTGTGGAAT
SNORD90_H.sapiens	ENST00000372141	NRG3-857851	-7.7	.(((((((.&.))))))).	GTCmACGGTC&TACTGTGGA
SNORD90_H.sapiens	ENST00000372141	NRG3-826471	-7.7	(((((.((((((.&.)))))).)))))	ATTTCmTTGGTAGT&CCTACTGTGGAAT
SNORD90_H.sapiens	ENST00000372141	NRG3-679288	-7.7	.((((((((.&.)))))))).	CTTCmATAGTT&TACTGTGGAA
SNORD90_H.sapiens	ENST00000372141	NRG3-631493	-7.7	(((((((((.&.)))))))))	GTTTCmATGGA&ACTGTGGAAT
SNORD90_H.sapiens	ENST00000372141	NRG3-623188	-7.7	.((((((.&.)))))).	CTCmGCAGG&ACTGTGGA
SNORD90_H.sapiens	ENST00000372141	NRG3-568205	-7.7	.((((((((.&.)))))))).	CTTCmATAGTC&TACTGTGGAA
SNORD90_H.sapiens	ENST00000372141	NRG3-557693	-7.7	(((((((.&.)))))))	GTTCCmATG&TGTGGAAT
SNORD90_H.sapiens	ENST00000372141	NRG3-408518	-7.7	.(((((.((((.&.)))).))))).	CTCmATACTGGGT&TCCTACTGTGGA
SNORD90_H.sapiens	ENST00000372141	NRG3-337726	-7.7	((((((.((.&.)).))))))	ATTCCmAAAGG&ACTGTGGAAT
SNORD90_H.sapiens	ENST00000372141	NRG3-270538	-7.7	.((((((.(((.&.))).)))))).	GTTCmACGTTGGA&CCTACTGTGGAA
SNORD90_H.sapiens	ENST00000372141	NRG3-226579	-7.7	((((((((((.&.))))))))))	ATTTCmATGGTT&TACTGTGGAAT
SNORD90_H.sapiens	ENST00000372141	NRG3-189970	-7.7	.((((((((.&.)))))))).	CTTCCmGTAGG&ACTGTGGAAT
SNORD90_H.sapiens	ENST00000372141	NRG3-132213	-7.7	((((((((.&.))))))))	GTTTCmACAA&CTGTGGAAT
