# Supplementary material for: SNORD90 induces glutamatergic signaling following treatment with monoaminergic antidepressants
Source: eLife. 2023 Jul 11;12:e85316. doi: 10.7554/eLife.85316 (PMC10335830; doi:10.7554/eLife.85316)
Supplement: Supplementary file 8. — m: 2’-O-methyl base; *: Phosphorothioate bond [file elife-85316-supp8.xlsx]

## Sheet: Supplementary File 8
ASO	Sequence (5'==>3')
ASO-1	mA*mU*mC* mA*mG*mU* G*A*T* G*A*A* T*T*A* A*A*T* mU*mU*mU* mC*mA*mC* mC
ASO-2	mA*mG*mU* mA*mG*mG* A*G*T* A*T*C* A*G*mU* mG*mA*mU* mG*mA
ASO-3	mA*mG*mA* mA*mU*C* T*G*C* C*C*T* A*T*G* mA*mA*mA* mU*mU
ASO-4	mU*mU*mC* mC*mA*C* A*G*T* A*G*G* A*G*T* mA*mU*mC* mA*mG
Scramble	mA*mA*mU*mA*mA*mU*A*C*T*T*C*G*C*T*T*A*A*G*mA*mU*mA*mU*mU*mC*mG
