# Supplementary material for: SNORD90 induces glutamatergic signaling following treatment with monoaminergic antidepressants
Source: eLife. 2023 Jul 11;12:e85316. doi: 10.7554/eLife.85316 (PMC10335830; doi:10.7554/eLife.85316)
Supplement: Supplementary file 9. — 2MOEr: 2’-O-methoxyethyl RNA base; /*/: Phosphorothioate bond [file elife-85316-supp9.xlsx]

## Sheet: Sheet1
Target Blocker	Target blocker sequence (5'==>3')
Blocker 1	/2MOErA/*/i2MOErA/*/i2MOErT/*/i2MOErG/*/i2MOErA/*/i2MOErA/*/i2MOErA/*/i2MOErA/*/i2MOErT/*/i2MOErA/*/i2MOErC/*/i2MOErA/*/i2MOErA/*/i2MOErC/*/i2MOErT/*/i2MOErC/*/i2MOErA/*/i2MOErT/*/i2MOErC/*/2MOErA/
Blocker 2	/2MOErT/*/i2MOErG/*/i2MOErA/*/i2MOErT/*/i2MOErA/*/i2MOErC/*/i2MOErT/*/i2MOErC/*/i2MOErC/*/i2MOErT/*/i2MOErA/*/i2MOErG/*/i2MOErT/*/i2MOErA/*/i2MOErT/*/i2MOErG/*/i2MOErG/*/2MOErG/
Blocker 3	/2MOErC/*/i2MOErG/*/i2MOErA/*/i2MOErT/*/i2MOErC/*/i2MOErC/*/i2MOErT/*/i2MOErC/*/i2MOErC/*/i2MOErC/*/i2MOErA/*/i2MOErC/*/i2MOErC/*/i2MOErT/*/i2MOErT/*/i2MOErG/*/i2MOErG/*/2MOErT/
