# Supplementary material for: SNORD90 induces glutamatergic signaling following treatment with monoaminergic antidepressants
Source: eLife. 2023 Jul 11;12:e85316. doi: 10.7554/eLife.85316 (PMC10335830; doi:10.7554/eLife.85316)
Supplement: Supplementary file 10. — (a) A value of 0 and 1 is assigned for each putative RBP motif identified on SNORD90 where 1 is the canonical motif. (b) Corresponds to the probability of the 7-mer region being structurally unpaired (lower score corresponds to lower probability) [file elife-85316-supp10.xlsx]

## Sheet: Supplemental File 6
Gene Name	Ensembl Gene ID	Ensembl Transcript ID	Transcript Position	Motif	Matrix Similarity Score (a)	Unpaired Probability (b)
SNORD90	ENSG00000212447	ENST00000391145	58	RBM15B (2)	1	0.064
SNORD90	ENSG00000212447	ENST00000391145	24	ENSXETG00000012802	0.725	0.057
SNORD90	ENSG00000212447	ENST00000391145	24	ENSGALG00000014267	0.702	0.057
SNORD90	ENSG00000212447	ENST00000391145	12	CELF1 (3)	0.519	0.011
SNORD90	ENSG00000212447	ENST00000391145	0	PRR3 (2)	0.458	0.49
SNORD90	ENSG00000212447	ENST00000391145	0	RBMS3 (2)	0.37	0.49
SNORD90	ENSG00000212447	ENST00000391145	0	RBMS2 (2)	0.365	0.49
SNORD90	ENSG00000212447	ENST00000391145	90	TRA2A (2)	0.29	0.217
SNORD90	ENSG00000212447	ENST00000391145	56	KHDRBS3 (1)	0.289	0.61
SNORD90	ENSG00000212447	ENST00000391145	61	NOVA1 (1)	0.27	0.056
SNORD90	ENSG00000212447	ENST00000391145	2	ELAVL4 (3)	0.222	0.459
SNORD90	ENSG00000212447	ENST00000391145	56	KHDRBS2 (1)	0.202	0.61
SNORD90	ENSG00000212447	ENST00000391145	6	DAZ3 (2)	0.195	0.395
SNORD90	ENSG00000212447	ENST00000391145	71	STARPAP	0.195	0.082
SNORD90	ENSG00000212447	ENST00000391145	93	RBM45 (7)	0.17	0.276
SNORD90	ENSG00000212447	ENST00000391145	58	TRNAU1AP (3)	0.148	0.064
SNORD90	ENSG00000212447	ENST00000391145	0	KHDRBS2 (2)	0.116	0.49
SNORD90	ENSG00000212447	ENST00000391145	6	PTBP1 (1)	0.115	0.395
SNORD90	ENSG00000212447	ENST00000391145	55	HNRNPDL (1)	0.111	0.183
SNORD90	ENSG00000212447	ENST00000391145	6	PTBP1 (2)	0.1	0.395
SNORD90	ENSG00000212447	ENST00000391145	58	ELAVL4 (2)	0.094	0.064
SNORD90	ENSG00000212447	ENST00000391145	58	TIA1 (2)	0.092	0.064
SNORD90	ENSG00000212447	ENST00000391145	6	HNRNPCL1 (1)	0.068	0.395
SNORD90	ENSG00000212447	ENST00000391145	72	RBM3	0.063	0.092
SNORD90	ENSG00000212447	ENST00000391145	59	HNRNPD (1)	0.06	0.06
SNORD90	ENSG00000212447	ENST00000391145	49	SRSF9 (5)	0.057	0.002
SNORD90	ENSG00000212447	ENST00000391145	58	RALYL (1)	0.036	0.064
