# Supplementary material for: SNORD90 induces glutamatergic signaling following treatment with monoaminergic antidepressants
Source: eLife. 2023 Jul 11;12:e85316. doi: 10.7554/eLife.85316 (PMC10335830; doi:10.7554/eLife.85316)
Supplement: Supplementary file 11. — Target sites highlighted in green display the highest probability for Snord90 interaction on Nrg3 (a) Parenthesis indicates complimentary base match between SNORD90 and target site. Dot indicates mismatch. (b) Sequence of the target site and site on SNORD90. Match column indicates sequence complementarity or mismatch shown here. m: 2’-O-ribose methylation site. [file elife-85316-supp11.xlsx]

## Sheet: Supplemental File 7
snoRNA	Target Transcript	Target Name	Interaction Energy (kcal/mol)	Match (target&Snord90) (a)	Sequence (target&Snord90) (b)
SNORD90_Mus.musculus	ENSMUST00000168810	Nrg3-819305	-19.6	((((((((((((((((.&.))))))))))))))))	GTTTCmATAATAGGATAT&TTGTCCTATTATGAAAT
SNORD90_Mus.musculus	ENSMUST00000168810	Nrg3-475535	-17.4	.(((((.((((((((((.&.)))))))))).))))).	TTTTCmAGAATGGGACAAA&ATTGTCCTATTATGAAAT
SNORD90_Mus.musculus	ENSMUST00000194402	Kcnk2-133648	-25.9	.((((((((((((((((((.&.)))))))))))))))))).	TTTTCmATGATAGGGCAATCA&TGATTGTCCTATTATGAAAT
SNORD90_Mus.musculus	ENSMUST00000078849	Gpc6-447007	-24.6	.((((((((((((((((((.&.)))))))))))))))))).	TTTTCmATGATAGGATAATCA&TGATTGTCCTATTATGAAAT
SNORD90_Mus.musculus	ENSMUST00000238415	Atp10b-39668	-23.8	.((((((((((((((((.&.)))))))))))))))).	ATCmATGATGGGACAATCC&TGATTGTCCTATTATGAA
SNORD90_Mus.musculus	ENSMUST00000238846	Col25a1-339166	-23.7	.(((((((((((((((((.&.))))))))))))))))).	ATTCmATGATGGGATAGTCA&TGATTGTCCTATTATGAAA
SNORD90_Mus.musculus	ENSMUST00000149023	Eva1a-19954	-23.6	.((((((((((((((((.&.)))))))))))))))).	ATCmATGGTGGGGCAGTCA&TGATTGTCCTATTATGAA
SNORD90_Mus.musculus	ENSMUST00000128373	Fam78b-1883	-23.4	.((((((((((((((((.&.)))))))))))))))).	CTCmATGATGGGGCAGTCT&TGATTGTCCTATTATGAA
SNORD90_Mus.musculus	ENSMUST00000133433	Cfap61-184654	-23.2	(((((((((((((((((((.&.)))))))))))))))))))	ATTTCmATGGTGGGACAGTTC&TGATTGTCCTATTATGAAAT
SNORD90_Mus.musculus	ENSMUST00000108916	Phactr3-27919	-23.1	(((((((.(((((((((((.&.))))))))))).)))))))	GTTTCmATCATGGGACAGTCG&TGATTGTCCTATTATGAAAT
SNORD90_Mus.musculus	ENSMUST00000204985	Slc25a26-21079	-23.1	.(((((((((((((((((.&.))))))))))))))))).	ATTCmATAATGGGATAGTCT&TGATTGTCCTATTATGAAA
SNORD90_Mus.musculus	ENSMUST00000151966	Prpsap2-16862	-23	.(((((((((((((((((.&.))))))))))))))))).	TTTTCmATGATAGGACAGTA&GATTGTCCTATTATGAAAT
SNORD90_Mus.musculus	ENSMUST00000164666	Mcc-141045	-22.9	.((((((((((((((((.&.)))))))))))))))).	ATCmGTGGTGGGACAATCC&TGATTGTCCTATTATGAA
SNORD90_Mus.musculus	ENSMUST00000134968	Pax5-161296	-22.9	((((((.((((((((((((.&.)))))))))))).))))))	GTTTCmAAGATGGGACAGTCT&TGATTGTCCTATTATGAAAT
SNORD90_Mus.musculus	ENSMUST00000086690	Serpinb7-28370	-22.9	.(((((((((((((((((.&.))))))))))))))))).	CTTTCmATGATAGGACAATG&GATTGTCCTATTATGAAAT
SNORD90_Mus.musculus	ENSMUST00000043349	Grid1-283007	-22.5	.(((((((((((((((((.&.))))))))))))))))).	ATTCmATAGTGGGACAATTT&TGATTGTCCTATTATGAAA
SNORD90_Mus.musculus	ENSMUST00000172951	Grm7-504309	-22.4	.(((((((((((((((((&))))))))))))))))).	ATCmATGATGGGACAGTTA&TGATTGTCCTATTATGAA
SNORD90_Mus.musculus	ENSMUST00000053017	Chst9-143346	-22.2	.((((((((((((((((.&.)))))))))))))))).	GTTCmATAGTAGGACAGTG&GATTGTCCTATTATGAAA
SNORD90_Mus.musculus	ENSMUST00000113889	Gtf3c5-16028	-22.2	.((((((((((((((((.&.)))))))))))))))).	GTCmATGATGGGACAGTTG&TGATTGTCCTATTATGAA
SNORD90_Mus.musculus	ENSMUST00000226506	Ankrd46-1909	-22.1	.((((((((((((((((((.&.)))))))))))))))))).	TTTTCmATGGTGGGGCAATTC&TGATTGTCCTATTATGAAAT
SNORD90_Mus.musculus	ENSMUST00000235185	Fads3-1153	-22.1	.(((((((((((((((((.&.))))))))))))))))).	GTTCmGTGATGGGGCAGTTG&TGATTGTCCTATTATGAAA
SNORD90_Mus.musculus	ENSMUST00000185807	Fam135a-1890	-22.1	.((((.(((((((((((((.&.))))))))))))).)))).	TTTTCmCTAATAGGACAGTCA&TGATTGTCCTATTATGAAAT
SNORD90_Mus.musculus	ENSMUST00000211020	Rnf150-119413	-22.1	(((((((((((((((((.&.)))))))))))))))))	ATTTCmATAATAGGACAGA&ATTGTCCTATTATGAAAT
SNORD90_Mus.musculus	ENSMUST00000176756	Dnah11-164729	-22	.(((((((((((((((((&))))))))))))))))).	ATCmATAATAGGGCAGTTA&TGATTGTCCTATTATGAA
SNORD90_Mus.musculus	ENSMUST00000080036	Htt-116358	-22	(((((((((((((((((.&.)))))))))))))))))	GTTTCmATAATGGGACAGG&ATTGTCCTATTATGAAAT
SNORD90_Mus.musculus	ENSMUST00000053265	Lyrm4-26175	-22	.((((((((((((((.((.&.)).)))))))))))))).	CTTCmATGATAGGACACTCG&TGATTGTCCTATTATGAAA
SNORD90_Mus.musculus	ENSMUST00000234654	Camk4-103303	-21.9	((((((.((((((((((((.&.)))))))))))).))))))	GTTTCmAGGATGGGGCAGTCC&TGATTGTCCTATTATGAAAT
SNORD90_Mus.musculus	ENSMUST00000169951	Setd3-1519	-21.9	.(((((((((((((((((&))))))))))))))))).	ATCmGTAATGGGACAGTTA&TGATTGTCCTATTATGAA
SNORD90_Mus.musculus	ENSMUST00000220788	Ankmy2-25707	-21.8	.(((((((((((((((.((.&.)).))))))))))))))).	CTTTCmATGGTGGGGCATTCA&TGATTGTCCTATTATGAAAT
SNORD90_Mus.musculus	ENSMUST00000114058	Pls3-35860	-21.8	.((((((((((((((((.&.)))))))))))))))).	TTTTCmATAATAGGACAAG&ATTGTCCTATTATGAAAT
SNORD90_Mus.musculus	ENSMUST00000122255	Crtc3-100203	-21.7	.((((((((((((((((.&.)))))))))))))))).	CTCmGTGGTGGGGCGGTCT&TGATTGTCCTATTATGAA
SNORD90_Mus.musculus	ENSMUST00000154757	Psme4-4067	-21.7	(((((((((((((((((.&.)))))))))))))))))	GTTTCmGTGGTAGGACAGA&ATTGTCCTATTATGAAAT
SNORD90_Mus.musculus	ENSMUST00000215594	Frk-66362	-21.6	.((((((((.(((((((((.&.))))))))).)))))))).	TTTTCmATGGGAGGACAATCA&TGATTGTCCTATTATGAAAT
SNORD90_Mus.musculus	ENSMUST00000120488	Klhl22-27996	-21.6	.(((((((((((((.(((.&.))).))))))))))))).	ATTCmATGATAGGACTGTCT&TGATTGTCCTATTATGAAA
SNORD90_Mus.musculus	ENSMUST00000201011	Senp7-4161	-21.6	.((((((((((((((((.&.)))))))))))))))).	ATCmATAATGGGACAGTTT&TGATTGTCCTATTATGAA
SNORD90_Mus.musculus	ENSMUST00000169978	Epsti1-8512	-21.5	.((((((((((((((((.&.)))))))))))))))).	CTCmATGATGGGACAATTT&TGATTGTCCTATTATGAA
SNORD90_Mus.musculus	ENSMUST00000169532	Glod4-109685	-21.5	.((((((((((((((((.&.)))))))))))))))).	CTCmATAGTAGGACGGTTG&TGATTGTCCTATTATGAA
SNORD90_Mus.musculus	ENSMUST00000172951	Grm7-515594	-21.5	.(((((((((((((((.&.))))))))))))))).	ATCmATGATAGGACAATG&GATTGTCCTATTATGAA
SNORD90_Mus.musculus	ENSMUST00000205086	Hibadh-1623	-21.5	.((((((((((((.((((.&.)))).)))))))))))).	ATTCmATGATAGGAGAGTCT&TGATTGTCCTATTATGAAA
SNORD90_Mus.musculus	ENSMUST00000196339	Cfap299-40846	-21.4	(((((((((((((((((.&.)))))))))))))))))	GTTTCmGTGATGGGGCAAG&ATTGTCCTATTATGAAAT
SNORD90_Mus.musculus	ENSMUST00000161105	Grid2-889049	-21.4	.((((((((((((((((.&.)))))))))))))))).	ATCmATGATAGGGCAATTT&TGATTGTCCTATTATGAA
SNORD90_Mus.musculus	ENSMUST00000136731	Myo5a-38690	-21.4	.((((((((((((((((.&.)))))))))))))))).	GTTCmATGATGGGGCAGTG&GATTGTCCTATTATGAAA
SNORD90_Mus.musculus	ENSMUST00000160359	Plod2-8799	-21.4	.(((((((((((((((.&.))))))))))))))).	GTCmATGATAGGACAATA&GATTGTCCTATTATGAA
SNORD90_Mus.musculus	ENSMUST00000200341	Trpc4-69558	-21.4	((((((((.((((((((((.&.)))))))))).))))))))	GTTTCmATGTTAGGATAGTCA&TGATTGTCCTATTATGAAAT
SNORD90_Mus.musculus	ENSMUST00000114641	Cntnap2-1073364	-21.3	.(((((((.((((((((((.&.)))))))))).))))))).	TTTTCmATGCTAGGGCAGTCT&TGATTGTCCTATTATGAAAT
SNORD90_Mus.musculus	ENSMUST00000189690	Iqca-16051	-21.3	.((((((((.((((((((.&.)))))))).)))))))).	ATTCmATAGTTGGACAATCA&TGATTGTCCTATTATGAAA
SNORD90_Mus.musculus	ENSMUST00000204203	Rassf4-13999	-21.3	.((((((((((((((((.&.)))))))))))))))).	GTCmGTGGTGGGACAATTG&TGATTGTCCTATTATGAA
SNORD90_Mus.musculus	ENSMUST00000037901	Trpm3-120239	-21.3	.(((.(((((((((((((.&.))))))))))))).))).	CTTCmTTAGTAGGACAATCA&TGATTGTCCTATTATGAAA
SNORD90_Mus.musculus	ENSMUST00000105440	Ctnna3-1041345	-21.2	.((((((((((((((((.&.)))))))))))))))).	TTTTCmATAGTGGGACAGG&ATTGTCCTATTATGAAAT
SNORD90_Mus.musculus	ENSMUST00000192463	Gria2-71556	-21.2	.(((.((((((((((((.&.)))))))))))).))).	ATCmAGGATAGGACAATCA&TGATTGTCCTATTATGAA
SNORD90_Mus.musculus	ENSMUST00000128849	Mdfic-2022	-21.2	(((((((((((((((((.&.)))))))))))))))))	GTTTCmATGATGGGGCAGC&ATTGTCCTATTATGAAAT
SNORD90_Mus.musculus	ENSMUST00000060369	Nxph1-146998	-21.2	.((((((.((((((((((.&.)))))))))).)))))).	GTTCmATACTGGGACAGTCT&TGATTGTCCTATTATGAAA
SNORD90_Mus.musculus	ENSMUST00000216376	Olfr91-4338	-21.2	.(((((((((((((((.&.))))))))))))))).	ATCmATGATGGGACAGTA&GATTGTCCTATTATGAA
SNORD90_Mus.musculus	ENSMUST00000070755	Rad54b-54196	-21.2	.(((((((((((((((.&.))))))))))))))).	ATTCmATAATAGGACAAG&ATTGTCCTATTATGAAA
SNORD90_Mus.musculus	ENSMUST00000061740	Tmem178b-108478	-21.2	.(((((((((((((((.&.))))))))))))))).	CTCmATAATAGGACAGTA&GATTGTCCTATTATGAA
SNORD90_Mus.musculus	ENSMUST00000034581	Cadm1-103905	-21.1	(((((((((((((((((.&.)))))))))))))))))	ATTTCmATGGTAGGGCAAC&ATTGTCCTATTATGAAAT
SNORD90_Mus.musculus	ENSMUST00000209010	Elavl1-11476	-21.1	.((((((((((((((.((.&.)).)))))))))))))).	CTTCmATGATAGGACACTCC&TGATTGTCCTATTATGAAA
SNORD90_Mus.musculus	ENSMUST00000020078	Lims1-7679	-21.1	.((((((((((((((.(((.&.))).)))))))))))))).	TTTTCmATAGTGGGACTATCC&TGATTGTCCTATTATGAAAT
SNORD90_Mus.musculus	ENSMUST00000236470	Pacs1-83903	-21.1	.((((.((((((((((((.&.)))))))))))).)))).	GTTCmAGAATAGGACAGTCT&TGATTGTCCTATTATGAAA
SNORD90_Mus.musculus	ENSMUST00000105473	Slc35f1-234964	-21.1	.((((((((((((((.(((.&.))).)))))))))))))).	CTTTCmATAATAGGATTGTCG&TGATTGTCCTATTATGAAAT
SNORD90_Mus.musculus	ENSMUST00000220506	Vsnl1-106219	-21.1	.(((((..((((((((((.&.))))))))))..))))).	ATTCmATCTTAGGACAATCA&TGATTGTCCTATTATGAAA
SNORD90_Mus.musculus	ENSMUST00000134566	Acsl3-21090	-21	.(((((((((((((((.&.))))))))))))))).	CTTCmATAATAGGACAAA&ATTGTCCTATTATGAAA
SNORD90_Mus.musculus	ENSMUST00000190603	Agxt-2117	-21	.(((..(((((((((((.&.)))))))))))..))).	GTCmAGGGTGGGACAGTCA&TGATTGTCCTATTATGAA
SNORD90_Mus.musculus	ENSMUST00000203131	Antxr1-131049	-21	.((((((((((((((((.&.)))))))))))))))).	CTCmATGGTGGGACAATTT&TGATTGTCCTATTATGAA
SNORD90_Mus.musculus	ENSMUST00000119142	Erbb4-392919	-21	.((((((((((.(((((.&.))))).)))))))))).	ATCmATAGTAGGTCAGTCA&TGATTGTCCTATTATGAA
SNORD90_Mus.musculus	ENSMUST00000032157	Gxylt2-77193	-21	(((((((((((((((((.&.)))))))))))))))))	GTTTCmGTAATGGGGCAGG&ATTGTCCTATTATGAAAT
SNORD90_Mus.musculus	ENSMUST00000189358	Lsamp-700083	-21	.((((((((((((((((.&.)))))))))))))))).	ATCmATAATGGGGCAGTTC&TGATTGTCCTATTATGAA
SNORD90_Mus.musculus	ENSMUST00000233755	Map3k4-83495	-21	.(((((((.(((((((((.&.))))))))).))))))).	ATTCmATGGAAGGACAGTCA&TGATTGTCCTATTATGAAA
SNORD90_Mus.musculus	ENSMUST00000160834	Nbeal1-36406	-21	.(((((((((((((((.&.))))))))))))))).	ATTCmATGATGGGACAAG&ATTGTCCTATTATGAAA
SNORD90_Mus.musculus	ENSMUST00000025618	Pcsk5-345454	-21	(((((((((((((((((.&.)))))))))))))))))	ATTTCmATGGTGGGGCAAA&ATTGTCCTATTATGAAAT
SNORD90_Mus.musculus	ENSMUST00000107287	Ptprd-1696249	-21	(((((.(((((((((((((.&.))))))))))))).)))))	ATTTCmTTGGTGGGGCAGTCT&TGATTGTCCTATTATGAAAT
SNORD90_Mus.musculus	ENSMUST00000239258	Tacc2-13345	-21	.(((.((((((((((((.&.)))))))))))).))).	CTCmAGGATAGGACAGTCA&TGATTGTCCTATTATGAA
SNORD90_Mus.musculus	ENSMUST00000133433	Cfap61-97338	-20.9	.((((((((((((((((.&.)))))))))))))))).	GTTCmATGGTGGGGCAGTA&GATTGTCCTATTATGAAA
SNORD90_Mus.musculus	ENSMUST00000113964	Il1rapl1-254320	-20.9	(((((.(((((((((((((.&.))))))))))))).)))))	ATTTCmCTGGTGGGGCAGTCT&TGATTGTCCTATTATGAAAT
SNORD90_Mus.musculus	ENSMUST00000097592	Nr3c1-10770	-20.9	.(((((((((((((((.&.))))))))))))))).	ATCmATGATAGGGCAGTA&GATTGTCCTATTATGAA
SNORD90_Mus.musculus	ENSMUST00000140920	Urb1-54515	-20.9	.((((((((((((((((.&.)))))))))))))))).	ATCmATGGTAGGGCAGTTT&TGATTGTCCTATTATGAA
SNORD90_Mus.musculus	ENSMUST00000151315	Cped1-22985	-20.8	((((((((((((((((.&.))))))))))))))))	ATTTCmATGGTAGGACAT&TTGTCCTATTATGAAAT
SNORD90_Mus.musculus	ENSMUST00000082104	Csmd1-261725	-20.8	.(((((((((((((((.&.))))))))))))))).	ATCmATAGTAGGGCAATA&GATTGTCCTATTATGAA
SNORD90_Mus.musculus	ENSMUST00000133010	Dpy19l2-112751	-20.8	.(((((((((((((((.&.))))))))))))))).	GTTCmATAGTAGGACAGA&ATTGTCCTATTATGAAA
SNORD90_Mus.musculus	ENSMUST00000238211	Frmpd4-217916	-20.8	.((((((.(((((((((.&.))))))))).)))))).	GTCmATGAAAGGACAGTCA&TGATTGTCCTATTATGAA
SNORD90_Mus.musculus	ENSMUST00000036796	Fstl4-230765	-20.8	.(((((((((((((((.(.&.).))))))))))))))).	CTTCmATGATAGGACAGACA&TGATTGTCCTATTATGAAA
SNORD90_Mus.musculus	ENSMUST00000185666	Khdrbs2-60429	-20.8	.(((((((((((((((((&))))))))))))))))).	ATCmATGATAGGATAATTA&TGATTGTCCTATTATGAA
SNORD90_Mus.musculus	ENSMUST00000189060	Pde3a-188120	-20.8	.(((((((((((((.((.&.)).))))))))))))).	ATCmATAGTGGGGCATTCA&TGATTGTCCTATTATGAA
SNORD90_Mus.musculus	ENSMUST00000213639	Tpd52l1-87269	-20.8	.(((((((((((((((.&.))))))))))))))).	ATCmATAGTAGGGCAGTG&GATTGTCCTATTATGAA
SNORD90_Mus.musculus	ENSMUST00000200299	Ulk1-11456	-20.8	.((((((((((((((((.&.)))))))))))))))).	TTTTCmATGGTAGGGCAAG&ATTGTCCTATTATGAAAT
SNORD90_Mus.musculus	ENSMUST00000177824	Axdnd1-15022	-20.7	.(((((((((((((((.&.))))))))))))))).	GTCmATAGTAGGGCAGTG&GATTGTCCTATTATGAA
SNORD90_Mus.musculus	ENSMUST00000021494	Ccdc175-75733	-20.7	.(((.((((((((((((.&.)))))))))))).))).	GTCmACAGTAGGACAGTCA&TGATTGTCCTATTATGAA
SNORD90_Mus.musculus	ENSMUST00000170065	Cfap54-29867	-20.7	.(((.((((((((((((.&.)))))))))))).))).	CTCmAAGATGGGACAGTCA&TGATTGTCCTATTATGAA
SNORD90_Mus.musculus	ENSMUST00000105285	Epyc-5429	-20.7	.(((((((.(((((((((.&.))))))))).))))))).	CTTCmATAGGAGGACAATCT&TGATTGTCCTATTATGAAA
SNORD90_Mus.musculus	ENSMUST00000211448	Unc5d-78878	-20.7	.(((((((((((((((.&.))))))))))))))).	ATTCmATGATGGGACAGA&ATTGTCCTATTATGAAA
SNORD90_Mus.musculus	ENSMUST00000073364	Fam120c-90850	-20.65	((((((...((((((((((.&.))))))))))...))))))	GTTTCmAGTTTAGGGCAGTCA&TGATTGTCCTATTATGAAAT
SNORD90_Mus.musculus	ENSMUST00000086639	Alk-592271	-20.6	.(((((((((((((.((.&.)).))))))))))))).	CTCmATGGTAGGACATTCT&TGATTGTCCTATTATGAA
SNORD90_Mus.musculus	ENSMUST00000190802	Atp2c1-5868	-20.6	.(((.((((((((((((.&.)))))))))))).))).	CTCmAAAATAGGACAGTCA&TGATTGTCCTATTATGAA
SNORD90_Mus.musculus	ENSMUST00000113260	Cntn4-128110	-20.6	(((((((((((((((((.&.)))))))))))))))))	ATTTCmATAATAGGATAAA&ATTGTCCTATTATGAAAT
SNORD90_Mus.musculus	ENSMUST00000109537	Cpne2-5964	-20.6	.(((((((((((((((.&.))))))))))))))).	ATCmATGATGGGGCAGTA&GATTGTCCTATTATGAA
SNORD90_Mus.musculus	ENSMUST00000062883	Fam13c-21412	-20.6	.((((((((((.(((((.&.))))).)))))))))).	CTCmATGATGGGTCAGTCA&TGATTGTCCTATTATGAA
SNORD90_Mus.musculus	ENSMUST00000086023	Galnt17-397366	-20.6	.(((((((((((.((((.&.)))).))))))))))).	ATCmATGGTAGGAGAGTCA&TGATTGTCCTATTATGAA
SNORD90_Mus.musculus	ENSMUST00000078875	Il1rapl1-522862	-20.6	.(((((((((((((((.&.))))))))))))))).	CTTTCmATGATAGGACAT&TTGTCCTATTATGAAAT
SNORD90_Mus.musculus	ENSMUST00000102546	Il22ra1-5052	-20.6	.(((((((((((((((.&.))))))))))))))).	CTCmATAGTGGGACGATA&GATTGTCCTATTATGAA
SNORD90_Mus.musculus	ENSMUST00000147050	Limch1-13053	-20.6	.((((((.((((((((((.&.)))))))))).)))))).	GTTCmATATTAGGATAGTCA&TGATTGTCCTATTATGAAA
SNORD90_Mus.musculus	ENSMUST00000162540	Lrmda-870154	-20.6	.((((((((((((((((.&.)))))))))))))))).	ATCmATGGTGGGGCAGTTC&TGATTGTCCTATTATGAA
SNORD90_Mus.musculus	ENSMUST00000187695	Lsamp-2125961	-20.6	.(((((((((((((((.&.))))))))))))))).	ATTCmATAATAGGGCAAG&ATTGTCCTATTATGAAA
SNORD90_Mus.musculus	ENSMUST00000226478	Robo2-293980	-20.6	.(((.((((((((((((.&.)))))))))))).))).	CTCmACAATAGGACAGTCA&TGATTGTCCTATTATGAA
SNORD90_Mus.musculus	ENSMUST00000091818	Ryr3-305632	-20.6	.((((.(((((((((((.&.))))))))))).)))).	GTCmATCATGGGACAGTCA&TGATTGTCCTATTATGAA
SNORD90_Mus.musculus	ENSMUST00000051691	Slk-56106	-20.6	.(((.(((((((((((((.&.))))))))))))).))).	ATTCmTTGGTAGGACAGTCT&TGATTGTCCTATTATGAAA
SNORD90_Mus.musculus	ENSMUST00000109405	Ttpal-10676	-20.6	.(((((((((((((((.&.))))))))))))))).	GTTCmATGATGGGACAGG&ATTGTCCTATTATGAAA
SNORD90_Mus.musculus	ENSMUST00000229000	Zc3h3-20612	-20.6	.(((((((((((((((.&.))))))))))))))).	CTCmATAATAGGGCAGTG&GATTGTCCTATTATGAA
SNORD90_Mus.musculus	ENSMUST00000213098	Adamtsl1-521335	-20.5	.((((((((((((((((.&.)))))))))))))))).	TTTTCmATGGTAGGGCAAC&ATTGTCCTATTATGAAAT
SNORD90_Mus.musculus	ENSMUST00000088649	Cpne8-164234	-20.5	((((((..((((((((((((&))))))))))))..))))))	GTTTCmAAGGTAGGGCAATTA&TGATTGTCCTATTATGAAAT
SNORD90_Mus.musculus	ENSMUST00000032331	Grin2a-251601	-20.5	.(((((((((((((.(((.&.))).))))))))))))).	GTTCmATAATGGGGCTGTCT&TGATTGTCCTATTATGAAA
SNORD90_Mus.musculus	ENSMUST00000081423	Nol4-245428	-20.5	.((((((((((((((.((.&.)).)))))))))))))).	CTTCmATAATAGGATATTCA&TGATTGTCCTATTATGAAA
SNORD90_Mus.musculus	ENSMUST00000146651	Ntm-175442	-20.5	.(((((((((((((((.&.))))))))))))))).	GTCmATGATGGGGCAATG&GATTGTCCTATTATGAA
SNORD90_Mus.musculus	ENSMUST00000077303	Ptpra-42243	-20.5	.((((.(((((((((((.&.))))))))))).)))).	ATCmATTGTGGGACAGTCT&TGATTGTCCTATTATGAA
SNORD90_Mus.musculus	ENSMUST00000161544	Rbm22-2526	-20.5	.((((.(((((((((((.&.))))))))))).)))).	GTCmGTTGTGGGACAGTCA&TGATTGTCCTATTATGAA
SNORD90_Mus.musculus	ENSMUST00000027233	Slc9a4-38137	-20.5	.((((..((((((((((.&.))))))))))..)))).	ATCmATTTTGGGACAGTCA&TGATTGTCCTATTATGAA
SNORD90_Mus.musculus	ENSMUST00000025092	Tmem178-51881	-20.5	(((((((((((((((((.&.)))))))))))))))))	ATTTCmATGATAGGATAAA&ATTGTCCTATTATGAAAT
SNORD90_Mus.musculus	ENSMUST00000156166	Agbl1-557017	-20.4	(((((((..((((((((((.&.))))))))))..)))))))	GTTTCmATTTTAGGATAATCC&TGATTGTCCTATTATGAAAT
SNORD90_Mus.musculus	ENSMUST00000148038	Agbl4-181342	-20.4	.(((((((((((((.(((.&.))).))))))))))))).	GTTCmGTAATGGGACCATCT&TGATTGTCCTATTATGAAA
SNORD90_Mus.musculus	ENSMUST00000005829	Ampd3-36932	-20.4	.((.(((((((((((((.&.))))))))))))).)).	CTCmTTAATAGGACAGTCA&TGATTGTCCTATTATGAA
SNORD90_Mus.musculus	ENSMUST00000112523	Clstn3-26797	-20.4	.(((.((((((((((((.&.)))))))))))).))).	ATCmAGGATGGGACAGTCT&TGATTGTCCTATTATGAA
SNORD90_Mus.musculus	ENSMUST00000114641	Cntnap2-42330	-20.4	.((((((((((((((.&.)))))))))))))).	ATCmATGATAGGACAAG&ATTGTCCTATTATGAA
SNORD90_Mus.musculus	ENSMUST00000160658	Csmd3-29895	-20.4	((((((((..(((((((((.&.)))))))))..))))))))	GTTTCmATATCAGGATAATCA&TGATTGTCCTATTATGAAAT
SNORD90_Mus.musculus	ENSMUST00000081265	Ebf1-188522	-20.4	.(((((..(((((((((((.&.)))))))))))..))))).	CTTTCmACTGTGGGGCGATCG&TGATTGTCCTATTATGAAAT
SNORD90_Mus.musculus	ENSMUST00000105805	Gm13030-2430	-20.4	.((((((((((((((((.&.)))))))))))))))).	CTCmATAATAGGATAGTTG&TGATTGTCCTATTATGAA
SNORD90_Mus.musculus	ENSMUST00000097422	Gm1604b-28095	-20.4	.(((((((((((.((((.&.)))).))))))))))).	ATCmGTGATGGGAGAATCA&TGATTGTCCTATTATGAA
SNORD90_Mus.musculus	ENSMUST00000075471	Il1rapl2-774317	-20.4	.(((((.((((((((((.&.)))))))))).))))).	CTCmATGTTGGGACAGTCA&TGATTGTCCTATTATGAA
SNORD90_Mus.musculus	ENSMUST00000044165	Itga9-108619	-20.4	.(((((((((((((((.&.))))))))))))))).	CTTCmATAATAGGACAGC&ATTGTCCTATTATGAAA
SNORD90_Mus.musculus	ENSMUST00000224503	Kif13b-83539	-20.4	.(((.(((((((((((((.&.))))))))))))).))).	CTTCmCTGGTAGGACAGTCT&TGATTGTCCTATTATGAAA
SNORD90_Mus.musculus	ENSMUST00000212424	Kifc3-41151	-20.4	.(((((((.(((((((((.&.))))))))).))))))).	CTTCmATAAAGGGGCAGTCT&TGATTGTCCTATTATGAAA
SNORD90_Mus.musculus	ENSMUST00000207038	Nhsl1-137118	-20.4	.(((((((((((((((.&.))))))))))))))).	CTTCmATAGTGGGACAGA&ATTGTCCTATTATGAAA
SNORD90_Mus.musculus	ENSMUST00000087689	Prune2-248233	-20.4	.(((((((((((((((.&.))))))))))))))).	ATCmATGGTGGGACGATA&GATTGTCCTATTATGAA
SNORD90_Mus.musculus	ENSMUST00000021770	Scgn-19735	-20.4	.((((.(((((((((((.&.))))))))))).)))).	ATCmATTGTGGGGCAATCA&TGATTGTCCTATTATGAA
SNORD90_Mus.musculus	ENSMUST00000109282	Slc2a13-12416	-20.4	.((((..(((((((((((.&.)))))))))))..)))).	CTTCmAAGGTGGGACAGTCC&TGATTGTCCTATTATGAAA
SNORD90_Mus.musculus	ENSMUST00000238915	6330411D24Rik-153008	-20.3	.(((((((((((.((((.&.)))).))))))))))).	ATCmATGGTGGGAGAGTCA&TGATTGTCCTATTATGAA
SNORD90_Mus.musculus	ENSMUST00000160071	Auts2-404649	-20.3	.((((((.((((((((((.&.)))))))))).)))))).	GTTCmATATTGGGATAATCA&TGATTGTCCTATTATGAAA
SNORD90_Mus.musculus	ENSMUST00000198206	Bank1-130670	-20.3	.(((.((((((((((((.&.)))))))))))).))).	CTCmACAATGGGACAATCA&TGATTGTCCTATTATGAA
SNORD90_Mus.musculus	ENSMUST00000116547	Chic1-12284	-20.3	.((((((((((((((.&.)))))))))))))).	GTCmATGATAGGACAAA&ATTGTCCTATTATGAA
SNORD90_Mus.musculus	ENSMUST00000188710	Clasp1-191593	-20.3	.(((((((((((((((.&.))))))))))))))).	CTTTCmATGATGGGACAT&TTGTCCTATTATGAAAT
SNORD90_Mus.musculus	ENSMUST00000074366	Eya4-56952	-20.3	.(((((((((((((((.(((&))).))))))))))))))).	TTTTCmATAGTAGGGCATTTA&TGATTGTCCTATTATGAAAT
SNORD90_Mus.musculus	ENSMUST00000115234	Fbxl13-11873	-20.3	.(((((((.((((((((.&.)))))))).))))))).	CTCmATGATTGGACAGTCA&TGATTGTCCTATTATGAA
SNORD90_Mus.musculus	ENSMUST00000209788	Gm45844-18556	-20.3	.((((((((((((((.&.)))))))))))))).	ATCmATAATAGGACAAA&ATTGTCCTATTATGAA
SNORD90_Mus.musculus	ENSMUST00000186477	Mpp4-3253	-20.3	.(((((((((((((((.&.))))))))))))))).	TTTTCmATGATGGGACAC&TTGTCCTATTATGAAAT
SNORD90_Mus.musculus	ENSMUST00000149451	Sox5-76038	-20.3	.(((.((((((((((((.&.)))))))))))).))).	CTCmAAAATGGGACAGTCA&TGATTGTCCTATTATGAA
SNORD90_Mus.musculus	ENSMUST00000085724	Susd4-118065	-20.3	.(((((((((((((((.&.))))))))))))))).	GTCmATGGTAGGGCAGTG&GATTGTCCTATTATGAA
SNORD90_Mus.musculus	ENSMUST00000203450	Syn2-136529	-20.3	.(((.((((((((((((.&.)))))))))))).))).	CTCmACAGTGGGACAGTCA&TGATTGTCCTATTATGAA
SNORD90_Mus.musculus	ENSMUST00000098660	Thsd4-105754	-20.3	.(((((((((((((((.(.&.).))))))))))))))).	ATTCmATAATGGGGCAAGCA&TGATTGTCCTATTATGAAA
SNORD90_Mus.musculus	ENSMUST00000147182	Vsig10-30499	-20.3	((((((((((((((((.((.&.)).))))))))))))))))	ATTTCmGTGGTGGGATACTCA&TGATTGTCCTATTATGAAAT
SNORD90_Mus.musculus	ENSMUST00000204916	Adprhl1-26622	-20.2	.((((((((((((((((.&.)))))))))))))))).	ATTCmATGATGGGATAGTA&GATTGTCCTATTATGAAA
SNORD90_Mus.musculus	ENSMUST00000165332	Angel1-12816	-20.2	.(((((((((((((((.&.))))))))))))))).	ATCmGTGATGGGGCAATA&GATTGTCCTATTATGAA
SNORD90_Mus.musculus	ENSMUST00000236382	Atl3-18695	-20.2	.(((((((((((((.((.&.)).))))))))))))).	GTCmATGATGGGACGCTCA&TGATTGTCCTATTATGAA
SNORD90_Mus.musculus	ENSMUST00000114987	Camk1d-308350	-20.2	.((((.(((((((((((.&.))))))))))).)))).	CTCmATTATAGGACAGTCT&TGATTGTCCTATTATGAA
SNORD90_Mus.musculus	ENSMUST00000136032	Erbb2-12529	-20.2	.(((((((((((((((.&.))))))))))))))).	CTTCmATGATGGGACAGC&ATTGTCCTATTATGAAA
SNORD90_Mus.musculus	ENSMUST00000112062	Gm11084-14035	-20.2	.((((.(((((((((((.&.))))))))))).)))).	GTCmGTCGTAGGGCAATCA&TGATTGTCCTATTATGAA
SNORD90_Mus.musculus	ENSMUST00000102796	Il12b-2774	-20.2	(((((((((((((.(((((.&.))))).)))))))))))))	ATTTCmATGATAGGTTAATCA&TGATTGTCCTATTATGAAAT
SNORD90_Mus.musculus	ENSMUST00000207571	Irf2-4597	-20.2	.(((((..((((((((((.&.))))))))))..))))).	ATTCmATCTTAGGACAGTCC&TGATTGTCCTATTATGAAA
SNORD90_Mus.musculus	ENSMUST00000195870	Mgam2-ps-65831	-20.2	.(((((.((((((((((.&.)))))))))).))))).	CTCmATACTGGGACAATCT&TGATTGTCCTATTATGAA
SNORD90_Mus.musculus	ENSMUST00000165341	Otogl-34441	-20.2	(((((((((((((((.&.)))))))))))))))	ATTTCmATGATAGGACT&TGTCCTATTATGAAAT
SNORD90_Mus.musculus	ENSMUST00000035264	Pak7-9653	-20.2	.((((((((((((((.&.)))))))))))))).	GTCmATAATAGGACAAG&ATTGTCCTATTATGAA
SNORD90_Mus.musculus	ENSMUST00000170265	Pde7b-267784	-20.2	.(((((((((((((((.&.))))))))))))))).	ATCmGTGATGGGGCAGTG&GATTGTCCTATTATGAA
SNORD90_Mus.musculus	ENSMUST00000128715	Plekha2-60174	-20.2	.(((((.((((((((((.&.)))))))))).))))).	CTCmATGTTAGGACAATCT&TGATTGTCCTATTATGAA
SNORD90_Mus.musculus	ENSMUST00000124583	Ralgapa2-12490	-20.2	.((((((((((((((.&.)))))))))))))).	GTCmATAGTAGGACAAG&ATTGTCCTATTATGAA
SNORD90_Mus.musculus	ENSMUST00000205149	St8sia1-2126	-20.2	(((((((((((((((((.(.&.).)))))))))))))))))	GTTTCmATGGTGGGATAAACA&TGATTGTCCTATTATGAAAT
SNORD90_Mus.musculus	ENSMUST00000065916	Tg-129912	-20.2	.(((((..(((((((((((.&.)))))))))))..))))).	TTTTCmAGGGTGGGACAATTG&TGATTGTCCTATTATGAAAT
SNORD90_Mus.musculus	ENSMUST00000039161	Thyn1-3816	-20.2	.(((((((((((((((.&.))))))))))))))).	TTTTCmATAATGGGACAC&TTGTCCTATTATGAAAT
SNORD90_Mus.musculus	ENSMUST00000061506	Tmtc2-30217	-20.2	((((((..(((((((((((.&.)))))))))))..))))))	GTTTCmAGGGTAGGGCAGTTT&TGATTGTCCTATTATGAAAT
SNORD90_Mus.musculus	ENSMUST00000200341	Trpc4-109574	-20.2	(((((((((((((((.&.)))))))))))))))	GTTTCmATAATAGGACT&TGTCCTATTATGAAAT
SNORD90_Mus.musculus	ENSMUST00000050595	Zfp454-5760	-20.2	.(((((((((((.((((.&.)))).))))))))))).	ATCmATAATGGGGGGATCA&TGATTGTCCTATTATGAA
SNORD90_Mus.musculus	ENSMUST00000020413	Zpbp-44689	-20.2	.((((..(((((((((((.&.)))))))))))..)))).	GTTCmAGTGTAGGACAGTCA&TGATTGTCCTATTATGAAA
SNORD90_Mus.musculus	ENSMUST00000143097	Aff2-320575	-20.1	.(((((((((((((.((.&.)).))))))))))))).	CTCmATAGTGGGGCATTCT&TGATTGTCCTATTATGAA
SNORD90_Mus.musculus	ENSMUST00000019955	Ccdc162-81061	-20.1	.(((..(((((((((((.&.)))))))))))..))).	ATCmAAGGTGGGACAGTCT&TGATTGTCCTATTATGAA
SNORD90_Mus.musculus	ENSMUST00000196339	Cfap299-163281	-20.1	.(((((.((((((((((.&.)))))))))).))))).	ATCmATGTTAGGACGGTCG&TGATTGTCCTATTATGAA
SNORD90_Mus.musculus	ENSMUST00000088649	Cpne8-121219	-20.1	.((((((((((((((((.&.)))))))))))))))).	GTTCmATGATGGGATAGTG&GATTGTCCTATTATGAAA
SNORD90_Mus.musculus	ENSMUST00000226492	Diaph3-295528	-20.1	.(((.((((((((((((.&.)))))))))))).))).	GTCmAAAATAGGGCAATCA&TGATTGTCCTATTATGAA
SNORD90_Mus.musculus	ENSMUST00000210774	Ebf3-33895	-20.1	.(((((((((((.((((.&.)))).))))))))))).	CTCmATGATGGGAGAGTCT&TGATTGTCCTATTATGAA
SNORD90_Mus.musculus	ENSMUST00000118515	Emc10-2215	-20.1	.(((((((((((.((((.&.)))).))))))))))).	ATCmATAGTAGGGGAGTCA&TGATTGTCCTATTATGAA
SNORD90_Mus.musculus	ENSMUST00000032279	Erc1-161524	-20.1	.(((((..((((((((((.&.))))))))))..))))).	GTTCmGTTTTAGGGCAGTCT&TGATTGTCCTATTATGAAA
SNORD90_Mus.musculus	ENSMUST00000219633	Icosl-1374	-20.1	.((((((((((((((.&.)))))))))))))).	CTCmATAGTAGGACAAA&ATTGTCCTATTATGAA
SNORD90_Mus.musculus	ENSMUST00000078470	Kcnh1-158667	-20.1	.(((((((((((.((((.&.)))).))))))))))).	GTCmATGGTGGGAGGATCT&TGATTGTCCTATTATGAA
SNORD90_Mus.musculus	ENSMUST00000027056	Prex2-252115	-20.1	.(((((((((((((((((.&.))))))))))))))))).	CTTTCmGTGGTAGGATAATA&GATTGTCCTATTATGAAAT
SNORD90_Mus.musculus	ENSMUST00000070755	Rad54b-9210	-20.1	.(((((((((((((((.&.))))))))))))))).	ATCmATGGTGGGGCAATA&GATTGTCCTATTATGAA
SNORD90_Mus.musculus	ENSMUST00000210703	Slc10a7-107906	-20.1	.(((((((((((((.((.&.)).))))))))))))).	ATCmGTGGTGGGACACTCA&TGATTGTCCTATTATGAA
SNORD90_Mus.musculus	ENSMUST00000068106	Smim10l2a-747	-20.1	.(((((((((((((((.&.))))))))))))))).	ATTCmATGATGGGGCGAG&ATTGTCCTATTATGAAA
SNORD90_Mus.musculus	ENSMUST00000064460	St6galnac3-232347	-20.1	.(((((((((((((((.&.))))))))))))))).	ATTCmATGATGGGGCAGA&ATTGTCCTATTATGAAA
SNORD90_Mus.musculus	ENSMUST00000041767	Tbc1d2b-415	-20.1	.(((..(((((((((((.&.)))))))))))..))).	CTCmAAGGTGGGACGATCG&TGATTGTCCTATTATGAA
SNORD90_Mus.musculus	ENSMUST00000174343	Ube4b-21797	-20.1	.(((((((((((((((.&.))))))))))))))).	ATTCmGTGGTAGGACAGG&ATTGTCCTATTATGAAA
SNORD90_Mus.musculus	ENSMUST00000146774	Zmat4-14238	-20.1	.(((..(((((((((((.&.)))))))))))..))).	GTCmACTGTAGGACAGTCA&TGATTGTCCTATTATGAA
SNORD90_Mus.musculus	ENSMUST00000022081	Spata9-21527	-20.05	(((((...(((((((((((.&.)))))))))))...)))))	GTTTCmTTTATGGGACAGTCA&TGATTGTCCTATTATGAAAT
SNORD90_Mus.musculus	ENSMUST00000066197	Asic2-1080045	-20	.(((((((((((((.((.&.)).))))))))))))).	ATCmATAGTGGGACACTCC&TGATTGTCCTATTATGAA
SNORD90_Mus.musculus	ENSMUST00000163242	Atxn10-80307	-20	.((((((((((((((.&.)))))))))))))).	ATCmATAGTGGGACAAG&ATTGTCCTATTATGAA
SNORD90_Mus.musculus	ENSMUST00000021209	Doc2b-3589	-20	.((((..((((((((((.&.))))))))))..)))).	CTCmATCTTAGGACAGTCA&TGATTGTCCTATTATGAA
SNORD90_Mus.musculus	ENSMUST00000177208	Foxp1-109391	-20	.((((((((((((((.&.)))))))))))))).	GTCmATGATGGGACAAG&ATTGTCCTATTATGAA
SNORD90_Mus.musculus	ENSMUST00000113322	Foxp1-122770	-20	.(((((((((((((((.&.))))))))))))))).	GTCmATGGTGGGGCAATA&GATTGTCCTATTATGAA
SNORD90_Mus.musculus	ENSMUST00000107804	Frmpd1-64987	-20	.((((((((((((((.&.)))))))))))))).	GTCmATGATAGGACAGG&ATTGTCCTATTATGAA
SNORD90_Mus.musculus	ENSMUST00000105522	H60b-129161	-20	.((((.(((((((((((.&.))))))))))).)))).	GTCmATTGTGGGACAGTCC&TGATTGTCCTATTATGAA
SNORD90_Mus.musculus	ENSMUST00000212390	Lrba-296215	-20	.((((((((((((((.&.)))))))))))))).	ATCmATAATGGGACAAA&ATTGTCCTATTATGAA
SNORD90_Mus.musculus	ENSMUST00000154671	Meis2-15784	-20	.(((((((((((.((((.&.)))).))))))))))).	CTCmATAGTGGGAGGATCC&TGATTGTCCTATTATGAA
SNORD90_Mus.musculus	ENSMUST00000023538	Mylk-38896	-20	.(((((((((((((((.&.))))))))))))))).	ATTCmATAGTAGGGCAGC&ATTGTCCTATTATGAAA
SNORD90_Mus.musculus	ENSMUST00000229933	Nell2-420306	-20	.((((((((((((((.&.)))))))))))))).	ATTCmATAATAGGACAT&TTGTCCTATTATGAAA
SNORD90_Mus.musculus	ENSMUST00000146651	Ntm-155495	-20	.(((((((((((((((.&.))))))))))))))).	ATCmGTGGTGGGACGATG&GATTGTCCTATTATGAA
SNORD90_Mus.musculus	ENSMUST00000135050	Paqr5-29349	-20	.(((((((((((((((.(.&.).))))))))))))))).	CTTCmATGGTAGGGCAACCA&TGATTGTCCTATTATGAAA
SNORD90_Mus.musculus	ENSMUST00000182834	Plekha7-109471	-20	.((((((((((((((((.&.)))))))))))))))).	CTTTCmGTGGTGGGGCAAA&ATTGTCCTATTATGAAAT
SNORD90_Mus.musculus	ENSMUST00000093292	Sertad2-70187	-20	.(((.((((((((((((.&.)))))))))))).))).	ATCmACAGTGGGACAGTCT&TGATTGTCCTATTATGAA
SNORD90_Mus.musculus	ENSMUST00000069769	Skint4-8922	-20	((((((((((((((.(((.&.))).))))))))))))))	GTTTCmATGATAGGAGAGTG&GATTGTCCTATTATGAAAT
SNORD90_Mus.musculus	ENSMUST00000124438	Slit3-24935	-20	.((((((.(((((((((.&.))))))))).)))))).	CTCmATAGGAGGACGATCA&TGATTGTCCTATTATGAA
SNORD90_Mus.musculus	ENSMUST00000029822	Tacr3-14740	-20	.(((((((((((((((.&.))))))))))))))).	GTTCmATGATGGGGCAGG&ATTGTCCTATTATGAAA
SNORD90_Mus.musculus	ENSMUST00000040721	Tpst1-28397	-20	.(((((((((((((((.&.))))))))))))))).	CTTCmATGGTGGGACAGG&ATTGTCCTATTATGAAA
SNORD90_Mus.musculus	ENSMUST00000217656	Uaca-26499	-20	.((((((((((((.((((.&.)))).)))))))))))).	CTTCmGTGGTAGGGGAGTCA&TGATTGTCCTATTATGAAA
SNORD90_Mus.musculus	ENSMUST00000060479	Ush2a-210528	-20	.((((((((((((((.&.)))))))))))))).	GTCmATGATAGGACGAG&ATTGTCCTATTATGAA
SNORD90_Mus.musculus	ENSMUST00000021898	Shc3-5822	-19.95	((((((...((((((((((.&.))))))))))...))))))	ATTTCmAGATTGGGACAATCT&TGATTGTCCTATTATGAAAT
SNORD90_Mus.musculus	ENSMUST00000132566	Cdnf-2926	-19.9	.((((((((((((((.&.)))))))))))))).	GTCmATAGTGGGACAAG&ATTGTCCTATTATGAA
SNORD90_Mus.musculus	ENSMUST00000160658	Csmd3-1202439	-19.9	.((((((((((.(((((.&.))))).)))))))))).	GTCmATGATAGGCCAGTCA&TGATTGTCCTATTATGAA
SNORD90_Mus.musculus	ENSMUST00000112397	Csrnp3-116094	-19.9	.(((((((((((((((.&.))))))))))))))).	TTTTCmATGGTGGGACAT&TTGTCCTATTATGAAAT
SNORD90_Mus.musculus	ENSMUST00000020488	D10Wsu102e-92083	-19.9	.((((((((((((((((.&.)))))))))))))))).	CTCmATGGTAGGGCGGTTT&TGATTGTCCTATTATGAA
SNORD90_Mus.musculus	ENSMUST00000022725	Dct-15073	-19.9	.((((..(((((((((((.&.)))))))))))..)))).	ATTCmAATGTAGGACAATCA&TGATTGTCCTATTATGAAA
SNORD90_Mus.musculus	ENSMUST00000141214	Dlgap2-266598	-19.9	.(((((((((((((((.&.))))))))))))))).	CTTCmATGATGGGGCAGG&ATTGTCCTATTATGAAA
SNORD90_Mus.musculus	ENSMUST00000149851	Fam189a1-140103	-19.9	(((((((((.(((((((((.&.))))))))).)))))))))	ATTTCmATAAAAGGACAATTT&TGATTGTCCTATTATGAAAT
SNORD90_Mus.musculus	ENSMUST00000135034	Kcnip1-116552	-19.9	.((((((((((.(((((.&.))))).)))))))))).	ATCmATAGTAGGCCAGTCA&TGATTGTCCTATTATGAA
SNORD90_Mus.musculus	ENSMUST00000112423	Kcnma1-170305	-19.9	.((((((((((((((.&.)))))))))))))).	CTCmATGATAGGACAAC&ATTGTCCTATTATGAA
SNORD90_Mus.musculus	ENSMUST00000028102	Kif5c-54971	-19.9	(((((((((((((((.&.)))))))))))))))	GTTTCmATGGTAGGACT&TGTCCTATTATGAAAT
SNORD90_Mus.musculus	ENSMUST00000044828	Lgr6-114167	-19.9	.((((((((((((((.&.)))))))))))))).	GTTCmATAATAGGACAT&TTGTCCTATTATGAAA
SNORD90_Mus.musculus	ENSMUST00000188926	Mkx-19501	-19.9	.((((((.(((((((((.&.))))))))).)))))).	CTCmATGGAAGGACAGTCA&TGATTGTCCTATTATGAA
SNORD90_Mus.musculus	ENSMUST00000134674	Mtmr2-53299	-19.9	.((((((((((((((.&.)))))))))))))).	GTTCmATGATAGGACAC&TTGTCCTATTATGAAA
SNORD90_Mus.musculus	ENSMUST00000235201	Mxi1-23679	-19.9	(((((((((((((((.&.)))))))))))))))	GTTTCmATAATGGGACT&TGTCCTATTATGAAAT
SNORD90_Mus.musculus	ENSMUST00000134663	Myo7b-51302	-19.9	.(((((((((((.((((.&.)))).))))))))))).	ATCmATGATGGGGGAGTCA&TGATTGTCCTATTATGAA
SNORD90_Mus.musculus	ENSMUST00000147776	Oc90-1173	-19.9	.(((((((.((((((((((.&.)))))))))).))))))).	TTTTCmATATTGGGACAGTTT&TGATTGTCCTATTATGAAAT
SNORD90_Mus.musculus	ENSMUST00000046673	Pard3b-528716	-19.9	.((((((((((((((.(.&.).)))))))))))))).	ATCmATGGTAGGACAACCA&TGATTGTCCTATTATGAA
SNORD90_Mus.musculus	ENSMUST00000061578	Setx-49343	-19.9	.(((((((((((.((((.&.)))).))))))))))).	ATCmATGATGGGGGAATCA&TGATTGTCCTATTATGAA
SNORD90_Mus.musculus	ENSMUST00000026888	Taf3-27289	-19.9	(((((((((.(((((((((.&.))))))))).)))))))))	ATTTCmATGAAAGGGCAATTG&TGATTGTCCTATTATGAAAT
SNORD90_Mus.musculus	ENSMUST00000208012	Uvrag-29840	-19.9	.((((((((((((((.&.)))))))))))))).	CTTCmATGATAGGACAT&TTGTCCTATTATGAAA
SNORD90_Mus.musculus	ENSMUST00000114103	Adam23-4252	-19.8	.((((((((.(((((((((.&.))))))))).)))))))).	CTTTCmATAAAGGGATAGTCT&TGATTGTCCTATTATGAAAT
SNORD90_Mus.musculus	ENSMUST00000109112	Ankrd60-4828	-19.8	.((((((.(((((((((.&.))))))))).)))))).	CTCmATAGGGGGACAGTCT&TGATTGTCCTATTATGAA
SNORD90_Mus.musculus	ENSMUST00000161810	Boll-38614	-19.8	.(((..(((((((((((.&.)))))))))))..))).	CTCmAGGGTGGGGCAGTCT&TGATTGTCCTATTATGAA
SNORD90_Mus.musculus	ENSMUST00000032159	Cntn3-198683	-19.8	.((((((((((((((.(.&.).)))))))))))))).	ATCmATGATAGGGCAAACG&TGATTGTCCTATTATGAA
SNORD90_Mus.musculus	ENSMUST00000070631	Ddx60-46840	-19.8	((((((..(((((((((((.&.)))))))))))..))))))	GTTTCmAACATGGGGCAATCA&TGATTGTCCTATTATGAAAT
SNORD90_Mus.musculus	ENSMUST00000231777	Dlg2-686896	-19.8	(((((..((((((((((((.&.))))))))))))..)))))	ATTTCmTAGGTAGGACAGTCT&TGATTGTCCTATTATGAAAT
SNORD90_Mus.musculus	ENSMUST00000210617	Dock1-124406	-19.8	.(((..(((((((((((.&.)))))))))))..))).	GTCmACTGTGGGACAGTCA&TGATTGTCCTATTATGAA
SNORD90_Mus.musculus	ENSMUST00000228846	Dop1b-13418	-19.8	((((((((((.((((((((.&.)))))))).))))))))))	ATTTCmATGGTTGGATAGTCT&TGATTGTCCTATTATGAAAT
SNORD90_Mus.musculus	ENSMUST00000084770	Fut9-107692	-19.8	.(((.((((((((((((.&.)))))))))))).))).	GTCmGGGATAGGGCAGTCA&TGATTGTCCTATTATGAA
SNORD90_Mus.musculus	ENSMUST00000033450	Gpc4-57292	-19.8	(((((((((.(((((((((.&.))))))))).)))))))))	ATTTCmATAAAGGGACAGTTT&TGATTGTCCTATTATGAAAT
SNORD90_Mus.musculus	ENSMUST00000084628	Hs3st2-100753	-19.8	.(((((((((((.((((.&.)))).))))))))))).	ATCmATGGTGGGAGAGTCT&TGATTGTCCTATTATGAA
SNORD90_Mus.musculus	ENSMUST00000078470	Kcnh1-200995	-19.8	.(((((((((((((((.&.))))))))))))))).	GTTCmATGGTAGGGCAGG&ATTGTCCTATTATGAAA
SNORD90_Mus.musculus	ENSMUST00000129775	Kyat3-43229	-19.8	.(((((((((((.((((.&.)))).))))))))))).	GTCmGTGGTGGGAGAGTCA&TGATTGTCCTATTATGAA
SNORD90_Mus.musculus	ENSMUST00000233821	Lama1-56196	-19.8	.(((((((((((((((.&.))))))))))))))).	ATTCmATGATGGGGCAGC&ATTGTCCTATTATGAAA
SNORD90_Mus.musculus	ENSMUST00000034989	Me1-2089	-19.8	.((((..((((((((((.&.))))))))))..)))).	GTCmATCTTGGGACAATCA&TGATTGTCCTATTATGAA
SNORD90_Mus.musculus	ENSMUST00000057979	Ppara-104	-19.8	.(((((((((((((((.&.))))))))))))))).	ATCmGTAGTGGGGCGATG&GATTGTCCTATTATGAA
SNORD90_Mus.musculus	ENSMUST00000148002	Prkar1b-17358	-19.8	.((((((((((((.(((.&.))).)))))))))))).	ATCmATGGTGGGGCTGTCA&TGATTGTCCTATTATGAA
SNORD90_Mus.musculus	ENSMUST00000167824	Rab3c-116182	-19.8	((((((((((((((((.&.))))))))))))))))	GTTTCmATGATAGGATAT&TTGTCCTATTATGAAAT
SNORD90_Mus.musculus	ENSMUST00000226478	Robo2-362292	-19.8	.((((((((((((((.&.)))))))))))))).	CTCmATAATAGGACAGG&ATTGTCCTATTATGAA
SNORD90_Mus.musculus	ENSMUST00000129831	Sdk1-159911	-19.8	.(((.((((((((((((.&.)))))))))))).))).	GTCmAGAATGGGGCAATCA&TGATTGTCCTATTATGAA
SNORD90_Mus.musculus	ENSMUST00000170105	Skint5-313880	-19.8	.((((((((((((((.(.&.).)))))))))))))).	ATCmATGATGGGACAGGCA&TGATTGTCCTATTATGAA
SNORD90_Mus.musculus	ENSMUST00000146763	Slco5a1-52860	-19.8	.((((.(((((((((((.&.))))))))))).)))).	ATCmATTGTAGGGCAATCC&TGATTGTCCTATTATGAA
SNORD90_Mus.musculus	ENSMUST00000190840	Tenm3-340347	-19.8	(((((((.(((((((((((.&.))))))))))).)))))))	ATTTCmATCATGGGACAATTT&TGATTGTCCTATTATGAAAT
SNORD90_Mus.musculus	ENSMUST00000107758	Tulp2-31999	-19.8	.(((.(((((((((((((.&.))))))))))))).))).	GTTCmTTAGTGGGACGGTCT&TGATTGTCCTATTATGAAA
SNORD90_Mus.musculus	ENSMUST00000202902	Wdr95-51048	-19.8	.((.(((((((((((((.&.))))))))))))).)).	ATCmCTAGTGGGACAATCT&TGATTGTCCTATTATGAA
SNORD90_Mus.musculus	ENSMUST00000094868	Zfyve28-5434	-19.8	.((((((((((((((.&.)))))))))))))).	CTCmATAATAGGACAGA&ATTGTCCTATTATGAA
SNORD90_Mus.musculus	ENSMUST00000090481	Calu-15614	-19.7	.(((((.((((((((((((.&.)))))))))))).))))).	TTTTCmAGGATAGGACAGTTT&TGATTGTCCTATTATGAAAT
SNORD90_Mus.musculus	ENSMUST00000189488	Ccdc162-103797	-19.7	.(((((((((((((((.&.))))))))))))))).	CTTCmATGGTGGGACAGC&ATTGTCCTATTATGAAA
SNORD90_Mus.musculus	ENSMUST00000114641	Cntnap2-1362079	-19.7	.(((.(((((((((((((.&.))))))))))))).))).	ATTCmCTGGTGGGGCAGTCT&TGATTGTCCTATTATGAAA
SNORD90_Mus.musculus	ENSMUST00000162081	Col22a1-8620	-19.7	.(((.((((((((((((.&.)))))))))))).))).	ATCmAGAGTAGGGCAGTCT&TGATTGTCCTATTATGAA
SNORD90_Mus.musculus	ENSMUST00000210877	Gm45783-13632	-19.7	.((((((((((((((.&.)))))))))))))).	ATCmATAATAGGGCAAA&ATTGTCCTATTATGAA
SNORD90_Mus.musculus	ENSMUST00000212533	Gria4-182457	-19.7	(((((..((((((((((((.&.))))))))))))..)))))	ATTTCmTGGATGGGGCAGTCT&TGATTGTCCTATTATGAAAT
SNORD90_Mus.musculus	ENSMUST00000231003	Parn-94791	-19.7	.((((((((((.(((((.&.))))).)))))))))).	GTCmATGGTGGGTCAGTCT&TGATTGTCCTATTATGAA
SNORD90_Mus.musculus	ENSMUST00000047666	Pgm5-95354	-19.7	(((((((((((((((.&.)))))))))))))))	ATTTCmATGATAGGACC&TGTCCTATTATGAAAT
SNORD90_Mus.musculus	ENSMUST00000175658	Popdc3-91899	-19.7	.(((((((((((((((.&.))))))))))))))).	CTTCmATGGTGGGGCAAG&ATTGTCCTATTATGAAA
SNORD90_Mus.musculus	ENSMUST00000113470	Prdm12-7321	-19.7	(((((((((((((((.&.)))))))))))))))	GTTTCmGTAGTGGGACT&TGTCCTATTATGAAAT
SNORD90_Mus.musculus	ENSMUST00000186469	Rhof-23033	-19.7	.(((.((((((((((((.&.)))))))))))).))).	CTCmAAAGTAGGACAGTCC&TGATTGTCCTATTATGAA
SNORD90_Mus.musculus	ENSMUST00000208660	Rp1-390154	-19.7	.((((((((((((((.&.)))))))))))))).	GTCmATGATGGGACAGG&ATTGTCCTATTATGAA
SNORD90_Mus.musculus	ENSMUST00000078527	Rxfp1-49231	-19.7	.((.(((((((((((((.&.))))))))))))).)).	CTCmTTGATGGGACAGTCT&TGATTGTCCTATTATGAA
SNORD90_Mus.musculus	ENSMUST00000159553	Shprh-15406	-19.7	(((((((((((((((.&.)))))))))))))))	ATTTCmATGGTAGGACT&TGTCCTATTATGAAAT
SNORD90_Mus.musculus	ENSMUST00000153249	Slc24a3-46550	-19.7	.((((..((((((((((((.&.))))))))))))..)))).	TTTTCmTAAATAGGACAATCA&TGATTGTCCTATTATGAAAT
SNORD90_Mus.musculus	ENSMUST00000189888	Zfy1-4317	-19.7	.(((((((.((((((((.&.)))))))).))))))).	CTCmATGATTGGGCAGTCA&TGATTGTCCTATTATGAA
SNORD90_Mus.musculus	ENSMUST00000174163	1600012H06Rik-3007	-19.6	.(((((((((((((.(((.&.))).))))))))))))).	CTTCmATGGTGGGGCTGTCC&TGATTGTCCTATTATGAAA
SNORD90_Mus.musculus	ENSMUST00000147604	Aim2-39735	-19.6	.((((((((((((((((.&.)))))))))))))))).	CTTCmGTGATGGGATAATA&GATTGTCCTATTATGAAA
SNORD90_Mus.musculus	ENSMUST00000025830	Apba1-15313	-19.6	.((((((..(((((((((.&.)))))))))..)))))).	CTTCmATATAAGGACAGTCA&TGATTGTCCTATTATGAAA
SNORD90_Mus.musculus	ENSMUST00000227990	App-88294	-19.6	.(((..((((((((((((.&.))))))))))))..))).	ATTCmTCAGTAGGACAATCT&TGATTGTCCTATTATGAAA
SNORD90_Mus.musculus	ENSMUST00000210922	Arhgap10-241159	-19.6	.((((((((((((((.&.)))))))))))))).	ATCmATGGTAGGACAGG&ATTGTCCTATTATGAA
SNORD90_Mus.musculus	ENSMUST00000204655	C2cd5-41061	-19.6	(((((((((.(((((((((.&.))))))))).)))))))))	ATTTCmATAGCAGGACAGTTT&TGATTGTCCTATTATGAAAT
SNORD90_Mus.musculus	ENSMUST00000212051	Cracr2a-99203	-19.6	.((((((((((((((.&.)))))))))))))).	ATCmATGGTGGGACAAA&ATTGTCCTATTATGAA
SNORD90_Mus.musculus	ENSMUST00000177240	Dbndd1-8102	-19.6	.((((((((((((((.(.&.).)))))))))))))).	CTCmATGATGGGACAGACA&TGATTGTCCTATTATGAA
SNORD90_Mus.musculus	ENSMUST00000220912	Dock4-308293	-19.6	.((((((((((((((.&.)))))))))))))).	GTCmATAATGGGACAGG&ATTGTCCTATTATGAA
SNORD90_Mus.musculus	ENSMUST00000156097	Dram1-31153	-19.6	.(((((..((((((((((.&.))))))))))..))))).	GTTCmATTCTAGGACGATCC&TGATTGTCCTATTATGAAA
SNORD90_Mus.musculus	ENSMUST00000156883	Foxp2-125679	-19.6	.((((((((((((((.&.)))))))))))))).	ATCmGTAATAGGACAGA&ATTGTCCTATTATGAA
SNORD90_Mus.musculus	ENSMUST00000185012	Gm12728-2956	-19.6	.((((((.(((((((((.&.))))))))).)))))).	GTCmATGAGGGGACGATCC&TGATTGTCCTATTATGAA
SNORD90_Mus.musculus	ENSMUST00000039331	Igsf21-32954	-19.6	.(((((((((((((((.&.))))))))))))))).	CTTCmGTGGTGGGACAGG&ATTGTCCTATTATGAAA
SNORD90_Mus.musculus	ENSMUST00000203080	Lrp1b-1146194	-19.6	((((((((.(((((((((((&))))))))))).))))))))	ATTTCmATATTAGGATAATTA&TGATTGTCCTATTATGAAAT
SNORD90_Mus.musculus	ENSMUST00000052550	Lrp1b-1374257	-19.6	(((((((..(((((((((((&)))))))))))..)))))))	GTTTCmATCTTAGGGCAGTTA&TGATTGTCCTATTATGAAAT
SNORD90_Mus.musculus	ENSMUST00000114875	Mbnl3-3057	-19.6	.((((((((((((((.&.)))))))))))))).	CTCmATGATGGGACAGA&ATTGTCCTATTATGAA
SNORD90_Mus.musculus	ENSMUST00000159567	Nubpl-115209	-19.6	.(((((.((((((((((.&.)))))))))).))))).	ATCmGTGCTGGGGCAGTCA&TGATTGTCCTATTATGAA
SNORD90_Mus.musculus	ENSMUST00000074352	Osbpl1a-148351	-19.6	.((((((((((((((.(.&.).)))))))))))))).	ATCmATGGTGGGACAAGCA&TGATTGTCCTATTATGAA
SNORD90_Mus.musculus	ENSMUST00000177907	Pde4d-314215	-19.6	.((((((((((((((.&.)))))))))))))).	CTCmATGATGGGACAGG&ATTGTCCTATTATGAA
SNORD90_Mus.musculus	ENSMUST00000121951	Pde7a-3240	-19.6	(((((((((((((((.&.)))))))))))))))	ATTTCmATAGTAGGACC&TGTCCTATTATGAAAT
SNORD90_Mus.musculus	ENSMUST00000140925	Ptbp3-4814	-19.6	.((((((.(((((((((.&.))))))))).)))))).	GTCmATAAGAGGGCAATCT&TGATTGTCCTATTATGAA
SNORD90_Mus.musculus	ENSMUST00000164018	Rbms3-177108	-19.6	.(((((((((((((((.&.))))))))))))))).	GTTCmATAGTGGGGCAGC&ATTGTCCTATTATGAAA
SNORD90_Mus.musculus	ENSMUST00000231786	Rbpms-7752	-19.6	((((((..(.(((((((((.&.))))))))).)..))))))	GTTTCmACGGAGGGGCAGTCA&TGATTGTCCTATTATGAAAT
SNORD90_Mus.musculus	ENSMUST00000064460	St6galnac3-310172	-19.6	.((((((((((((((.&.)))))))))))))).	ATCmATGGTAGGACAAC&ATTGTCCTATTATGAA
SNORD90_Mus.musculus	ENSMUST00000129992	Stx8-136319	-19.6	.((((((((((((((.&.)))))))))))))).	ATCmATGGTAGGACAGA&ATTGTCCTATTATGAA
SNORD90_Mus.musculus	ENSMUST00000222585	Tmed10-25841	-19.6	.((((((((((((((.&.)))))))))))))).	GTCmATAGTGGGACAGA&ATTGTCCTATTATGAA
SNORD90_Mus.musculus	ENSMUST00000142762	Unc5c-2382	-19.6	.(((..(((((((((((.&.)))))))))))..))).	GTCmACTGTAGGACAGTCT&TGATTGTCCTATTATGAA
SNORD90_Mus.musculus	ENSMUST00000032238	Vmn2r26-9438	-19.6	((..(((((((((((((((.&.)))))))))))))))..))	GTGGCmATGGTGGGACAGTTT&TGATTGTCCTATTATGAAAT
SNORD90_Mus.musculus	ENSMUST00000204341	Wdr49-23099	-19.6	.((.(((((((((((((.&.))))))))))))).)).	ATCmTTGATAGGGCAGTCT&TGATTGTCCTATTATGAA
SNORD90_Mus.musculus	ENSMUST00000117801	Adcy9-1196	-19.5	.(((..(((((((((((.&.)))))))))))..))).	CTCmAAGGTGGGACAATCC&TGATTGTCCTATTATGAA
SNORD90_Mus.musculus	ENSMUST00000020420	Ap3d1-26195	-19.5	.((((((((((((((.&.)))))))))))))).	GTCmATGGTAGGACAAC&ATTGTCCTATTATGAA
SNORD90_Mus.musculus	ENSMUST00000019290	Cacng2-89635	-19.5	.(((((((((((((((.&.))))))))))))))).	GTTCmATGGTGGGGCAGA&ATTGTCCTATTATGAAA
SNORD90_Mus.musculus	ENSMUST00000049251	Cpa4-11020	-19.5	.((((((((((((((.&.)))))))))))))).	CTCmATAATGGGACAGA&ATTGTCCTATTATGAA
SNORD90_Mus.musculus	ENSMUST00000110117	Flrt2-43579	-19.5	.((((((((((((.(((.&.))).)))))))))))).	GTCmATAGTAGGGCTGTCC&TGATTGTCCTATTATGAA
SNORD90_Mus.musculus	ENSMUST00000113263	Foxp4-5020	-19.5	.((((((((((((((.&.)))))))))))))).	CTCmATAGTAGGACAGC&ATTGTCCTATTATGAA
SNORD90_Mus.musculus	ENSMUST00000046548	Lgr4-36163	-19.5	.((((((.((((((((((.&.)))))))))).)))))).	GTTCmATGCTGGGATAATCA&TGATTGTCCTATTATGAAA
SNORD90_Mus.musculus	ENSMUST00000124165	Lrig1-23301	-19.5	.((((((((((((((.&.)))))))))))))).	CTCmATAATGGGACAGG&ATTGTCCTATTATGAA
SNORD90_Mus.musculus	ENSMUST00000082024	Mpp5-90821	-19.5	.(((((((((((((((.&.))))))))))))))).	GTCmATGATAGGATAGTG&GATTGTCCTATTATGAA
SNORD90_Mus.musculus	ENSMUST00000154454	Rasa3-56297	-19.5	.((((((((((((((.&.)))))))))))))).	GTCmATGGTGGGACAAA&ATTGTCCTATTATGAA
SNORD90_Mus.musculus	ENSMUST00000042917	Rims2-221030	-19.5	(((((((((.((((((((.&.)))))))).)))))))))	ATTTCmATAAGAGGACAGTA&GATTGTCCTATTATGAAAT
SNORD90_Mus.musculus	ENSMUST00000186296	Runx1-27078	-19.5	.((((((((((((((.&.)))))))))))))).	ATCmATGATAGGGCAGA&ATTGTCCTATTATGAA
SNORD90_Mus.musculus	ENSMUST00000125815	Selenot-3282	-19.5	.((((((((((((((((.&.)))))))))))))))).	CTTTCmATAGTAGGATAGA&ATTGTCCTATTATGAAAT
SNORD90_Mus.musculus	ENSMUST00000071543	Upp2-14223	-19.5	.(((((((((((((.(((.&.))).))))))))))))).	CTTCmGTGGTAGGGCTGTCC&TGATTGTCCTATTATGAAA
SNORD90_Mus.musculus	ENSMUST00000110973	Zfp738-1617	-19.5	.((((((((((((((((.&.)))))))))))))))).	CTTCmGTAATGGGATAGTA&GATTGTCCTATTATGAAA
SNORD90_Mus.musculus	ENSMUST00000072740	Abr-15432	-19.4	.((((((((((((.((((.&.)))).)))))))))))).	CTTCmGTAATAGGGGGGTCC&TGATTGTCCTATTATGAAA
SNORD90_Mus.musculus	ENSMUST00000200955	Atp8a1-224163	-19.4	.((((((((((((((((.&.)))))))))))))))).	CTCmATGGTAGGATAATTT&TGATTGTCCTATTATGAA
SNORD90_Mus.musculus	ENSMUST00000140512	Calhm2-26773	-19.4	.(((((((((((.((((.&.)))).))))))))))).	ATCmATGGTGGGGGAGTCA&TGATTGTCCTATTATGAA
SNORD90_Mus.musculus	ENSMUST00000165148	Ccdc62-38564	-19.4	.((((((((((((((((.(.&.).)))))))))))))))).	TTTTCmATGGTGGGGCGGGCG&TGATTGTCCTATTATGAAAT
SNORD90_Mus.musculus	ENSMUST00000196339	Cfap299-275497	-19.4	.(((((((((((((((.(.&.).))))))))))))))).	CTTCmATGGTGGGGCAGGCA&TGATTGTCCTATTATGAAA
SNORD90_Mus.musculus	ENSMUST00000109580	Cnbd2-45431	-19.4	.((((((((((((.((((.&.)))).)))))))))))).	CTTCmGTAGTAGGGGGGTCC&TGATTGTCCTATTATGAAA
SNORD90_Mus.musculus	ENSMUST00000137727	Cpne5-20775	-19.4	.((((..(((((((((((.&.)))))))))))..)))).	ATTCmAGCATGGGACGATCA&TGATTGTCCTATTATGAAA
SNORD90_Mus.musculus	ENSMUST00000044532	Dock3-213374	-19.4	.(((((((.((((((((((&)))))))))).))))))).	ATTCmATAAAGGGACAATTA&TGATTGTCCTATTATGAAA
SNORD90_Mus.musculus	ENSMUST00000160789	Kif26b-103263	-19.4	(((((((((((((((.&.)))))))))))))))	ATTTCmATAGTGGGACC&TGTCCTATTATGAAAT
SNORD90_Mus.musculus	ENSMUST00000219058	Ldah-48537	-19.4	.(((((((.((((((((.&.)))))))).))))))).	GTCmATAGTTGGACAGTCC&TGATTGTCCTATTATGAA
SNORD90_Mus.musculus	ENSMUST00000115576	Lix1-40338	-19.4	.((((((((((((((.&.)))))))))))))).	ATCmATAATAGGGCAGG&ATTGTCCTATTATGAA
SNORD90_Mus.musculus	ENSMUST00000224347	Nedd4l-111283	-19.4	(((((((((((((((.&.)))))))))))))))	GTTTCmATAGTAGGGCC&TGTCCTATTATGAAAT
SNORD90_Mus.musculus	ENSMUST00000115236	Ntm-147266	-19.4	((((((((.(((((((((.&.))))))))).))))))))	ATTTCmATATTGGGGCAGTG&GATTGTCCTATTATGAAAT
SNORD90_Mus.musculus	ENSMUST00000162166	Nwd2-109562	-19.4	.(((((((((((((.((.&.)).))))))))))))).	ATCmATGGTAGGATATTCA&TGATTGTCCTATTATGAA
SNORD90_Mus.musculus	ENSMUST00000084824	Rbms3-155114	-19.4	.(((((((((((((((.&.))))))))))))))).	CTTCmATGGTAGGGCAGC&ATTGTCCTATTATGAAA
SNORD90_Mus.musculus	ENSMUST00000094312	Rgma-5348	-19.4	(((((((((((((.(((((.&.))))).)))))))))))))	GTTTCmATAATGGGTTAATCC&TGATTGTCCTATTATGAAAT
SNORD90_Mus.musculus	ENSMUST00000120509	Sgk1-110907	-19.4	.((((((.(((((((((.&.))))))))).)))))).	GTCmATGGCAGGGCAGTCA&TGATTGTCCTATTATGAA
SNORD90_Mus.musculus	ENSMUST00000112682	Slc25a18-13461	-19.4	.((((((((((((((.&.)))))))))))))).	CTTCmATAATGGGACAC&TTGTCCTATTATGAAA
SNORD90_Mus.musculus	ENSMUST00000140197	Smg6-145058	-19.4	.((((((((((((((.&.)))))))))))))).	TTTTCmATAATAGGACT&TGTCCTATTATGAAAT
SNORD90_Mus.musculus	ENSMUST00000203861	Strbp-16086	-19.4	((((((((.(((((((.((.&.)).))))))).))))))))	ATTTCmATGCTGGGACATTCG&TGATTGTCCTATTATGAAAT
SNORD90_Mus.musculus	ENSMUST00000114562	Tmprss7-3886	-19.4	.((((((((((((((.&.)))))))))))))).	CTTCmGTAATAGGACAT&TTGTCCTATTATGAAA
SNORD90_Mus.musculus	ENSMUST00000220506	Vsnl1-61370	-19.4	.(((((((.((((((((((&)))))))))).))))))).	ATTCmATAAGAGGACAATTA&TGATTGTCCTATTATGAAA
SNORD90_Mus.musculus	ENSMUST00000068911	Gabrg3-451821	-19.35	((((((...((((((((((.&.))))))))))...))))))	ATTTCmAAGTTGGGACAGTCA&TGATTGTCCTATTATGAAAT
SNORD90_Mus.musculus	ENSMUST00000107984	4930578G10Rik-65671	-19.3	.(((((((.(((((((((.&.))))))))).))))))).	GTTCmATGAAAGGACAGTTG&TGATTGTCCTATTATGAAA
SNORD90_Mus.musculus	ENSMUST00000035093	Acvr2b-24578	-19.3	.((((((((((((((.&.)))))))))))))).	GTCmATAGTGGGGCAAA&ATTGTCCTATTATGAA
SNORD90_Mus.musculus	ENSMUST00000045262	Ak5-139182	-19.3	.((((..((((((((((.&.))))))))))..)))).	GTCmATCCTAGGACAGTCA&TGATTGTCCTATTATGAA
SNORD90_Mus.musculus	ENSMUST00000175793	Asap1-23867	-19.3	.((((((((((((.((((.&.)))).)))))))))))).	GTTCmATAATGGGAAGATCT&TGATTGTCCTATTATGAAA
SNORD90_Mus.musculus	ENSMUST00000188614	B3galt1-182865	-19.3	.((((((((((((((.&.)))))))))))))).	CTTTCmATAATAGGACT&TGTCCTATTATGAAAT
SNORD90_Mus.musculus	ENSMUST00000224106	Cadps-13337	-19.3	.((.(((((((((((((.&.))))))))))))).)).	GTCmTTGGTGGGACAGTCT&TGATTGTCCTATTATGAA
SNORD90_Mus.musculus	ENSMUST00000106491	Cdc14a-120396	-19.3	.(((((((((((.((((((.&.)))))).))))))))))).	TTTTCmATAATGGCACAGTCA&TGATTGTCCTATTATGAAAT
SNORD90_Mus.musculus	ENSMUST00000073242	Cdh23-323153	-19.3	.((((..((((((((((((.&.))))))))))))..)))).	TTTTCmCAGATGGGACAATCA&TGATTGTCCTATTATGAAAT
SNORD90_Mus.musculus	ENSMUST00000123142	Celf2-218952	-19.3	.((((((((((.(((((.&.))))).)))))))))).	CTCmATGGTAGGCCAGTCA&TGATTGTCCTATTATGAA
SNORD90_Mus.musculus	ENSMUST00000075099	Ctnna3-1248560	-19.3	((((((((((((((.(((.&.))).))))))))))))))	GTTTCmATAATAGGGGGATG&GATTGTCCTATTATGAAAT
SNORD90_Mus.musculus	ENSMUST00000128791	Ctsc-10836	-19.3	.((((((((.(((((((((.&.))))))))).)))))))).	TTTTCmATAAGGGGACAATTT&TGATTGTCCTATTATGAAAT
SNORD90_Mus.musculus	ENSMUST00000029669	Dnajb4-19119	-19.3	.(((((((((((((.((((&)))).))))))))))))).	GTTCmATAGTAGGACCATTA&TGATTGTCCTATTATGAAA
SNORD90_Mus.musculus	ENSMUST00000029653	Egf-3916	-19.3	.(((..((((((((((((&))))))))))))..))).	ATCmACGATGGGACAATTA&TGATTGTCCTATTATGAA
SNORD90_Mus.musculus	ENSMUST00000118531	Egfem1-111378	-19.3	.((((((((((((((.&.)))))))))))))).	ATCmATGGTAGGACAGC&ATTGTCCTATTATGAA
SNORD90_Mus.musculus	ENSMUST00000224670	Fam149b-11358	-19.3	.((((((((((((((.&.)))))))))))))).	CTCmATGATGGGGCAAG&ATTGTCCTATTATGAA
SNORD90_Mus.musculus	ENSMUST00000114047	Fbxl5-36334	-19.3	.((((((((((((((.(.&.).)))))))))))))).	ATCmATGGTGGGACAGGCA&TGATTGTCCTATTATGAA
SNORD90_Mus.musculus	ENSMUST00000127664	Galnt2l-1793208	-19.3	.((((((((((((((.&.)))))))))))))).	CTCmATGATAGGGCAGG&ATTGTCCTATTATGAA
SNORD90_Mus.musculus	ENSMUST00000235794	Gramd3-17164	-19.3	((((((.(((((((((((.&.))))))))))).))))))	ATTTCmAAAGTAGGACAATA&GATTGTCCTATTATGAAAT
SNORD90_Mus.musculus	ENSMUST00000211150	Gys1-9115	-19.3	.(((((((((((((.((.&.)).))))))))))))).	CTCmATGGTAGGGCGTTCA&TGATTGTCCTATTATGAA
SNORD90_Mus.musculus	ENSMUST00000075471	Il1rapl2-110482	-19.3	.((.(((((((((((((.&.))))))))))))).)).	ATCmTTGGTAGGACAATCC&TGATTGTCCTATTATGAA
SNORD90_Mus.musculus	ENSMUST00000089015	Mas1-1558	-19.3	.((((((((((((((.&.)))))))))))))).	ATCmATGGTGGGACAGG&ATTGTCCTATTATGAA
SNORD90_Mus.musculus	ENSMUST00000081510	Mgmt-84543	-19.3	.((.(((((((((((((.&.))))))))))))).)).	GTCmCTAGTGGGACAGTCC&TGATTGTCCTATTATGAA
SNORD90_Mus.musculus	ENSMUST00000046673	Pard3b-573844	-19.3	.(((((.((((((((((.&.)))))))))).))))).	ATCmATATTAGGATAGTCT&TGATTGTCCTATTATGAA
SNORD90_Mus.musculus	ENSMUST00000148572	Pcdh15-612582	-19.3	.((((((((((((((.&.)))))))))))))).	GTCmATAATGGGGCAAG&ATTGTCCTATTATGAA
SNORD90_Mus.musculus	ENSMUST00000002765	Prkd1-141201	-19.3	.(((..(((((((((((.&.)))))))))))..))).	CTCmAAGGTGGGGCAGTCT&TGATTGTCCTATTATGAA
SNORD90_Mus.musculus	ENSMUST00000128260	Ramp2-4704	-19.3	.((((((((((((((.&.)))))))))))))).	GTCmATAGTGGGGCAAG&ATTGTCCTATTATGAA
SNORD90_Mus.musculus	ENSMUST00000117140	Rgp1-6361	-19.3	.((((((((((((((.&.)))))))))))))).	CTCmATGATGGGGCAAA&ATTGTCCTATTATGAA
SNORD90_Mus.musculus	ENSMUST00000131467	St18-1006	-19.3	(((((((((.(((((((((.&.))))))))).)))))))))	ATTTCmATAGAAGGACGATTT&TGATTGTCCTATTATGAAAT
SNORD90_Mus.musculus	ENSMUST00000049255	Armc3-103141	-19.25	((((((...((((((((((.&.))))))))))...))))))	GTTTCmAATTTGGGGCAGTCA&TGATTGTCCTATTATGAAAT
SNORD90_Mus.musculus	ENSMUST00000223736	Ddx46-4671	-19.25	.(((((...((((((((((.&.))))))))))...))))).	TTTTCmGGGTTGGGACAGTCA&TGATTGTCCTATTATGAAAT
SNORD90_Mus.musculus	ENSMUST00000107271	Folh1-35264	-19.25	((((((...((((((((((.&.))))))))))...))))))	GTTTCmAACTTGGGGCAGTCA&TGATTGTCCTATTATGAAAT
SNORD90_Mus.musculus	ENSMUST00000002549	Abhd3-24750	-19.2	.((((((((((((.((((.&.)))).)))))))))))).	GTTCmATAGTAGGAAAATCT&TGATTGTCCTATTATGAAA
SNORD90_Mus.musculus	ENSMUST00000171438	Adam3-17168	-19.2	.((((((((((((((.(.&.).)))))))))))))).	ATCmATGATGGGGCAGGCA&TGATTGTCCTATTATGAA
SNORD90_Mus.musculus	ENSMUST00000133338	Atp11a-31206	-19.2	.(((..(((((((((((.&.)))))))))))..))).	GTCmACTGTGGGGCAGTCA&TGATTGTCCTATTATGAA
SNORD90_Mus.musculus	ENSMUST00000091790	Atp9b-107893	-19.2	.((((((((((((.(((((.&.))))).)))))))))))).	TTTTCmATAATGGGTCAATTT&TGATTGTCCTATTATGAAAT
SNORD90_Mus.musculus	ENSMUST00000212873	Cenpt-1253	-19.2	.((((((((((((((.&.)))))))))))))).	ATTCmATGATGGGGCAT&TTGTCCTATTATGAAA
SNORD90_Mus.musculus	ENSMUST00000151671	Clec12a-3461	-19.2	.((((((((((((((.&.)))))))))))))).	CTTCmATAATAGGGCAT&TTGTCCTATTATGAAA
SNORD90_Mus.musculus	ENSMUST00000075099	Ctnna3-860228	-19.2	.((((((((((((((.&.)))))))))))))).	CTTCmATAGTAGGGCAT&TTGTCCTATTATGAAA
SNORD90_Mus.musculus	ENSMUST00000150211	Drosha-31942	-19.2	(((((((((((((((.&.)))))))))))))))	ATTTCmATAATGGGGCT&TGTCCTATTATGAAAT
SNORD90_Mus.musculus	ENSMUST00000188712	Fam135a-29922	-19.2	.((((((.(((((((((.&.))))))))).)))))).	ATCmATGGCAGGACAATCC&TGATTGTCCTATTATGAA
SNORD90_Mus.musculus	ENSMUST00000135668	Fstl1-33095	-19.2	.((((..((((((((((.&.))))))))))..)))).	GTCmATCTTGGGGCAATCA&TGATTGTCCTATTATGAA
SNORD90_Mus.musculus	ENSMUST00000172951	Grm7-131491	-19.2	.((((((((((((.((((.&.)))).)))))))))))).	CTTCmATGGTAGGAAAGTCA&TGATTGTCCTATTATGAAA
SNORD90_Mus.musculus	ENSMUST00000156232	Kiz-8919	-19.2	.(((((((((((((.&.))))))))))))).	ATCmATGATAGGACAT&TTGTCCTATTATGAA
SNORD90_Mus.musculus	ENSMUST00000162540	Lrmda-817494	-19.2	((((((.(((((((.((((.&.)))).))))))).))))))	ATTTCmACAATGGGAGGATCA&TGATTGTCCTATTATGAAAT
SNORD90_Mus.musculus	ENSMUST00000179313	Mrap2-23995	-19.2	.(((((..((((((((((.&.))))))))))..))))).	ATTCmATCCTAGGGCAGTCT&TGATTGTCCTATTATGAAA
SNORD90_Mus.musculus	ENSMUST00000099992	Pde11a-180681	-19.2	.((((((((((((((.&.)))))))))))))).	CTCmATAATAGGGCAGA&ATTGTCCTATTATGAA
SNORD90_Mus.musculus	ENSMUST00000210422	Pdlim3-21639	-19.2	.((((((..(((((((((.&.)))))))))..)))))).	CTTCmATGTCAGGGCAGTCT&TGATTGTCCTATTATGAAA
SNORD90_Mus.musculus	ENSMUST00000140843	Stard9-31986	-19.2	(((((((((((((.((((.&.)))).)))))))))))))	GTTTCmATGGTGGGTCAGTG&GATTGTCCTATTATGAAAT
SNORD90_Mus.musculus	ENSMUST00000221372	Taf1b-3730	-19.2	.(((((((((((.((((.&.)))).))))))))))).	GTCmATAATGGGGGAGTCT&TGATTGTCCTATTATGAA
SNORD90_Mus.musculus	ENSMUST00000138222	Tcp10a-18754	-19.2	(((((.((((((((((((.&.)))))))))))).)))))	GTTTCmCTGATGGGACAGTG&GATTGTCCTATTATGAAAT
SNORD90_Mus.musculus	ENSMUST00000239042	Tmem61-29560	-19.2	.((((((((((((((.&.)))))))))))))).	GTCmATGGTGGGACAGG&ATTGTCCTATTATGAA
SNORD90_Mus.musculus	ENSMUST00000135474	Ctnna3-121032	-19.15	(((((...(((((((((((.&.)))))))))))...)))))	GTTTCmCCTGTGGGACAGTCT&TGATTGTCCTATTATGAAAT
SNORD90_Mus.musculus	ENSMUST00000125089	Numb-13047	-19.15	(((((...(((((((((((.&.)))))))))))...)))))	ATTTCmTGTGTGGGGCAGTCT&TGATTGTCCTATTATGAAAT
SNORD90_Mus.musculus	ENSMUST00000029822	Tacr3-93298	-19.15	((((((...((((((((((.&.))))))))))...))))))	ATTTCmACTTTAGGACAATCT&TGATTGTCCTATTATGAAAT
SNORD90_Mus.musculus	ENSMUST00000137824	A830018L16Rik-519457	-19.1	.((((((((((((((.&.)))))))))))))).	GTCmATGATAGGGCAGC&ATTGTCCTATTATGAA
SNORD90_Mus.musculus	ENSMUST00000084496	Astn2-550545	-19.1	.(((((((((((((.&.))))))))))))).	ATCmATAATAGGACAT&TTGTCCTATTATGAA
SNORD90_Mus.musculus	ENSMUST00000115245	Ccdc146-130460	-19.1	.(((((((((((((.&.))))))))))))).	ATCmATGATAGGACAC&TTGTCCTATTATGAA
SNORD90_Mus.musculus	ENSMUST00000114371	Cmss1-300324	-19.1	.(((((((((((((((.&.))))))))))))))).	GTCmATAATGGGATAATA&GATTGTCCTATTATGAA
SNORD90_Mus.musculus	ENSMUST00000115592	Deup1-11618	-19.1	.(((((((((((((((.&.))))))))))))))).	CTTCmATGGTGGGGCAGC&ATTGTCCTATTATGAAA
SNORD90_Mus.musculus	ENSMUST00000229799	Dgkk-39121	-19.1	.(((((((..(((((((((.&.)))))))))..))))))).	CTTTCmATGCAGGGACAGTCT&TGATTGTCCTATTATGAAAT
SNORD90_Mus.musculus	ENSMUST00000039516	Egln3-5360	-19.1	(((((((((((((((.&.)))))))))))))))	ATTTCmATGGTAGGGCT&TGTCCTATTATGAAAT
SNORD90_Mus.musculus	ENSMUST00000133859	Epb41l4b-25731	-19.1	.((((((((((((((.&.)))))))))))))).	CTCmATGGTGGGACAGA&ATTGTCCTATTATGAA
SNORD90_Mus.musculus	ENSMUST00000130983	Fam222a-7335	-19.1	.(((((.((((((((((((&)))))))))))).))))).	CTTCmATCATGGGACAATTA&TGATTGTCCTATTATGAAA
SNORD90_Mus.musculus	ENSMUST00000032331	Grin2a-253631	-19.1	.(((((((((((.((((.&.)))).))))))))))).	CTCmATAGTGGGGGAGTCT&TGATTGTCCTATTATGAA
SNORD90_Mus.musculus	ENSMUST00000021817	Ippk-13992	-19.1	.(((((((((((((((.&.))))))))))))))).	ATTCmATGGTGGGACGGC&ATTGTCCTATTATGAAA
SNORD90_Mus.musculus	ENSMUST00000022666	Klhl1-412581	-19.1	.(((((((((((((((.&.))))))))))))))).	GTCmATAATGGGATAATG&GATTGTCCTATTATGAA
SNORD90_Mus.musculus	ENSMUST00000107570	Lpar1-15753	-19.1	.((((((((((((((.&.)))))))))))))).	GTCmATGATGGGGCAGA&ATTGTCCTATTATGAA
SNORD90_Mus.musculus	ENSMUST00000136513	Napb-31437	-19.1	.((((((((((((((.&.)))))))))))))).	TTTTCmATAGTGGGACT&TGTCCTATTATGAAAT
SNORD90_Mus.musculus	ENSMUST00000063036	Oprm1-8419	-19.1	.((((((((((((((.&.)))))))))))))).	ATCmATAGTGGGGCAAC&ATTGTCCTATTATGAA
SNORD90_Mus.musculus	ENSMUST00000170002	Papola-4799	-19.1	((((((((.((((.(((((.&.))))).)))).))))))))	ATTTCmATACTGGGTCAATCA&TGATTGTCCTATTATGAAAT
SNORD90_Mus.musculus	ENSMUST00000115511	Phf14-128035	-19.1	.(((((((((((((.((.&.)).))))))))))))).	ATCmATGGTGGGATATTCA&TGATTGTCCTATTATGAA
SNORD90_Mus.musculus	ENSMUST00000030784	Prkag2-183855	-19.1	.((((((((((((((.&.)))))))))))))).	ATCmATAGTGGGGCAGG&ATTGTCCTATTATGAA
SNORD90_Mus.musculus	ENSMUST00000200733	Rbm18-14941	-19.1	.((((((((((((((.&.)))))))))))))).	GTCmATGATGGGGCAGG&ATTGTCCTATTATGAA
SNORD90_Mus.musculus	ENSMUST00000032451	Slc6a11-101382	-19.1	.((((((((((((((.&.)))))))))))))).	GTTCmATGGTGGGACAC&TTGTCCTATTATGAAA
SNORD90_Mus.musculus	ENSMUST00000225708	Tmem161b-14479	-19.1	.((.(((((((((((((.&.))))))))))))).)).	CTCmCTGATGGGGCAATCT&TGATTGTCCTATTATGAA
SNORD90_Mus.musculus	ENSMUST00000197117	Usp29-82930	-19.1	.(((..(((((((((((.&.)))))))))))..))).	CTCmACTGTGGGGCAGTCA&TGATTGTCCTATTATGAA
SNORD90_Mus.musculus	ENSMUST00000024897	Vapa-22978	-19.1	.(((((((((((((((.&.))))))))))))))).	CTTCmATGATGGGGCGGG&ATTGTCCTATTATGAAA
SNORD90_Mus.musculus	ENSMUST00000027137	Slc40a1-9913	-19.05	.((((...(((((((((((.&.)))))))))))...)))).	TTTTCmTTTGTGGGACAGTCT&TGATTGTCCTATTATGAAAT
SNORD90_Mus.musculus	ENSMUST00000129079	Sun1-12989	-19.05	.(((...(((((((((((.&.)))))))))))...))).	CTTCmTTTGTAGGACAGTCA&TGATTGTCCTATTATGAAA
SNORD90_Mus.musculus	ENSMUST00000211820	4932438A13Rik-107237	-19	.(((((((((((((.&.))))))))))))).	GTCmATGATAGGACAC&TTGTCCTATTATGAA
SNORD90_Mus.musculus	ENSMUST00000042740	Abca13-292070	-19	.((((((((((((((.&.)))))))))))))).	CTCmATGATGGGGCAGA&ATTGTCCTATTATGAA
SNORD90_Mus.musculus	ENSMUST00000114045	Abo-12973	-19	.((((((((((((((.&.)))))))))))))).	CTTCmATGGTGGGACAC&TTGTCCTATTATGAAA
SNORD90_Mus.musculus	ENSMUST00000139452	BC017158-16864	-19	.(((((((((((((.&.))))))))))))).	ATCmATAATAGGACAC&TTGTCCTATTATGAA
SNORD90_Mus.musculus	ENSMUST00000110323	Cdkal1-12372	-19	.((.(((((((((((((.&.))))))))))))).)).	GTCmCTGGTAGGGCAATCT&TGATTGTCCTATTATGAA
SNORD90_Mus.musculus	ENSMUST00000080721	Chsy3-174051	-19	.(((((((((((((.&.))))))))))))).	ATCmATAGTAGGACAC&TTGTCCTATTATGAA
SNORD90_Mus.musculus	ENSMUST00000092155	Col11a1-132586	-19	.((((((((((((((.&.)))))))))))))).	ATCmATGGTGGGGCAAG&ATTGTCCTATTATGAA
SNORD90_Mus.musculus	ENSMUST00000039926	Dusp8-8925	-19	.(((..((((((((((((&))))))))))))..))).	ATCmACGGTGGGGCAATTA&TGATTGTCCTATTATGAA
SNORD90_Mus.musculus	ENSMUST00000207274	Gabra1-1262	-19	.((((((((((((((.&.)))))))))))))).	TTTTCmATAGTAGGACC&TGTCCTATTATGAAAT
SNORD90_Mus.musculus	ENSMUST00000068595	Galnt13-413055	-19	(((((..((((((((((((.&.))))))))))))..)))))	ATTTCmCAGGTGGGACAGTCT&TGATTGTCCTATTATGAAAT
SNORD90_Mus.musculus	ENSMUST00000218939	Gm3055-27965	-19	.(((((((((((((((.&.))))))))))))))).	ATTCmATAATAGGATAGA&ATTGTCCTATTATGAAA
SNORD90_Mus.musculus	ENSMUST00000205661	Grik5-1216	-19	.((((((((((((((.(.&.).)))))))))))))).	CTCmGTGGTAGGACAGGCA&TGATTGTCCTATTATGAA
SNORD90_Mus.musculus	ENSMUST00000132057	Gsk3b-42457	-19	.((((((((((((((.&.)))))))))))))).	ATCmATGGTAGGGCAGG&ATTGTCCTATTATGAA
SNORD90_Mus.musculus	ENSMUST00000112632	Kcnj3-29011	-19	.(((((((((((((.&.))))))))))))).	CTCmATGATAGGACAT&TTGTCCTATTATGAA
SNORD90_Mus.musculus	ENSMUST00000078027	Macrod2-1322164	-19	.((((((((((((.(((.&.))).)))))))))))).	CTCmATGGTGGGACCATCC&TGATTGTCCTATTATGAA
SNORD90_Mus.musculus	ENSMUST00000108271	Mecom-10609	-19	.((((((((((((((.&.)))))))))))))).	CTCmATGATGGGGCAGG&ATTGTCCTATTATGAA
SNORD90_Mus.musculus	ENSMUST00000208627	Mosmo-12772	-19	.((((((((((((((.(.&.).)))))))))))))).	ATCmATGGTAGGGCAGGCA&TGATTGTCCTATTATGAA
SNORD90_Mus.musculus	ENSMUST00000134663	Myo7b-67108	-19	.(((((((.((((((((((.&.)))))))))).))))))).	CTTTCmATGCTGGGACAGTTC&TGATTGTCCTATTATGAAAT
SNORD90_Mus.musculus	ENSMUST00000183659	Nav2-330731	-19	.((((((((((((((.&.)))))))))))))).	ATCmATGGTAGGGCGAA&ATTGTCCTATTATGAA
SNORD90_Mus.musculus	ENSMUST00000200410	Nup210l-18016	-19	(((((.((((((((((((.&.)))))))))))).)))))	ATTTCmTTAGTGGGACAATG&GATTGTCCTATTATGAAAT
SNORD90_Mus.musculus	ENSMUST00000123285	Nyap2-33440	-19	.((((((((((((((.&.)))))))))))))).	GTCmATAGTGGGGCAAC&ATTGTCCTATTATGAA
SNORD90_Mus.musculus	ENSMUST00000218573	Pah-10268	-19	((((((((..(((((((((.&.)))))))))..))))))))	ATTTCmATGTGGGGATAATCA&TGATTGTCCTATTATGAAAT
SNORD90_Mus.musculus	ENSMUST00000120671	Pde4d-13372	-19	.((((((((((((((.&.)))))))))))))).	GTTCmATAGTGGGGCAT&TTGTCCTATTATGAAA
SNORD90_Mus.musculus	ENSMUST00000186089	Phip-4394	-19	.((((((((((((((.&.)))))))))))))).	GTCmGTGATGGGACAGC&ATTGTCCTATTATGAA
SNORD90_Mus.musculus	ENSMUST00000182166	Piezo2-48884	-19	.(((..(((((((((((.&.)))))))))))..))).	CTCmACGGTAGGGCAGTTG&TGATTGTCCTATTATGAA
SNORD90_Mus.musculus	ENSMUST00000070699	Pign-138298	-19	.(((..(((((((((((.&.)))))))))))..))).	ATCmACTGTGGGACAGTCC&TGATTGTCCTATTATGAA
SNORD90_Mus.musculus	ENSMUST00000175658	Popdc3-106283	-19	.(((((..(((((((((.&.)))))))))..))))).	ATCmATGTCAGGGCAATCA&TGATTGTCCTATTATGAA
SNORD90_Mus.musculus	ENSMUST00000201612	Rxfp2-41515	-19	.((((((((((((((.(.&.).)))))))))))))).	CTCmATGATGGGGCAGGCA&TGATTGTCCTATTATGAA
SNORD90_Mus.musculus	ENSMUST00000078880	Sorcs3-496910	-19	.((((((((((((.((((.&.)))).)))))))))))).	CTTCmGTGATGGGAAAGTCA&TGATTGTCCTATTATGAAA
SNORD90_Mus.musculus	ENSMUST00000085724	Susd4-6426	-19	.((((((((((((.(((.&.))).)))))))))))).	CTCmGTGGTGGGACCATCT&TGATTGTCCTATTATGAA
SNORD90_Mus.musculus	ENSMUST00000132518	Tgs1-3819	-19	.((((((((((((((.&.)))))))))))))).	GTCmATAGTGGGGCAGA&ATTGTCCTATTATGAA
SNORD90_Mus.musculus	ENSMUST00000087576	Trpm3-61277	-19	.((.(((((((((((((.&.))))))))))))).)).	CTCmCTAATGGGGCAATCT&TGATTGTCCTATTATGAA
SNORD90_Mus.musculus	ENSMUST00000153336	Tspan5-304	-19	.((((((((((((((.&.)))))))))))))).	GTCmATAATGGGGCAGG&ATTGTCCTATTATGAA
SNORD90_Mus.musculus	ENSMUST00000185113	Vps13d-38744	-19	(((((((((.((((((((.&.)))))))).)))))))))	GTTTCmATAAGAGGGCAGTG&GATTGTCCTATTATGAAAT
SNORD90_Mus.musculus	ENSMUST00000234410	Zfp521-29940	-19	.(((((.(((((((((((((&))))))))))))).))))).	TTTTCmGAAGTGGGACAGTTA&TGATTGTCCTATTATGAAAT
SNORD90_Mus.musculus	ENSMUST00000196741	Zfp697-300581	-19	((((((((((.(((((((.&.))))))).))))))))))	ATTTCmATAGTTGGACAATG&GATTGTCCTATTATGAAAT
SNORD90_Mus.musculus	ENSMUST00000163435	Ptpn4-101178	-18.95	.((((...((((((((((.&.))))))))))...)))).	CTTCmAGGTTAGGACAGTCT&TGATTGTCCTATTATGAAA
SNORD90_Mus.musculus	ENSMUST00000028859	Acoxl-30733	-18.9	(((((..((((((((((((.&.))))))))))))..)))))	GTTTCmCAAGTAGGGCAATCT&TGATTGTCCTATTATGAAAT
SNORD90_Mus.musculus	ENSMUST00000113083	Art3-10041	-18.9	(((((..((((((((((((.&.))))))))))))..)))))	ATTTCmCAGATGGGGCAGTCT&TGATTGTCCTATTATGAAAT
SNORD90_Mus.musculus	ENSMUST00000155445	Atrx-6472	-18.9	.((((((((((((((.&.)))))))))))))).	CTTTCmATGGTAGGACT&TGTCCTATTATGAAAT
SNORD90_Mus.musculus	ENSMUST00000134434	Brwd3-9907	-18.9	(((((.((((((((((((.&.)))))))))))).)))))	ATTTCmTTAATGGGACAATA&GATTGTCCTATTATGAAAT
SNORD90_Mus.musculus	ENSMUST00000107538	Cdk12-7911	-18.9	((((((((((((((..(&)..))))))))))))))	GTTTCmATAATAGGATGG&TTGTCCTATTATGAAAT
SNORD90_Mus.musculus	ENSMUST00000109102	Cdyl2-103262	-18.9	.(((((((((.(((((((.&.))))))).))))))))).	GTTCmATAATGAGACAGTCA&TGATTGTCCTATTATGAAA
SNORD90_Mus.musculus	ENSMUST00000005477	Cyp2b10-9133	-18.9	.((((((((((((((.&.)))))))))))))).	ATCmATGATGGGGCAGC&ATTGTCCTATTATGAA
SNORD90_Mus.musculus	ENSMUST00000191306	Dner-118809	-18.9	.(((..(((((((((((.&.)))))))))))..))).	GTCmAGGGTAGGACAGTTG&TGATTGTCCTATTATGAA
SNORD90_Mus.musculus	ENSMUST00000220912	Dock4-91536	-18.9	.(((((((((((((.&.))))))))))))).	ATCmATGATGGGACAT&TTGTCCTATTATGAA
SNORD90_Mus.musculus	ENSMUST00000128901	Edrf1-19499	-18.9	.((((.((((((((((((.&.)))))))))))).)))).	GTTCmACAGTGGGATAATCT&TGATTGTCCTATTATGAAA
SNORD90_Mus.musculus	ENSMUST00000098546	Fam83b-52274	-18.9	.((((((((((((((.&.)))))))))))))).	GTTCmATGGTAGGGCAT&TTGTCCTATTATGAAA
SNORD90_Mus.musculus	ENSMUST00000059204	Fbxl7-184644	-18.9	.(((.((((((((((((.&.)))))))))))).))).	ATCmACAATAGGATAGTCA&TGATTGTCCTATTATGAA
SNORD90_Mus.musculus	ENSMUST00000074880	Gfral-39952	-18.9	.(((((((((((((.&.))))))))))))).	CTCmATAATAGGACAT&TTGTCCTATTATGAA
SNORD90_Mus.musculus	ENSMUST00000076810	Kalrn-164237	-18.9	.(((((((((((((.&.))))))))))))).	GTCmATAGTAGGACAC&TTGTCCTATTATGAA
SNORD90_Mus.musculus	ENSMUST00000183029	Myo18b-66124	-18.9	.((((((((((((((.&.)))))))))))))).	GTCmATGGTGGGGCAAA&ATTGTCCTATTATGAA
SNORD90_Mus.musculus	ENSMUST00000145367	Myo1b-1056	-18.9	.((((((((((((((.&.)))))))))))))).	TTTTCmATGATAGGGCT&TGTCCTATTATGAAAT
SNORD90_Mus.musculus	ENSMUST00000175773	Negr1-141629	-18.9	.((((((((((((((.&.)))))))))))))).	GTCmATGGTAGGGCAGA&ATTGTCCTATTATGAA
SNORD90_Mus.musculus	ENSMUST00000229933	Nell2-415755	-18.9	.((((((((((((((.&.)))))))))))))).	CTTCmATAATGGGGCAT&TTGTCCTATTATGAAA
SNORD90_Mus.musculus	ENSMUST00000109908	Nf2-20309	-18.9	.((((((((((((((.&.)))))))))))))).	CTCmATAATGGGGCAGG&ATTGTCCTATTATGAA
SNORD90_Mus.musculus	ENSMUST00000216460	Olfr765-5020	-18.9	(((((.(.(((((((((((.&.))))))))))).).)))))	GTTTCmCTCGTAGGACAGTCT&TGATTGTCCTATTATGAAAT
SNORD90_Mus.musculus	ENSMUST00000020182	Pex7-48162	-18.9	.((((((((((((((.&.)))))))))))))).	GTTCmATAGTGGGGCAC&TTGTCCTATTATGAAA
SNORD90_Mus.musculus	ENSMUST00000123971	Prkci-1565	-18.9	.((((((((((((((.&.)))))))))))))).	CTCmATAGTAGGGCAGC&ATTGTCCTATTATGAA
SNORD90_Mus.musculus	ENSMUST00000133151	Sh3rf3-104809	-18.9	.((((((((((((((.&.)))))))))))))).	CTTCmATGATGGGGCAC&TTGTCCTATTATGAAA
SNORD90_Mus.musculus	ENSMUST00000171224	Skint6-376517	-18.9	.(((((((((((((.&.))))))))))))).	CTCmATAGTAGGACAT&TTGTCCTATTATGAA
SNORD90_Mus.musculus	ENSMUST00000131684	Smyd3-191900	-18.9	(((((.((((((((((.((.&.)).)))))))))).)))))	GTTTCmCTAATGGGACATTCT&TGATTGTCCTATTATGAAAT
SNORD90_Mus.musculus	ENSMUST00000168230	Vmn2r70-18152	-18.9	.((.(((((((((((((.&.))))))))))))).)).	CTCmCTGGTAGGGCAGTCT&TGATTGTCCTATTATGAA
SNORD90_Mus.musculus	ENSMUST00000195886	Wdr20-41008	-18.9	((((((((((((((((.&.))))))))))))))))	ATTTCmATAATGGGATAT&TTGTCCTATTATGAAAT
SNORD90_Mus.musculus	ENSMUST00000236879	Wdr7-79209	-18.9	.(((((((((((.(((((.&.))))).))))))))))).	GTTCmATAATAGGTTAATCA&TGATTGTCCTATTATGAAA
SNORD90_Mus.musculus	ENSMUST00000042779	Zbtb1-26051	-18.9	.(((((((((((((((.&.))))))))))))))).	CTCmATGGTAGGATAATA&GATTGTCCTATTATGAA
SNORD90_Mus.musculus	ENSMUST00000162777	Tnik-137679	-18.85	.((((...((((((((((.&.))))))))))...)))).	CTTCmAGTTTAGGGCAATCA&TGATTGTCCTATTATGAAA
SNORD90_Mus.musculus	ENSMUST00000160390	Agmo-153584	-18.8	.(((((((((((((((.&.))))))))))))))).	TTTTCmATGATAGGATAT&TTGTCCTATTATGAAAT
SNORD90_Mus.musculus	ENSMUST00000099368	Anks1b-475225	-18.8	.((((((((((((((.&.)))))))))))))).	GTTCmATGGTAGGGCAC&TTGTCCTATTATGAAA
SNORD90_Mus.musculus	ENSMUST00000159984	Ano2-157292	-18.8	.(((((((((((((((.&.))))))))))))))).	ATCmATGGTGGGATAGTG&GATTGTCCTATTATGAA
SNORD90_Mus.musculus	ENSMUST00000095729	Armc2-38942	-18.8	.((((..((((((((((.&.))))))))))..)))).	ATTCmAGGGTAGGACAGTG&GATTGTCCTATTATGAAA
SNORD90_Mus.musculus	ENSMUST00000162421	C130026I21Rik-103691	-18.8	.(((.((((((((((((.&.)))))))))))).))).	CTCmAAAGTAGGGCGATCC&TGATTGTCCTATTATGAA
SNORD90_Mus.musculus	ENSMUST00000153331	Cdk14-201390	-18.8	.((((((((.((((((((.&.)))))))).)))))))).	TTTTCmATAAAAGGACAATA&GATTGTCCTATTATGAAAT
SNORD90_Mus.musculus	ENSMUST00000221098	Dgkb-233341	-18.8	.((((((((.(((((((((.&.))))))))).)))))))).	TTTTCmATGAAAGGGCAATTC&TGATTGTCCTATTATGAAAT
SNORD90_Mus.musculus	ENSMUST00000047954	Dtna-102041	-18.8	.((.(((((((((((((.&.))))))))))))).)).	ATCmCTGGTGGGGCAGTCT&TGATTGTCCTATTATGAA
SNORD90_Mus.musculus	ENSMUST00000226576	Enox1-29105	-18.8	.(((((((((((((.&.))))))))))))).	ATCmATAATGGGACAT&TTGTCCTATTATGAA
SNORD90_Mus.musculus	ENSMUST00000146768	Fbxo42-40740	-18.8	.(((((((((.(((((((.&.))))))).))))))))).	ATTCmATAGTACGACAATCT&TGATTGTCCTATTATGAAA
SNORD90_Mus.musculus	ENSMUST00000127664	Galnt2l-4264542	-18.8	(((((((.(((((((((.&.))))))))).)))))))	ATTTCmATCGTAGGACAAA&ATTGTCCTATTATGAAAT
SNORD90_Mus.musculus	ENSMUST00000093007	L3mbtl4-405720	-18.8	.(((((((((((((.&.))))))))))))).	ATTCmATAATAGGACT&TGTCCTATTATGAAA
SNORD90_Mus.musculus	ENSMUST00000201010	Med13l-63557	-18.8	.(((((((.(((((((((.&.))))))))).))))))).	GTTCmGTAAGGGGACAATTG&TGATTGTCCTATTATGAAA
SNORD90_Mus.musculus	ENSMUST00000128930	Mllt3-212570	-18.8	.(((((((((((((.(((.&.))).))))))))))))).	TTTTCmATGATGGGAGAATA&GATTGTCCTATTATGAAAT
SNORD90_Mus.musculus	ENSMUST00000234874	Mpp7-146519	-18.8	.(((((((((((((.&.))))))))))))).	GTCmATGATGGGACAT&TTGTCCTATTATGAA
SNORD90_Mus.musculus	ENSMUST00000226058	Nedd4l-102423	-18.8	.((((((((((((((.&.)))))))))))))).	CTCmATGGTAGGGCGAG&ATTGTCCTATTATGAA
SNORD90_Mus.musculus	ENSMUST00000195262	Ntrk3-380897	-18.8	(((((((((((((.((((.&.)))).)))))))))))))	GTTTCmATGGTAGGTCGGTG&GATTGTCCTATTATGAAAT
SNORD90_Mus.musculus	ENSMUST00000220715	Pacs2-3736	-18.8	.((((((((((((((.&.)))))))))))))).	CTCmGTAATGGGACAGC&ATTGTCCTATTATGAA
SNORD90_Mus.musculus	ENSMUST00000204203	Rassf4-18217	-18.8	.(((..(((((((((((.&.)))))))))))..))).	CTCmACTATAGGACAATCC&TGATTGTCCTATTATGAA
SNORD90_Mus.musculus	ENSMUST00000020824	Rps6kb1-31213	-18.8	.((((((((((.((((((.&.)))))).)))))))))).	ATTCmATGATGGAACAGTCA&TGATTGTCCTATTATGAAA
SNORD90_Mus.musculus	ENSMUST00000050401	She-25361	-18.8	.((((((((((((((.&.)))))))))))))).	CTTCmATGGTAGGGCAT&TTGTCCTATTATGAAA
SNORD90_Mus.musculus	ENSMUST00000066041	Shisa7-10068	-18.8	.((((((((((((((.&.)))))))))))))).	CTCmATGGTGGGGCAAG&ATTGTCCTATTATGAA
SNORD90_Mus.musculus	ENSMUST00000137916	Slc25a12-10456	-18.8	.((((((((((((((.&.)))))))))))))).	TTTTCmATAGTAGGGCT&TGTCCTATTATGAAAT
SNORD90_Mus.musculus	ENSMUST00000151780	Slc5a10-29719	-18.8	.((((((((((((((.&.)))))))))))))).	CTCmGTAGTAGGGCAGG&ATTGTCCTATTATGAA
SNORD90_Mus.musculus	ENSMUST00000179331	Smg1-43997	-18.8	.(((((..((((((((((.&.))))))))))..))))).	CTTCmATTTTGGGACAGTTG&TGATTGTCCTATTATGAAA
SNORD90_Mus.musculus	ENSMUST00000114188	Smyd1-48088	-18.8	.((((..((((((((((((.&.))))))))))))..)))).	TTTTCmTCAGTAGGATAATCA&TGATTGTCCTATTATGAAAT
SNORD90_Mus.musculus	ENSMUST00000065916	Tg-119675	-18.8	.(((((((((((((.&.))))))))))))).	CTCmATAGTAGGACAC&TTGTCCTATTATGAA
SNORD90_Mus.musculus	ENSMUST00000142762	Unc5c-356631	-18.8	.((((((((.(((((((((.&.))))))))).)))))))).	TTTTCmATGAGAGGGCAGTTT&TGATTGTCCTATTATGAAAT
SNORD90_Mus.musculus	ENSMUST00000114695	Zbtb20-101606	-18.8	.(((((((((((((.&.))))))))))))).	ATCmATGATGGGACAC&TTGTCCTATTATGAA
SNORD90_Mus.musculus	ENSMUST00000140143	Ifi203-4509	-18.75	.(((...((((((((((.&.))))))))))...))).	ATCmAGTTTAGGACAGTCA&TGATTGTCCTATTATGAA
SNORD90_Mus.musculus	ENSMUST00000189832	Mei4-286862	-18.75	(((((...(((((((((((.&.)))))))))))...)))))	ATTTCmTACATGGGACAGTCT&TGATTGTCCTATTATGAAAT
SNORD90_Mus.musculus	ENSMUST00000067680	Adam12-25607	-18.7	.(((((((((((((((.&.))))))))))))))).	ATTCmATAGTGGGATAGG&ATTGTCCTATTATGAAA
SNORD90_Mus.musculus	ENSMUST00000206246	Apba2-100724	-18.7	.(((((((((((((((.&.))))))))))))))).	GTCmATGGTGGGATAGTG&GATTGTCCTATTATGAA
SNORD90_Mus.musculus	ENSMUST00000182095	Cacng3-64804	-18.7	((((((((((((((.(((((&))))).))))))))))))))	ATTTCmATAGTGGGAAGATTA&TGATTGTCCTATTATGAAAT
SNORD90_Mus.musculus	ENSMUST00000032842	Ccdc90b-4089	-18.7	.(((((((((((((.&.))))))))))))).	ATCmGTAATAGGACAT&TTGTCCTATTATGAA
SNORD90_Mus.musculus	ENSMUST00000102765	Col23a1-80671	-18.7	.((((((((((((((.&.)))))))))))))).	ATCmATGGTGGGGCAGG&ATTGTCCTATTATGAA
SNORD90_Mus.musculus	ENSMUST00000084488	Dock1-409185	-18.7	.(((((((((((((.&.))))))))))))).	CTCmATGATGGGACAT&TTGTCCTATTATGAA
SNORD90_Mus.musculus	ENSMUST00000210327	Erc2-25042	-18.7	.(((((((((((((.&.))))))))))))).	CTTCmATGATAGGACT&TGTCCTATTATGAAA
SNORD90_Mus.musculus	ENSMUST00000224916	Fars2-593805	-18.7	.(((((((((((.((((.&.)))).))))))))))).	ATCmATGATGGGAAAGTCA&TGATTGTCCTATTATGAA
SNORD90_Mus.musculus	ENSMUST00000148272	Fbn1-58526	-18.7	(((((((((((((((.&.)))))))))))))))	GTTTCmATGGTGGGGCC&TGTCCTATTATGAAAT
SNORD90_Mus.musculus	ENSMUST00000238211	Frmpd4-15355	-18.7	.(((((..((((((((((.&.))))))))))..))))).	ATTCmATTTTGGGACGATTG&TGATTGTCCTATTATGAAA
SNORD90_Mus.musculus	ENSMUST00000049430	Galnt18-285844	-18.7	.(((..(((((((((((.&.)))))))))))..))).	GTCmACCATGGGACAGTCA&TGATTGTCCTATTATGAA
SNORD90_Mus.musculus	ENSMUST00000202365	Gm42906-87365	-18.7	.((((((((((((.(((.&.))).)))))))))))).	ATCmGTGATGGGGCCATCC&TGATTGTCCTATTATGAA
SNORD90_Mus.musculus	ENSMUST00000113795	Gm49948-111267	-18.7	.((((((((((((((.&.)))))))))))))).	CTTTCmATAGTAGGGCT&TGTCCTATTATGAAAT
SNORD90_Mus.musculus	ENSMUST00000211846	Golga4-11796	-18.7	.(((.(((((((((((((.&.))))))))))))).))).	GTTCmTTAGTGGGACAGTTG&TGATTGTCCTATTATGAAA
SNORD90_Mus.musculus	ENSMUST00000006101	Itgae-53253	-18.7	((((((((((((((..(&)..))))))))))))))	ATTTCmATAGTAGGATGA&TTGTCCTATTATGAAAT
SNORD90_Mus.musculus	ENSMUST00000169079	Lrrcc1-33203	-18.7	.((((((((((((.(((.&.))).)))))))))))).	GTTCmATAATAGGAGGATA&GATTGTCCTATTATGAAA
SNORD90_Mus.musculus	ENSMUST00000163134	Nrxn3-1000183	-18.7	.((((((((((((((.&.)))))))))))))).	TTTTCmATAATGGGACC&TGTCCTATTATGAAAT
SNORD90_Mus.musculus	ENSMUST00000079828	Ntrk2-200754	-18.7	.((((((((((((((.(.&.).)))))))))))))).	ATCmATGGTGGGGCAGGCG&TGATTGTCCTATTATGAA
SNORD90_Mus.musculus	ENSMUST00000123779	Opcml-21869	-18.7	.(((((((((((((.&.))))))))))))).	GTCmATAATGGGACAT&TTGTCCTATTATGAA
SNORD90_Mus.musculus	ENSMUST00000207049	P2ry2-1477	-18.7	((((((((..((((((((((&))))))))))..))))))))	ATTTCmATATAAGGACAGTTA&TGATTGTCCTATTATGAAAT
SNORD90_Mus.musculus	ENSMUST00000160766	Pard3-476882	-18.7	.((((((((((((((.&.)))))))))))))).	CTCmATGATGGGGCAGC&ATTGTCCTATTATGAA
SNORD90_Mus.musculus	ENSMUST00000230658	Rbfox1-278903	-18.7	.((((((((((((((.&.)))))))))))))).	TTTTCmGTAGTGGGACT&TGTCCTATTATGAAAT
SNORD90_Mus.musculus	ENSMUST00000170781	Rwdd3-8215	-18.7	.((((((((((((((.&.)))))))))))))).	ATCmATGGTGGGGCAGA&ATTGTCCTATTATGAA
SNORD90_Mus.musculus	ENSMUST00000021101	Sap30bp-28573	-18.7	(((((.((((((((((((.&.)))))))))))).)))))	GTTTCmTTAGTAGGACGGTA&GATTGTCCTATTATGAAAT
SNORD90_Mus.musculus	ENSMUST00000227976	Sema5a-172125	-18.7	.(((((((((((((.&.))))))))))))).	GTTCmATAGTAGGACT&TGTCCTATTATGAAA
SNORD90_Mus.musculus	ENSMUST00000086690	Serpinb7-16568	-18.7	.(((((((((((((.((.&.)).))))))))))))).	CTCmATGGTAGGATACTCA&TGATTGTCCTATTATGAA
SNORD90_Mus.musculus	ENSMUST00000172984	Slco1a6-56295	-18.7	((((((((.((((((((.&.)))))))).))))))))	GTTTCmATACTAGGACAAC&ATTGTCCTATTATGAAAT
SNORD90_Mus.musculus	ENSMUST00000130454	Tead4-12340	-18.7	((((((((((((((((.&.))))))))))))))))	ATTTCmATGGTAGGATAC&TTGTCCTATTATGAAAT
SNORD90_Mus.musculus	ENSMUST00000219912	Zfyve26-11291	-18.7	.(((((.(((((((((((.&.))))))))))).))))).	CTTTCmACAATAGGACAGTG&GATTGTCCTATTATGAAAT
SNORD90_Mus.musculus	ENSMUST00000199890	Lrrc7-161652	-18.65	.(((...((((((((((.&.))))))))))...))).	GTCmAGTTTAGGACAGTCA&TGATTGTCCTATTATGAA
SNORD90_Mus.musculus	ENSMUST00000051510	Pigk-1215	-18.65	((((((...((((((((((.&.))))))))))...))))))	ATTTCmAAATTGGGACGATCT&TGATTGTCCTATTATGAAAT
SNORD90_Mus.musculus	ENSMUST00000097557	Spink13-64408	-18.65	.((((...((((((((((.&.))))))))))...)))).	GTTCmAGATTGGGGCAGTCA&TGATTGTCCTATTATGAAA
SNORD90_Mus.musculus	ENSMUST00000020341	2310011J03Rik-1353	-18.6	.(((((((((((((.&.))))))))))))).	ATTCmATGATGGGACT&TGTCCTATTATGAAA
SNORD90_Mus.musculus	ENSMUST00000159418	Acp7-7404	-18.6	(((((((..(((((((((.&.)))))))))..)))))))	ATTTCmATCTTGGGACAGTG&GATTGTCCTATTATGAAAT
SNORD90_Mus.musculus	ENSMUST00000044113	Ago2-80946	-18.6	.((((((((((((((.&.)))))))))))))).	CTTTCmATGGTGGGACT&TGTCCTATTATGAAAT
SNORD90_Mus.musculus	ENSMUST00000110333	Anapc1-22993	-18.6	.((((.((((((((((((.&.)))))))))))).)))).	GTTCmAAAGTAGGACAGTTT&TGATTGTCCTATTATGAAA
SNORD90_Mus.musculus	ENSMUST00000222724	Cdc42bpb-1750	-18.6	.(((.((((((((((((.&.)))))))))))).))).	ATCmGGGATAGGATAGTCA&TGATTGTCCTATTATGAA
SNORD90_Mus.musculus	ENSMUST00000167623	Cdh18-111556	-18.6	(((((((((.(((((((.&.))))))).)))))))))	GTTTCmATGACAGGACAAG&ATTGTCCTATTATGAAAT
SNORD90_Mus.musculus	ENSMUST00000034432	Cfdp1-24700	-18.6	.(((..(((((((((((.&.)))))))))))..))).	ATCmAGCATAGGACAGTCT&TGATTGTCCTATTATGAA
SNORD90_Mus.musculus	ENSMUST00000239215	Clic5-27682	-18.6	.(((..(((((((((((.&.)))))))))))..))).	CTCmACTGTGGGGCAGTCT&TGATTGTCCTATTATGAA
SNORD90_Mus.musculus	ENSMUST00000043725	Cntnap5a-290074	-18.6	.(((((((((((.((((.&.)))).))))))))))).	ATCmATAGTGGGAAAGTCA&TGATTGTCCTATTATGAA
SNORD90_Mus.musculus	ENSMUST00000234700	Crim1-43585	-18.6	((((((((((((((.((.&.)).))))))))))))))	ATTTCmATGATAGGAGAAA&ATTGTCCTATTATGAAAT
SNORD90_Mus.musculus	ENSMUST00000105440	Ctnna3-1031052	-18.6	.((((((((.(((((((((.&.))))))))).)))))))).	TTTTCmATGGAAGGACAGTTT&TGATTGTCCTATTATGAAAT
SNORD90_Mus.musculus	ENSMUST00000191829	Dchs2-79916	-18.6	((((((((.((((((((.&.)))))))).))))))))	ATTTCmATATTAGGGCAAA&ATTGTCCTATTATGAAAT
SNORD90_Mus.musculus	ENSMUST00000169164	Dock3-148891	-18.6	.((((.(((((((((((((&))))))))))))).)))).	CTTCmAAAATAGGGCAATTA&TGATTGTCCTATTATGAAA
SNORD90_Mus.musculus	ENSMUST00000032279	Erc1-122635	-18.6	.(((((((((((((.&.))))))))))))).	CTCmATGATGGGACAC&TTGTCCTATTATGAA
SNORD90_Mus.musculus	ENSMUST00000123481	Faxc-40539	-18.6	.(((((((((((((.&.))))))))))))).	ATCmATGATAGGGCAT&TTGTCCTATTATGAA
SNORD90_Mus.musculus	ENSMUST00000127664	Galnt2l-1234371	-18.6	.(((((.(((((((((((.&.))))))))))).))))).	TTTTCmAAGATAGGGCAATA&GATTGTCCTATTATGAAAT
SNORD90_Mus.musculus	ENSMUST00000162564	Gm45062-100012	-18.6	.(((((((((((((.&.))))))))))))).	CTCmATAGTGGGACAT&TTGTCCTATTATGAA
SNORD90_Mus.musculus	ENSMUST00000022707	Gpc5-212302	-18.6	.((.(((((((((((((.&.))))))))))))).)).	CTCmTTGGTGGGGCAGTCT&TGATTGTCCTATTATGAA
SNORD90_Mus.musculus	ENSMUST00000112831	Htr2c-83131	-18.6	.(((((((.((((((((((&)))))))))).))))))).	CTTCmATAAAAGGGCAGTTA&TGATTGTCCTATTATGAAA
SNORD90_Mus.musculus	ENSMUST00000112423	Kcnma1-324561	-18.6	.((((((((((((((.&.)))))))))))))).	GTTCmATGGTGGGGCAT&TTGTCCTATTATGAAA
SNORD90_Mus.musculus	ENSMUST00000018478	Ksr1-70840	-18.6	.(((((((((((((((.&.))))))))))))))).	CTTCmATGGTGGGGCGGG&ATTGTCCTATTATGAAA
SNORD90_Mus.musculus	ENSMUST00000155821	Nfib-122662	-18.6	.(((((.(((((((((((.&.))))))))))).))))).	TTTTCmAAGATAGGGCAGTG&GATTGTCCTATTATGAAAT
SNORD90_Mus.musculus	ENSMUST00000046011	Nol10-12411	-18.6	.(((((((((((((((.&.))))))))))))))).	CTCmATGGTGGGATAGTA&GATTGTCCTATTATGAA
SNORD90_Mus.musculus	ENSMUST00000223057	Npas3-789390	-18.6	.(((.((((((((((((.&.)))))))))))).))).	ATCmACAGTGGGATAGTCA&TGATTGTCCTATTATGAA
SNORD90_Mus.musculus	ENSMUST00000239051	Nrg1-484040	-18.6	((((((.((((((((((.&.)))))))))).))))))	GTTTCmAAAATAGGACAAG&ATTGTCCTATTATGAAAT
SNORD90_Mus.musculus	ENSMUST00000113052	Nrk-44884	-18.6	.(((((((((((((.&.))))))))))))).	GTCmATGGTAGGACAT&TTGTCCTATTATGAA
SNORD90_Mus.musculus	ENSMUST00000115236	Ntm-270977	-18.6	.(((((..(((((((((((.&.)))))))))))..))))).	CTTTCmAATGTAGGGCGATCC&TGATTGTCCTATTATGAAAT
SNORD90_Mus.musculus	ENSMUST00000087689	Prune2-170276	-18.6	(((((.(((((((((.(((.&.))).))))))))).)))))	ATTTCmCTGGTAGGACTGTCA&TGATTGTCCTATTATGAAAT
SNORD90_Mus.musculus	ENSMUST00000101234	Rgs6-403594	-18.6	((..(((((((((((((.&.)))))))))))))..))	GTGGCmATGATGGGACAAA&ATTGTCCTATTATGAAAT
SNORD90_Mus.musculus	ENSMUST00000078481	Scin-71983	-18.6	.(((((((((((((.&.))))))))))))).	GTCmATAATGGGACAC&TTGTCCTATTATGAA
SNORD90_Mus.musculus	ENSMUST00000129831	Sdk1-138074	-18.6	.(((((((((((.((((.&.)))).))))))))))).	GTCmATAATGGGAGGATTG&TGATTGTCCTATTATGAA
SNORD90_Mus.musculus	ENSMUST00000194462	Slc7a11-464967	-18.6	.(((.(((((((((((((.&.))))))))))))).))).	ATTCmCTGATAGGGCAATTG&TGATTGTCCTATTATGAAA
SNORD90_Mus.musculus	ENSMUST00000068545	Sugct-383252	-18.6	.(((((.((((((((.((.&.)).)))))))).))))).	GTTCmATTGTGGGACATTCA&TGATTGTCCTATTATGAAA
SNORD90_Mus.musculus	ENSMUST00000140471	Trpm2-1224	-18.6	.(((((((((((((.&.))))))))))))).	CTTCmATAGTAGGACT&TGTCCTATTATGAAA
SNORD90_Mus.musculus	ENSMUST00000189257	Usp37-16393	-18.6	((((((..(((((((((.&.)))))))))..))))))	ATTTCmAGGGTAGGACAGA&ATTGTCCTATTATGAAAT
SNORD90_Mus.musculus	ENSMUST00000213383	Xylb-10575	-18.6	.((((((((((((.((((.&.)))).)))))))))))).	TTTTCmATGGTAGGTCAATG&GATTGTCCTATTATGAAAT
SNORD90_Mus.musculus	ENSMUST00000146030	Atcay-9083	-18.5	((((((((.((((((((.&.)))))))).))))))))	ATTTCmATGTTAGGACAAG&ATTGTCCTATTATGAAAT
SNORD90_Mus.musculus	ENSMUST00000147405	Bbs9-121023	-18.5	.((((((.(((((((((.&.))))))))).)))))).	ATCmGTAAGGGGATAGTCA&TGATTGTCCTATTATGAA
SNORD90_Mus.musculus	ENSMUST00000156027	Cacnb2-107287	-18.5	.(((((((((((((.&.))))))))))))).	ATTCmATAATGGGACT&TGTCCTATTATGAAA
SNORD90_Mus.musculus	ENSMUST00000097653	Col6a3-57624	-18.5	.((((.((((((((((((&)))))))))))).)))).	CTCmATTGTGGGACAGTTA&TGATTGTCCTATTATGAA
SNORD90_Mus.musculus	ENSMUST00000073379	Dcc-895480	-18.5	.(((((((((((((.&.))))))))))))).	ATTCmATAGTGGGACT&TGTCCTATTATGAAA
SNORD90_Mus.musculus	ENSMUST00000103054	Dido1-400	-18.5	.((((((((((((((.&.)))))))))))))).	ATTCmGTGGTAGGACGT&TTGTCCTATTATGAAA
SNORD90_Mus.musculus	ENSMUST00000147740	Dmd-333186	-18.5	.(((((((.(((((((((.&.))))))))).))))))).	CTTCmATAAGGGGACAATTT&TGATTGTCCTATTATGAAA
SNORD90_Mus.musculus	ENSMUST00000100299	Dock9-145232	-18.5	.((((((((((((((.(.&.).)))))))))))))).	CTCmATGGTGGGGCAGGCA&TGATTGTCCTATTATGAA
SNORD90_Mus.musculus	ENSMUST00000020977	Dus4l-13175	-18.5	.(((((((.(((((((((.&.))))))))).))))))).	GTTCmATGGAAGGACAGTTG&TGATTGTCCTATTATGAAA
SNORD90_Mus.musculus	ENSMUST00000188952	Epha4-134898	-18.5	.(((((((((((((.&.))))))))))))).	CTCmATGGTAGGACAT&TTGTCCTATTATGAA
SNORD90_Mus.musculus	ENSMUST00000035129	Ephb1-209610	-18.5	.(((((.((((((((((.&.)))))))))).))))).	CTCmATGTTGGGATAGTCA&TGATTGTCCTATTATGAA
SNORD90_Mus.musculus	ENSMUST00000210924	Erc2-256645	-18.5	.((((((((((((((.&.)))))))))))))).	GTTCmATGGTGGGGCAC&TTGTCCTATTATGAAA
SNORD90_Mus.musculus	ENSMUST00000127664	Galnt2l-4040990	-18.5	.((((((((((((((.&.)))))))))))))).	CTCmATGGTGGGGCAGG&ATTGTCCTATTATGAA
SNORD90_Mus.musculus	ENSMUST00000114965	Galntl5-9169	-18.5	.(((((((((((((.&.))))))))))))).	ATTCmATGATGGGGCG&TGTCCTATTATGAAA
SNORD90_Mus.musculus	ENSMUST00000001112	Grk4-41641	-18.5	.(((((.((((((((((.&.)))))))))).))))).	CTCmATGCTGGGATAGTCA&TGATTGTCCTATTATGAA
SNORD90_Mus.musculus	ENSMUST00000108492	Hif3a-27023	-18.5	.(((((.(((((((((.((.&.)).))))))))).))))).	TTTTCmACAATAGGGCATTCA&TGATTGTCCTATTATGAAAT
SNORD90_Mus.musculus	ENSMUST00000039366	Kcnh8-259902	-18.5	.((((((.(((((((((.&.))))))))).)))))).	ATCmATGAAAGGACAATTG&TGATTGTCCTATTATGAA
SNORD90_Mus.musculus	ENSMUST00000235241	Kctd16-217432	-18.5	.(((((((((((((.&.))))))))))))).	ATCmATAGTAGGGCAT&TTGTCCTATTATGAA
SNORD90_Mus.musculus	ENSMUST00000186828	Kif1a-3061	-18.5	.((((((((((((((.&.)))))))))))))).	CTTCmATGGTGGGGCAT&TTGTCCTATTATGAAA
SNORD90_Mus.musculus	ENSMUST00000230318	Lmbrd2-13105	-18.5	.((((((((((.((((((.&.)))))).)))))))))).	GTTCmATGATAGAACAATCT&TGATTGTCCTATTATGAAA
SNORD90_Mus.musculus	ENSMUST00000155268	Mylk-16909	-18.5	.(((((((.(((((((((.&.))))))))).))))))).	CTTCmATAACAGGACAGTTC&TGATTGTCCTATTATGAAA
SNORD90_Mus.musculus	ENSMUST00000217961	Myt1l-38555	-18.5	.((((((((((((((.&.)))))))))))))).	ATCmATGATAGGATAAG&ATTGTCCTATTATGAA
SNORD90_Mus.musculus	ENSMUST00000157063	Ndufs7-1926	-18.5	.((((((.(((((((((.&.))))))))).)))))).	GTCmATGGAGGGGCAGTCC&TGATTGTCCTATTATGAA
SNORD90_Mus.musculus	ENSMUST00000215026	Neo1-1268	-18.5	.(((((((((((.((((.&.)))).))))))))))).	ATCmATGGTAGGAAAGTCA&TGATTGTCCTATTATGAA
SNORD90_Mus.musculus	ENSMUST00000239051	Nrg1-432305	-18.5	.(((((((((((((.&.))))))))))))).	GTCmATGGTAGGACAC&TTGTCCTATTATGAA
SNORD90_Mus.musculus	ENSMUST00000124772	Proca1-5544	-18.5	.((((((((((((((.&.)))))))))))))).	TTTTCmATAGTGGGGCT&TGTCCTATTATGAAAT
SNORD90_Mus.musculus	ENSMUST00000042221	Slc26a7-105028	-18.5	.(((((((((((((.&.))))))))))))).	CTCmATAATGGGACAC&TTGTCCTATTATGAA
SNORD90_Mus.musculus	ENSMUST00000126282	Slc7a3-4113	-18.5	.(((((..(((((((((((&)))))))))))..))))).	ATTCmATCTTGGGACAATTA&TGATTGTCCTATTATGAAA
SNORD90_Mus.musculus	ENSMUST00000171083	Smc3-216	-18.5	.((((((..(((((((((.&.)))))))))..)))))).	TTTTCmATTTTGGGACAGTG&GATTGTCCTATTATGAAAT
SNORD90_Mus.musculus	ENSMUST00000172391	Vmn2r23-44152	-18.5	.((((((((.(((((((.&.))))))).)))))))).	ATCmATGATAAGACAATCA&TGATTGTCCTATTATGAA
SNORD90_Mus.musculus	ENSMUST00000110085	Bicd2-6774	-18.49	.((((....(((((((((.&.)))))))))....)))).	GTTCmAGAAGAGGACAGTCA&TGATTGTCCTATTATGAAA
SNORD90_Mus.musculus	ENSMUST00000105780	Fhad1-13046	-18.45	.(((...(((((((((((.&.)))))))))))...))).	ATTCmTCTGTGGGACAGTCT&TGATTGTCCTATTATGAAA
SNORD90_Mus.musculus	ENSMUST00000046131	Gm7030-8103	-18.45	.(((...((((((((((.&.))))))))))...))).	ATCmAGTTTGGGACAATCG&TGATTGTCCTATTATGAA
SNORD90_Mus.musculus	ENSMUST00000174171	Il1rap-31346	-18.45	.(((...(((((((((((.&.)))))))))))...))).	ATTCmTGTGTGGGACAGTCT&TGATTGTCCTATTATGAAA
SNORD90_Mus.musculus	ENSMUST00000173828	Adamtsl3-261083	-18.4	.(((((..(((((((((.&.)))))))))..))))).	CTTTCmACGGTGGGACAGG&ATTGTCCTATTATGAAAT
SNORD90_Mus.musculus	ENSMUST00000162032	Adh1-20693	-18.4	((((((((((((((.((.&.)).))))))))))))))	ATTTCmATAGTAGGAGAAG&ATTGTCCTATTATGAAAT
SNORD90_Mus.musculus	ENSMUST00000042755	Afp-17414	-18.4	(((((.((((((((((((((&)))))))))))))).)))))	ATTTCmCTAATAGGATAATTA&TGATTGTCCTATTATGAAAT
SNORD90_Mus.musculus	ENSMUST00000026854	Agbl1-279280	-18.4	(((((..((((((((((((.&.))))))))))))..)))))	ATTTCmCAGGTGGGGCAGTCT&TGATTGTCCTATTATGAAAT
SNORD90_Mus.musculus	ENSMUST00000146610	Ccbe1-234753	-18.4	.(((((((((((((.&.))))))))))))).	ATCmATGGTGGGACAT&TTGTCCTATTATGAA
SNORD90_Mus.musculus	ENSMUST00000040562	Cdh10-124228	-18.4	.(((((((((((((.&.))))))))))))).	ATCmATAATAGGGCAC&TTGTCCTATTATGAA
SNORD90_Mus.musculus	ENSMUST00000073242	Cdh23-55276	-18.4	.((((((((((((((.&.)))))))))))))).	GTTCmGTGGTAGGACGT&TTGTCCTATTATGAAA
SNORD90_Mus.musculus	ENSMUST00000212731	Cfap20-1009	-18.4	.(((((((((((((.&.))))))))))))).	ATTCmGTAGTAGGACT&TGTCCTATTATGAAA
SNORD90_Mus.musculus	ENSMUST00000217148	Cnot10-26491	-18.4	.(((((((((((((.&.))))))))))))).	GTCmATAGTAGGGCAT&TTGTCCTATTATGAA
SNORD90_Mus.musculus	ENSMUST00000054237	Dclk1-134878	-18.4	.(((((((((((.((((.&.)))).))))))))))).	ATCmATAATAGGAGGATTT&TGATTGTCCTATTATGAA
SNORD90_Mus.musculus	ENSMUST00000042075	Dgki-133541	-18.4	.((((((((((((.(((.&.))).)))))))))))).	ATCmATGGTAGGATTGTCC&TGATTGTCCTATTATGAA
SNORD90_Mus.musculus	ENSMUST00000113320	Diaph2-399394	-18.4	.((((((((((((((.&.)))))))))))))).	GTCmATGATAGGATAAG&ATTGTCCTATTATGAA
SNORD90_Mus.musculus	ENSMUST00000055144	Dph6-58261	-18.4	.(((((((((((((.&.))))))))))))).	GTTCmATAGTGGGACT&TGTCCTATTATGAAA
SNORD90_Mus.musculus	ENSMUST00000160197	Exoc6b-330528	-18.4	.(((((((((((((.&.))))))))))))).	GTCmATGATAGGGCAC&TTGTCCTATTATGAA
SNORD90_Mus.musculus	ENSMUST00000119077	Fam160a1-13854	-18.4	.(((..(((((((((((.&.)))))))))))..))).	ATCmAGGGTAGGACAGTTT&TGATTGTCCTATTATGAA
SNORD90_Mus.musculus	ENSMUST00000127664	Galnt2l-2219980	-18.4	.(((.((((((((((((.&.)))))))))))).))).	CTCmAGAATGGGATAGTCG&TGATTGTCCTATTATGAA
SNORD90_Mus.musculus	ENSMUST00000102817	Gap43-45704	-18.4	.(((((((((((((.&.))))))))))))).	GTTCmATAATGGGACT&TGTCCTATTATGAAA
SNORD90_Mus.musculus	ENSMUST00000213773	Gask1a-3565	-18.4	.(((((((((((((((.&.))))))))))))))).	CTTCmATGGTAGGATAGA&ATTGTCCTATTATGAAA
SNORD90_Mus.musculus	ENSMUST00000020629	Gfpt2-35633	-18.4	.((((((((((((((.&.)))))))))))))).	CTCmGTGATGGGACGGG&ATTGTCCTATTATGAA
SNORD90_Mus.musculus	ENSMUST00000189155	Gm29133-754	-18.4	.((((((((((((((.&.)))))))))))))).	ATCmATAATAGGATAAA&ATTGTCCTATTATGAA
SNORD90_Mus.musculus	ENSMUST00000216428	Gm4894-8183	-18.4	.((((((((((((((.&.)))))))))))))).	ATCmATGGTGGGGCAGC&ATTGTCCTATTATGAA
SNORD90_Mus.musculus	ENSMUST00000189575	Lama2-317389	-18.4	.((((((((.((((((((.&.)))))))).)))))))).	ATTCmATGATTGGACAGTTT&TGATTGTCCTATTATGAAA
SNORD90_Mus.musculus	ENSMUST00000124999	Lingo2-265231	-18.4	.(((((((((((.(((((&))))).))))))))))).	ATCmATAGTGGGAGAATTA&TGATTGTCCTATTATGAA
SNORD90_Mus.musculus	ENSMUST00000015277	Lrrk1-89627	-18.4	.((((((((((((((.&.)))))))))))))).	TTTTCmATAATAGGGCC&TGTCCTATTATGAAAT
SNORD90_Mus.musculus	ENSMUST00000189829	Lsamp-670125	-18.4	(((((((((.(((((((.&.))))))).)))))))))	GTTTCmATAACAGGACAGA&ATTGTCCTATTATGAAAT
SNORD90_Mus.musculus	ENSMUST00000139039	Macrod2-123086	-18.4	.(((((((((((((((.&.))))))))))))))).	TTTTCmATAATGGGATAT&TTGTCCTATTATGAAAT
SNORD90_Mus.musculus	ENSMUST00000153439	Mipol1-132004	-18.4	.((((((((((((((.&.)))))))))))))).	ATCmATAGTAGGATAAA&ATTGTCCTATTATGAA
SNORD90_Mus.musculus	ENSMUST00000173487	Mtmr7-31606	-18.4	.(((((((((((((.&.))))))))))))).	ATCmGTAATGGGACAT&TTGTCCTATTATGAA
SNORD90_Mus.musculus	ENSMUST00000172443	Pcid2-12666	-18.4	.((((((((((((((.&.)))))))))))))).	CTCmGTGGTGGGGCAAG&ATTGTCCTATTATGAA
SNORD90_Mus.musculus	ENSMUST00000115399	Prdm6-72156	-18.4	.((((.(((((((((((.&.))))))))))).)))).	CTTCmAGGATAGGACAGTG&GATTGTCCTATTATGAAA
SNORD90_Mus.musculus	ENSMUST00000070673	Rab31-61938	-18.4	((((((((((((((.((.&.)).))))))))))))))	GTTTCmATGGTAGGAGAAA&ATTGTCCTATTATGAAAT
SNORD90_Mus.musculus	ENSMUST00000212202	Rassf5-28660	-18.4	(((((((((.(((((((.&.))))))).)))))))))	GTTTCmATGAAAGGACAAC&ATTGTCCTATTATGAAAT
SNORD90_Mus.musculus	ENSMUST00000022881	Retreg1-42749	-18.4	.((((((((((((((.&.)))))))))))))).	CTTCmATGGTGGGGCAC&TTGTCCTATTATGAAA
SNORD90_Mus.musculus	ENSMUST00000185942	Rims1-16050	-18.4	.(((((((((((((.&.))))))))))))).	ATTCmATAGTAGGACC&TGTCCTATTATGAAA
SNORD90_Mus.musculus	ENSMUST00000047485	Rundc3b-74980	-18.4	.((((((.(((((((((.&.))))))))).)))))).	CTCmATGGCAGGGCAGTCC&TGATTGTCCTATTATGAA
SNORD90_Mus.musculus	ENSMUST00000042246	Shc4-19304	-18.4	.(((..(((((((((((.&.)))))))))))..))).	CTCmACGATGGGACAGTTT&TGATTGTCCTATTATGAA
SNORD90_Mus.musculus	ENSMUST00000225148	Sorbs1-155559	-18.4	.(((((((((((.((((.&.)))).))))))))))).	GTCmATGATAGGAAAGTCT&TGATTGTCCTATTATGAA
SNORD90_Mus.musculus	ENSMUST00000110551	Sord-14969	-18.4	.((((((((((((((.&.)))))))))))))).	TTTTCmATGGTAGGGCT&TGTCCTATTATGAAAT
SNORD90_Mus.musculus	ENSMUST00000129050	Sox5-199306	-18.4	.((((((.((((((((((&)))))))))).)))))).	CTCmATGAAGGGACAATTA&TGATTGTCCTATTATGAA
SNORD90_Mus.musculus	ENSMUST00000210107	Stum-21745	-18.4	(((((((((.(((((((.&.))))))).)))))))))	ATTTCmATGACAGGACAAA&ATTGTCCTATTATGAAAT
SNORD90_Mus.musculus	ENSMUST00000114124	Tiam1-25733	-18.4	.(((((((((((((.&.))))))))))))).	CTTCmATGGTGGGACG&TGTCCTATTATGAAA
SNORD90_Mus.musculus	ENSMUST00000063192	Tmem150c-79199	-18.4	.(((((((((((((.&.))))))))))))).	GTCmATAATAGGGCAT&TTGTCCTATTATGAA
SNORD90_Mus.musculus	ENSMUST00000039127	Ubn2-3152	-18.4	.((((((((((((((.&.)))))))))))))).	ATCmATAGTAGGATAAG&ATTGTCCTATTATGAA
SNORD90_Mus.musculus	ENSMUST00000071543	Upp2-162369	-18.4	.(((((((((((((.&.))))))))))))).	ATCmATAGTAGGGCAC&TTGTCCTATTATGAA
SNORD90_Mus.musculus	ENSMUST00000139582	Usp35-5318	-18.4	.(((..(((((((((((.&.)))))))))))..))).	GTCmAGTGTGGGGCAGTCA&TGATTGTCCTATTATGAA
SNORD90_Mus.musculus	ENSMUST00000123412	Zmat4-485030	-18.4	.((((((.(.(((((((((.&.))))))))).).)))))).	TTTTCmATCACAGGACAATCA&TGATTGTCCTATTATGAAAT
SNORD90_Mus.musculus	ENSMUST00000028243	4930568D16Rik-12021	-18.3	.(((.((((((((((((.&.)))))))))))).))).	GTCmACAGTAGGATAATCT&TGATTGTCCTATTATGAA
SNORD90_Mus.musculus	ENSMUST00000067880	Adam10-79541	-18.3	.(((((((((((((.&.))))))))))))).	ATCmATGGTGGGACAC&TTGTCCTATTATGAA
SNORD90_Mus.musculus	ENSMUST00000207010	Arhgap17-1916	-18.3	.((((((.(((((((((.&.))))))))).)))))).	ATTCmATACTGGGACAGTA&GATTGTCCTATTATGAAA
SNORD90_Mus.musculus	ENSMUST00000160530	AW554918-43053	-18.3	.(((((((((((.((((.&.)))).))))))))))).	CTCmGTAGTAGGAAAGTCA&TGATTGTCCTATTATGAA
SNORD90_Mus.musculus	ENSMUST00000090925	Baz2b-12787	-18.3	.(((((((((((((.&.))))))))))))).	GTTCmATGGTAGGACT&TGTCCTATTATGAAA
SNORD90_Mus.musculus	ENSMUST00000029948	Bmpr1b-111433	-18.3	(((((((..(((((((.((.&.)).)))))))..)))))))	ATTTCmATTTTAGGACACTCC&TGATTGTCCTATTATGAAAT
SNORD90_Mus.musculus	ENSMUST00000030257	Cachd1-225906	-18.3	((((((.((((((((.(((.&.))).)))))))).))))))	ATTTCmACAGTGGGGCTGTCA&TGATTGTCCTATTATGAAAT
SNORD90_Mus.musculus	ENSMUST00000034581	Cadm1-190114	-18.3	.((((((.(((((((.((.&.)).))))))).)))))).	ATTCmATGCTGGGACATTCA&TGATTGTCCTATTATGAAA
SNORD90_Mus.musculus	ENSMUST00000020562	Cct4-6949	-18.3	.((((.((((((((((((.&.)))))))))))).)))).	TTTTCmCTAGTGGGACAATA&GATTGTCCTATTATGAAAT
SNORD90_Mus.musculus	ENSMUST00000114371	Cmss1-233839	-18.3	(((((((.(((((((((.&.))))))))).)))))))	GTTTCmATCATGGGACAGA&ATTGTCCTATTATGAAAT
SNORD90_Mus.musculus	ENSMUST00000231282	Cmss1-69503	-18.3	.(((.((((((((((((.&.)))))))))))).))).	GTCmAAAATAGGACAATTG&TGATTGTCCTATTATGAA
SNORD90_Mus.musculus	ENSMUST00000209607	Cnih3-63494	-18.3	.(((((((((((((((.&.))))))))))))))).	CTTCmATGATGGGATAGC&ATTGTCCTATTATGAAA
SNORD90_Mus.musculus	ENSMUST00000138942	Cntnap1-5416	-18.3	.((((((((((((((.&.)))))))))))))).	CTTTCmGTAATAGGGCT&TGTCCTATTATGAAAT
SNORD90_Mus.musculus	ENSMUST00000005352	Corin-123603	-18.3	.((((((((((((.((((.&.)))).)))))))))))).	ATTCmATAGTGGGGGAGTTG&TGATTGTCCTATTATGAAA
SNORD90_Mus.musculus	ENSMUST00000028595	Depdc7-18285	-18.3	.(((((((((((((((.&.))))))))))))))).	GTTCmATAATGGGATAGC&ATTGTCCTATTATGAAA
SNORD90_Mus.musculus	ENSMUST00000094964	Dnah7a-99122	-18.3	.(((((((((((((.&.))))))))))))).	CTTCmATAATGGGACT&TGTCCTATTATGAAA
SNORD90_Mus.musculus	ENSMUST00000115109	Fam126a-25698	-18.3	.((((((((((((.&.)))))))))))).	GTCmATAATAGGACG&TGTCCTATTATGAA
SNORD90_Mus.musculus	ENSMUST00000148459	Fam189a1-202529	-18.3	.(((((((((((((.&.))))))))))))).	ATCmGTGGTAGGACAT&TTGTCCTATTATGAA
SNORD90_Mus.musculus	ENSMUST00000212597	Fbxw7-22291	-18.3	.((((((((((((((.&.)))))))))))))).	GTCmATGGTGGGGCAGC&ATTGTCCTATTATGAA
SNORD90_Mus.musculus	ENSMUST00000161179	Fhit-432428	-18.3	.(((((((((((((.&.))))))))))))).	GTCmATGGTGGGACAT&TTGTCCTATTATGAA
SNORD90_Mus.musculus	ENSMUST00000146513	Galntl6-13856	-18.3	.((((((.(((((((((.&.))))))))).)))))).	CTTCmATATTGGGACGATG&GATTGTCCTATTATGAAA
SNORD90_Mus.musculus	ENSMUST00000162564	Gm45062-50453	-18.3	((((((((((((((..(&)..))))))))))))))	ATTTCmATGGTAGGATGA&TTGTCCTATTATGAAAT
SNORD90_Mus.musculus	ENSMUST00000115324	Grm8-274271	-18.3	.(((((((((((((.&.))))))))))))).	ATCmATGATGGGGCAT&TTGTCCTATTATGAA
SNORD90_Mus.musculus	ENSMUST00000238153	Hpse2-257814	-18.3	.(((((.((((((((((.&.)))))))))).))))).	GTTCmATTGTGGGACAGTA&GATTGTCCTATTATGAAA
SNORD90_Mus.musculus	ENSMUST00000112622	Huwe1-57469	-18.3	.((((.(((((((((((.&.))))))))))).)))).	ATCmATTGTAGGACAGTTT&TGATTGTCCTATTATGAA
SNORD90_Mus.musculus	ENSMUST00000217371	Igdcc3-37085	-18.3	.((((((((((((((.&.)))))))))))))).	GTCmATGATGGGGCGGG&ATTGTCCTATTATGAA
SNORD90_Mus.musculus	ENSMUST00000005671	Igf1r-131993	-18.3	((((((..(((((((((.&.)))))))))..))))))	GTTTCmAAGGTAGGACAGA&ATTGTCCTATTATGAAAT
SNORD90_Mus.musculus	ENSMUST00000113964	Il1rapl1-1055708	-18.3	((((((.(((((((((((.&.))))))))))).))))))	GTTTCmAAGATAGGATAGTA&GATTGTCCTATTATGAAAT
SNORD90_Mus.musculus	ENSMUST00000113955	Mageb18-147732	-18.3	.((((((((.((((((((.&.)))))))).)))))))).	ATTCmATAGTTGGGCAATTG&TGATTGTCCTATTATGAAA
SNORD90_Mus.musculus	ENSMUST00000118498	Ncln-1382	-18.3	.((((((((((((((.&.)))))))))))))).	CTCmGTGATGGGGCAGC&ATTGTCCTATTATGAA
SNORD90_Mus.musculus	ENSMUST00000173346	Pax2-45374	-18.3	.((((((((((((((.(.&.).)))))))))))))).	ATCmATAGTGGGGCGGGCA&TGATTGTCCTATTATGAA
SNORD90_Mus.musculus	ENSMUST00000128863	Rbfox3-44608	-18.3	((((((((((((((..(&)..))))))))))))))	GTTTCmATGGTGGGATGA&TTGTCCTATTATGAAAT
SNORD90_Mus.musculus	ENSMUST00000184189	Rgs21-28575	-18.3	.((((((((((((((.&.)))))))))))))).	GTCmATAATAGGATAAG&ATTGTCCTATTATGAA
SNORD90_Mus.musculus	ENSMUST00000074546	Sdk1-348863	-18.3	.((((((((((((((.(.&.).)))))))))))))).	ATCmGTGGTGGGGCAGACA&TGATTGTCCTATTATGAA
SNORD90_Mus.musculus	ENSMUST00000065651	Slc22a28-633	-18.3	.(((((((((((((.&.))))))))))))).	ATTCmATGATAGGGCT&TGTCCTATTATGAAA
SNORD90_Mus.musculus	ENSMUST00000108305	Spata16-260162	-18.3	.(((((.(((((((.((((.&.)))).))))))).))))).	CTTTCmAGAATAGGAGAGTCA&TGATTGTCCTATTATGAAAT
SNORD90_Mus.musculus	ENSMUST00000160236	Spef2-133989	-18.3	.((((((((.(((((((.&.))))))).)))))))).	GTCmATAGTAAGACAGTCA&TGATTGTCCTATTATGAA
SNORD90_Mus.musculus	ENSMUST00000075080	Tafa1-211494	-18.3	.((((((.(((((((((((&))))))))))).)))))).	GTTCmATATTAGGATAATTA&TGATTGTCCTATTATGAAA
SNORD90_Mus.musculus	ENSMUST00000203020	Tarm1-138	-18.3	.((((..((((((((.((.&.)).))))))))..)))).	ATTCmAGGGTGGGACACTCA&TGATTGTCCTATTATGAAA
SNORD90_Mus.musculus	ENSMUST00000099739	Tbc1d32-68133	-18.3	.((((((((((((((.&.)))))))))))))).	ATCmATAGTAGGGCGGC&ATTGTCCTATTATGAA
SNORD90_Mus.musculus	ENSMUST00000170909	Tfdp1-28942	-18.3	.(((.((((((((((((.&.)))))))))))).))).	GTCmAGAATAGGACAGTTG&TGATTGTCCTATTATGAA
SNORD90_Mus.musculus	ENSMUST00000044441	Tmem132d-438943	-18.3	.((((((((((((((.&.)))))))))))))).	CTTTCmATAATAGGGCC&TGTCCTATTATGAAAT
SNORD90_Mus.musculus	ENSMUST00000050228	Tmem241-126155	-18.3	.(((..((((((((((.&.))))))))))..))).	GTCmACGATAGGACAGTG&GATTGTCCTATTATGAA
SNORD90_Mus.musculus	ENSMUST00000117915	Ttc14-11121	-18.3	.((((.((((((((((.((.&.)).)))))))))).)))).	CTTTCmCTAGTAGGACATTCT&TGATTGTCCTATTATGAAAT
SNORD90_Mus.musculus	ENSMUST00000207378	Umod-3581	-18.3	.(((..((((((((((((.&.))))))))))))..))).	ATTCmCCGGTGGGACAGTCT&TGATTGTCCTATTATGAAA
SNORD90_Mus.musculus	ENSMUST00000128200	Upf2-12722	-18.3	.((((((((((((((.&.)))))))))))))).	GTCmATAGTAGGATAAA&ATTGTCCTATTATGAA
SNORD90_Mus.musculus	ENSMUST00000129182	Fat4-49835	-18.25	.(((((...((((((((((.&.))))))))))...))))).	TTTTCmACATTGGGGCAGTCA&TGATTGTCCTATTATGAAAT
SNORD90_Mus.musculus	ENSMUST00000162998	Gm7247-189201	-18.25	.((((...((((((((((.&.))))))))))...)))).	CTTCmAGCTTGGGACAGTCC&TGATTGTCCTATTATGAAA
SNORD90_Mus.musculus	ENSMUST00000040325	Med12l-281055	-18.25	.((((((...(((((((((.&.)))))))))...)))))).	CTTTCmATTAAGGGGCAATCA&TGATTGTCCTATTATGAAAT
SNORD90_Mus.musculus	ENSMUST00000130290	Nt5dc1-79209	-18.25	((((((...((((((((((.&.))))))))))...))))))	GTTTCmAAATTAGGATAGTCA&TGATTGTCCTATTATGAAAT
SNORD90_Mus.musculus	ENSMUST00000127899	Rptor-20794	-18.25	.(((...((((((((((.&.))))))))))...))).	CTCmAGCTTGGGACAATCA&TGATTGTCCTATTATGAA
SNORD90_Mus.musculus	ENSMUST00000105838	Usp48-4649	-18.25	.((...(((((((((((.&.)))))))))))...)).	GTCmTTTGTAGGACAGTCA&TGATTGTCCTATTATGAA
SNORD90_Mus.musculus	ENSMUST00000182961	Arhgef40-4111	-18.2	.(((((((((((((.&.))))))))))))).	CTCmATGGTGGGACAT&TTGTCCTATTATGAA
SNORD90_Mus.musculus	ENSMUST00000002825	Baz1b-6514	-18.2	.(((((..(((((((((((.&.)))))))))))..))))).	CTTTCmAACATGGGGCAGTCT&TGATTGTCCTATTATGAAAT
SNORD90_Mus.musculus	ENSMUST00000176418	Bnc2-70841	-18.2	.((((((.((((((((((&)))))))))).)))))).	ATCmGTGAAAGGACAGTTA&TGATTGTCCTATTATGAA
SNORD90_Mus.musculus	ENSMUST00000027288	Cnga3-13352	-18.2	.(((((((((((.((((.&.)))).))))))))))).	ATCmATGGTGGGAAAGTCA&TGATTGTCCTATTATGAA
SNORD90_Mus.musculus	ENSMUST00000061859	D17H6S53E-595	-18.2	.((((.(((((((((((.&.))))))))))).)))).	ATTCmAGAGTAGGACAATA&GATTGTCCTATTATGAAA
SNORD90_Mus.musculus	ENSMUST00000147740	Dmd-242582	-18.2	.((((((((((((((.&.)))))))))))))).	ATCmATGATAGGATAGG&ATTGTCCTATTATGAA
SNORD90_Mus.musculus	ENSMUST00000212376	Dock9-2948	-18.2	.(((((((((((((((.&.))))))))))))))).	GTTCmATGGTGGGATAGG&ATTGTCCTATTATGAAA
SNORD90_Mus.musculus	ENSMUST00000052420	E130308A19Rik-12410	-18.2	.(((((.((.(((((((((.&.))))))))).)).))))).	TTTTCmAAAAAGGGACAATCA&TGATTGTCCTATTATGAAAT
SNORD90_Mus.musculus	ENSMUST00000161358	Epha6-119820	-18.2	.((.(((((((((((((.&.))))))))))))).)).	ATCmCTAGTAGGATAATCT&TGATTGTCCTATTATGAA
SNORD90_Mus.musculus	ENSMUST00000147971	Fbxl20-4410	-18.2	((((((((.((((((((.&.)))))))).))))))))	GTTTCmATGTTGGGACAGA&ATTGTCCTATTATGAAAT
SNORD90_Mus.musculus	ENSMUST00000202600	Fry-11835	-18.2	.(((((((((((((.&.))))))))))))).	CTTCmGTAATAGGACT&TGTCCTATTATGAAA
SNORD90_Mus.musculus	ENSMUST00000108846	Galnt10-56000	-18.2	.(((((((((((((.&.))))))))))))).	GTCmATGGTGGGACAC&TTGTCCTATTATGAA
SNORD90_Mus.musculus	ENSMUST00000110388	Gphn-270407	-18.2	.(((((((((((((.&.))))))))))))).	CTTCmATAGTAGGACC&TGTCCTATTATGAAA
SNORD90_Mus.musculus	ENSMUST00000162112	Greb1-121994	-18.2	.((((((((((((.(((.&.))).)))))))))))).	ATTCmATGATGGGAGAGTG&GATTGTCCTATTATGAAA
SNORD90_Mus.musculus	ENSMUST00000041638	Gtf3c3-17724	-18.2	((((((((((((((.((((.&.)))).))))))))))))))	ATTTCmATGGTAGGAAAATTG&TGATTGTCCTATTATGAAAT
SNORD90_Mus.musculus	ENSMUST00000006991	Hcn1-96569	-18.2	.(((((((((((.((((.&.)))).))))))))))).	ATCmATGATGGGAGGATTC&TGATTGTCCTATTATGAA
SNORD90_Mus.musculus	ENSMUST00000031246	Ibsp-1992	-18.2	.(((((((((((((.(((.&.))).))))))))))))).	ATTCmATGATGGGGCTGTTT&TGATTGTCCTATTATGAAA
SNORD90_Mus.musculus	ENSMUST00000081542	Kcnd2-3305	-18.2	.(((((..(((((((((.&.)))))))))..))))).	ATCmATGCAAGGACAATCA&TGATTGTCCTATTATGAA
SNORD90_Mus.musculus	ENSMUST00000152241	Kmt2a-25322	-18.2	.(((((..(((((((((.&.)))))))))..))))).	ATCmGTGTAAGGACAGTCA&TGATTGTCCTATTATGAA
SNORD90_Mus.musculus	ENSMUST00000219763	Lama2-49923	-18.2	((((((((((((((.((.&.)).))))))))))))))	GTTTCmATGATGGGAGAGA&ATTGTCCTATTATGAAAT
SNORD90_Mus.musculus	ENSMUST00000196406	Lhfpl3-171055	-18.2	.(((((.(((((((((.((.&.)).))))))))).))))).	TTTTCmAAAGTGGGGCATTCA&TGATTGTCCTATTATGAAAT
SNORD90_Mus.musculus	ENSMUST00000189829	Lsamp-66430	-18.2	((((((.((((((((((.&.)))))))))).))))))	GTTTCmAAGATAGGGCAGA&ATTGTCCTATTATGAAAT
SNORD90_Mus.musculus	ENSMUST00000028139	Med27-177804	-18.2	.(((((((((((((.&.))))))))))))).	GTCmATGATGGGGCAT&TTGTCCTATTATGAA
SNORD90_Mus.musculus	ENSMUST00000238599	Mgam-100676	-18.2	.(((((((((((.((((.&.)))).))))))))))).	ATCmATGGTGGGAAAATCA&TGATTGTCCTATTATGAA
SNORD90_Mus.musculus	ENSMUST00000143503	Mrpl20-2703	-18.2	.(((((((((((((.&.))))))))))))).	ATTCmATAGTAGGGCT&TGTCCTATTATGAAA
SNORD90_Mus.musculus	ENSMUST00000155821	Nfib-128095	-18.2	.(((..(((((((((((.&.)))))))))))..))).	CTCmGCTGTAGGGCAGTCT&TGATTGTCCTATTATGAA
SNORD90_Mus.musculus	ENSMUST00000001611	Nom1-17918	-18.2	.(((((((((((((.&.))))))))))))).	ATCmATAGTGGGGCAT&TTGTCCTATTATGAA
SNORD90_Mus.musculus	ENSMUST00000142103	Patj-16893	-18.2	.((((((((((((((.&.)))))))))))))).	ATCmATGGTGGGACGGC&ATTGTCCTATTATGAA
SNORD90_Mus.musculus	ENSMUST00000189469	Pdzd2-62690	-18.2	.(((..((((((((((((.&.))))))))))))..))).	GTTCmCCAATAGGACAATCC&TGATTGTCCTATTATGAAA
SNORD90_Mus.musculus	ENSMUST00000208089	Picalm-3195	-18.2	.(((((.((((((((((.&.)))))))))).))))).	GTTCmATTATAGGACAGTA&GATTGTCCTATTATGAAA
SNORD90_Mus.musculus	ENSMUST00000139064	Pou6f2-239785	-18.2	(((((((.(((((((((.&.))))))))).)))))))	GTTTCmATTGTGGGGCAAG&ATTGTCCTATTATGAAAT
SNORD90_Mus.musculus	ENSMUST00000010319	Prox1-10942	-18.2	.(((((((.(((((((((&))))))))).))))))).	ATCmATGATTGGACAATTA&TGATTGTCCTATTATGAA
SNORD90_Mus.musculus	ENSMUST00000224862	Ptprm-2724	-18.2	.(((((((((((((.&.))))))))))))).	ATCmGTGATAGGGCAT&TTGTCCTATTATGAA
SNORD90_Mus.musculus	ENSMUST00000049994	Rimkla-21665	-18.2	.((((((..(((((((((.&.)))))))))..)))))).	TTTTCmATTTTAGGGCAGTG&GATTGTCCTATTATGAAAT
SNORD90_Mus.musculus	ENSMUST00000052514	Slc38a9-49682	-18.2	.(((((((((((((.((.&.)).))))))))))))).	ATCmATGATGGGATACTCC&TGATTGTCCTATTATGAA
SNORD90_Mus.musculus	ENSMUST00000128707	Smarce1-5373	-18.2	.(((..((((((.((((.&.)))).))))))..))).	GTCmACGGTAGGAGAATCA&TGATTGTCCTATTATGAA
SNORD90_Mus.musculus	ENSMUST00000030080	Snx30-29826	-18.2	.((((((((((((((.&.)))))))))))))).	GTCmGTGGTGGGGCAGG&ATTGTCCTATTATGAA
SNORD90_Mus.musculus	ENSMUST00000169129	Sox6-120520	-18.2	.((((((((((((((.&.)))))))))))))).	ATCmATGATGGGATAAG&ATTGTCCTATTATGAA
SNORD90_Mus.musculus	ENSMUST00000102801	Tenm2-80113	-18.2	.((.((((((((((((((&)))))))))))))).)).	GTCmTTAATAGGACAGTTA&TGATTGTCCTATTATGAA
SNORD90_Mus.musculus	ENSMUST00000129009	Tfb2m-9457	-18.2	((..(((((((((((((.&.)))))))))))))..))	GTGGCmATAGTGGGACGAA&ATTGTCCTATTATGAAAT
SNORD90_Mus.musculus	ENSMUST00000107365	Tlr4-95771	-18.2	.(((((..(((((((((((.&.)))))))))))..))))).	CTTTCmAATGTGGGATAATCA&TGATTGTCCTATTATGAAAT
SNORD90_Mus.musculus	ENSMUST00000187584	Tns1-134242	-18.2	((((((..(((((((((.&.)))))))))..))))))	GTTTCmAGGGTAGGGCAGG&ATTGTCCTATTATGAAAT
SNORD90_Mus.musculus	ENSMUST00000106739	Trim66-38386	-18.2	((((((.((((((.(((((.&.))))).)))))).))))))	ATTTCmAGGATAGGCCAGTCA&TGATTGTCCTATTATGAAAT
SNORD90_Mus.musculus	ENSMUST00000071543	Upp2-65617	-18.2	.(((..(((((((((((.&.)))))))))))..))).	GTCmAGCATGGGACAGTCT&TGATTGTCCTATTATGAA
SNORD90_Mus.musculus	ENSMUST00000084496	Astn2-329620	-18.15	.((((...((((((((((.&.))))))))))...)))).	GTTCmAGTTTGGGGCAATCT&TGATTGTCCTATTATGAAA
SNORD90_Mus.musculus	ENSMUST00000025992	Kctd1-143565	-18.15	.((...(((((((((((.&.)))))))))))...)).	CTCmTCTGTAGGACAGTCG&TGATTGTCCTATTATGAA
SNORD90_Mus.musculus	ENSMUST00000102709	Abcb11-5105	-18.1	.((((..((((((((((.&.))))))))))..)))).	ATCmATTCTAGGATAGTCA&TGATTGTCCTATTATGAA
SNORD90_Mus.musculus	ENSMUST00000076212	Abtb2-101338	-18.1	.((((((((((((((.&.)))))))))))))).	GTCmATGGTAGGGCGGA&ATTGTCCTATTATGAA
SNORD90_Mus.musculus	ENSMUST00000148038	Agbl4-59176	-18.1	.((((((((((((((.&.)))))))))))))).	TTTTCmATAGTGGGGCC&TGTCCTATTATGAAAT
SNORD90_Mus.musculus	ENSMUST00000080744	Agbl4-712370	-18.1	.((((..((((((((((.&.))))))))))..)))).	ATCmATTTTGGGATAGTCT&TGATTGTCCTATTATGAA
SNORD90_Mus.musculus	ENSMUST00000159312	Ap1s3-16396	-18.1	.(((((((((((((.&.))))))))))))).	CTCmATGATGGGGCAT&TTGTCCTATTATGAA
SNORD90_Mus.musculus	ENSMUST00000147041	Arhgef38-119553	-18.1	.(((((((((((((.&.))))))))))))).	ATCmATGGTAGGGCAT&TTGTCCTATTATGAA
SNORD90_Mus.musculus	ENSMUST00000149051	Arnt-38393	-18.1	.((((..((((((((((((.&.))))))))))))..)))).	TTTTCmCAAATAGGGCAGTCT&TGATTGTCCTATTATGAAAT
SNORD90_Mus.musculus	ENSMUST00000221124	Bphl-23675	-18.1	.(((((((((((.((((.&.)))).))))))))))).	ATCmATGATAGGAGAGTTT&TGATTGTCCTATTATGAA
SNORD90_Mus.musculus	ENSMUST00000095208	Capn13-85176	-18.1	.(((((((((((((.&.))))))))))))).	GTTCmATGATGGGACC&TGTCCTATTATGAAA
SNORD90_Mus.musculus	ENSMUST00000110398	Carmil1-145533	-18.1	((((((.((.(((((((((.&.))))))))).)).))))))	GTTTCmAAGACAGGGCAGTCC&TGATTGTCCTATTATGAAAT
SNORD90_Mus.musculus	ENSMUST00000153602	Cerkl-6449	-18.1	((((((((((((((.((.&.)).))))))))))))))	ATTTCmATAGTAGGAGAGG&ATTGTCCTATTATGAAAT
SNORD90_Mus.musculus	ENSMUST00000213120	Cpne4-121226	-18.1	.(((((((((((((.&.))))))))))))).	ATTCmATGGTGGGACT&TGTCCTATTATGAAA
SNORD90_Mus.musculus	ENSMUST00000038676	Cpz-21465	-18.1	.(((((((((((((.&.))))))))))))).	GTTCmATAGTAGGGCT&TGTCCTATTATGAAA
SNORD90_Mus.musculus	ENSMUST00000130971	Dlgap1-103697	-18.1	.((.(((((((((((((.&.))))))))))))).)).	CTCmTTGGTAGGATAATCA&TGATTGTCCTATTATGAA
SNORD90_Mus.musculus	ENSMUST00000146135	Exosc2-2271	-18.1	.(((((((((((((.((.&.)).))))))))))))).	GTTCmATAGTGGGACCGTG&GATTGTCCTATTATGAAA
SNORD90_Mus.musculus	ENSMUST00000022707	Gpc5-1132064	-18.1	.((..((((((((((((.&.))))))))))))..)).	ATCmTAGATAGGACAGTCT&TGATTGTCCTATTATGAA
SNORD90_Mus.musculus	ENSMUST00000022707	Gpc5-509577	-18.1	.(((((((.(((((((((&))))))))).))))))).	GTCmATGATTGGACAGTTA&TGATTGTCCTATTATGAA
SNORD90_Mus.musculus	ENSMUST00000140487	Herc1-5670	-18.1	.((((((((((((.(((.&.))).)))))))))))).	GTCmATAGTGGGATTATCC&TGATTGTCCTATTATGAA
SNORD90_Mus.musculus	ENSMUST00000182006	Iqschfp-557813	-18.1	(((((((((.(((((((.&.))))))).)))))))))	ATTTCmATAGAGGGACAAG&ATTGTCCTATTATGAAAT
SNORD90_Mus.musculus	ENSMUST00000132292	Jak1-67529	-18.1	.(((..((((((((((((&))))))))))))..))).	GTCmAGGGTGGGGCAGTTA&TGATTGTCCTATTATGAA
SNORD90_Mus.musculus	ENSMUST00000235241	Kctd16-120157	-18.1	.(((((((((((.((((.&.)))).))))))))))).	GTCmGTGATGGGAAGATCT&TGATTGTCCTATTATGAA
SNORD90_Mus.musculus	ENSMUST00000204097	Klhl5-7428	-18.1	((((((((.((((((((.&.)))))))).))))))))	GTTTCmATGTTAGGGCAAG&ATTGTCCTATTATGAAAT
SNORD90_Mus.musculus	ENSMUST00000128096	Kyat3-5812	-18.1	.(((((((((((.((((&)))).))))))))))).	GTCmGTGGTGGGAGAGTC&GATTGTCCTATTATGAA
SNORD90_Mus.musculus	ENSMUST00000190514	Lca5-24887	-18.1	(((((.(((.(((((((((.&.))))))))).))).)))))	GTTTCmCTGAGAGGGCGATCA&TGATTGTCCTATTATGAAAT
SNORD90_Mus.musculus	ENSMUST00000186809	Lipi-19905	-18.1	((((((.((((((.(((((.&.))))).)))))).))))))	ATTTCmAAGATGGGCCAGTCA&TGATTGTCCTATTATGAAAT
SNORD90_Mus.musculus	ENSMUST00000041804	Lmtk2-87541	-18.1	.((..((((((((((((.&.))))))))))))..)).	ATCmTGGGTGGGACAGTCA&TGATTGTCCTATTATGAA
SNORD90_Mus.musculus	ENSMUST00000078027	Macrod2-1676758	-18.1	(((((((.(((((((((.&.))))))))).)))))))	GTTTCmATCATGGGACGAG&ATTGTCCTATTATGAAAT
SNORD90_Mus.musculus	ENSMUST00000129747	Mad1l1-10192	-18.1	.((((((.(((((((((.&.))))))))).)))))).	CTTCmATACTGGGACAGTG&GATTGTCCTATTATGAAA
SNORD90_Mus.musculus	ENSMUST00000190495	Mcm6-27857	-18.1	((((((((.((((((((.&.)))))))).))))))))	ATTTCmATACTGGGACAGG&ATTGTCCTATTATGAAAT
SNORD90_Mus.musculus	ENSMUST00000048121	Myrip-53290	-18.1	(((((.((((((((((.((.&.)).)))))))))).)))))	ATTTCmCTGATGGGACGTTCG&TGATTGTCCTATTATGAAAT
SNORD90_Mus.musculus	ENSMUST00000223057	Npas3-254237	-18.1	((((((((((.((((((.&.)))))).))))))))))	ATTTCmATGATTGGACAAG&ATTGTCCTATTATGAAAT
SNORD90_Mus.musculus	ENSMUST00000150734	Otof-8989	-18.1	.((((((((((((((.(.&.).)))))))))))))).	CTCmGTGGTGGGGCGAGCG&TGATTGTCCTATTATGAA
SNORD90_Mus.musculus	ENSMUST00000233016	Pde10a-213895	-18.1	.(((((((.((((((((.&.)))))))).))))))).	CTTCmATGAGGGGACAGTA&GATTGTCCTATTATGAAA
SNORD90_Mus.musculus	ENSMUST00000110486	Pds5b-16903	-18.1	((((((.((((((((((.&.)))))))))).))))))	ATTTCmACAGTGGGACAAA&ATTGTCCTATTATGAAAT
SNORD90_Mus.musculus	ENSMUST00000138955	Ptprd-1240428	-18.1	.(((((((((((((.((.&.)).))))))))))))).	GTCmATGATGGGATACTCC&TGATTGTCCTATTATGAA
SNORD90_Mus.musculus	ENSMUST00000237201	Rab1b-1505	-18.1	.(((((((((((((.&.))))))))))))).	CTCmGTAGTGGGACAC&TTGTCCTATTATGAA
SNORD90_Mus.musculus	ENSMUST00000131824	Ralgapa2-106411	-18.1	.(((((((((((((.&.))))))))))))).	GTCmGTGGTAGGACAC&TTGTCCTATTATGAA
SNORD90_Mus.musculus	ENSMUST00000071093	Rims3-2526	-18.1	.((((((((((((((.&.)))))))))))))).	TTTTCmATGGTGGGGCT&TGTCCTATTATGAAAT
SNORD90_Mus.musculus	ENSMUST00000238974	Ripor2-113325	-18.1	.(((((((((((((.&.))))))))))))).	ATCmATAATGGGGCAC&TTGTCCTATTATGAA
SNORD90_Mus.musculus	ENSMUST00000162975	Rnf32-15385	-18.1	.(((((((((((((.&.))))))))))))).	CTCmATGGTGGGACAC&TTGTCCTATTATGAA
SNORD90_Mus.musculus	ENSMUST00000042792	Scn7a-73691	-18.1	.(((((((.((((((((.&.)))))))).))))))).	GTTCmATAAGAGGACAGTG&GATTGTCCTATTATGAAA
SNORD90_Mus.musculus	ENSMUST00000089362	Senp7-95914	-18.1	(((((((((((((((.&.)))))))))))))))	ATTTCmATAATGGGATG&TGTCCTATTATGAAAT
SNORD90_Mus.musculus	ENSMUST00000161659	Slc33a1-23199	-18.1	.(((((((((((.((((.&.)))).))))))))))).	GTTCmATGATGGGTCAGTA&GATTGTCCTATTATGAAA
SNORD90_Mus.musculus	ENSMUST00000165561	Smim13-18807	-18.1	.((((.(((((((((((.&.))))))))))).)))).	CTCmATCATGGGACAGTTG&TGATTGTCCTATTATGAA
SNORD90_Mus.musculus	ENSMUST00000190388	Snap91-3559	-18.1	.((((((((((((((.&.)))))))))))))).	GTCmATGATGGGATAAG&ATTGTCCTATTATGAA
SNORD90_Mus.musculus	ENSMUST00000160643	Srgn-25046	-18.1	((((((.((((((((((.&.)))))))))).))))))	GTTTCmAGAATGGGACAAC&ATTGTCCTATTATGAAAT
SNORD90_Mus.musculus	ENSMUST00000140843	Stard9-18145	-18.1	.(((((((((((((.&.))))))))))))).	ATTCmATAATGGGACC&TGTCCTATTATGAAA
SNORD90_Mus.musculus	ENSMUST00000041618	Taf4-9461	-18.1	.(((((((((((.((((.&.)))).))))))))))).	ATCmATGGTGGGAAGATCT&TGATTGTCCTATTATGAA
SNORD90_Mus.musculus	ENSMUST00000218637	Unc5b-19367	-18.1	((((((((((((((.((.&.)).))))))))))))))	GTTTCmATAGTAGGAGAGC&ATTGTCCTATTATGAAAT
SNORD90_Mus.musculus	ENSMUST00000023580	Usp25-24631	-18.1	(((((((..(((((((((.&.)))))))))..)))))))	GTTTCmATTCTGGGGCAGTA&GATTGTCCTATTATGAAAT
SNORD90_Mus.musculus	ENSMUST00000135289	Wdr53-2350	-18.1	.((((((((((((((.&.)))))))))))))).	ATTCmATAGTAGGATAT&TTGTCCTATTATGAAA
SNORD90_Mus.musculus	ENSMUST00000108045	Tbx4-17422	-18.09	.((((....(((((((((.&.)))))))))....)))).	CTTCmAGTGGGGGACGATCA&TGATTGTCCTATTATGAAA
SNORD90_Mus.musculus	ENSMUST00000049060	Cep135-6978	-18.03	(((((.....(((((((((.&.))))))))).....)))))	GTTTCmTCAAGAGGACAGTCA&TGATTGTCCTATTATGAAAT
SNORD90_Mus.musculus	ENSMUST00000074653	8030462N17Rik-42842	-18	.((((((((.(((((((((.&.))))))))).)))))))).	TTTTCmATGGGGGGGCAGTTT&TGATTGTCCTATTATGAAAT
SNORD90_Mus.musculus	ENSMUST00000011400	Adam19-30409	-18	.(((((((((.(((((((.&.))))))).))))))))).	CTTCmATAGTATGGCAGTCT&TGATTGTCCTATTATGAAA
SNORD90_Mus.musculus	ENSMUST00000204916	Adprhl1-20048	-18	.(((((..((((((((((.&.))))))))))..))))).	CTTCmATTCTGGGACAATTG&TGATTGTCCTATTATGAAA
SNORD90_Mus.musculus	ENSMUST00000200715	Agk-23315	-18	((..(.(((((((((((((.&.))))))))))))).)..))	GTGGCmCTGGTAGGGCAGTCA&TGATTGTCCTATTATGAAAT
SNORD90_Mus.musculus	ENSMUST00000150434	Brwd3-44206	-18	.(((((((((((.(((((.&.))))).))))))))))).	GTTCmATAGTAGGCTAGTCC&TGATTGTCCTATTATGAAA
SNORD90_Mus.musculus	ENSMUST00000057653	Car5a-26984	-18	.(((((((((((((.&.))))))))))))).	GTCmATGGTAGGGCAT&TTGTCCTATTATGAA
SNORD90_Mus.musculus	ENSMUST00000194170	Cd244a-10219	-18	.(((((((((((.((((.&.)))).))))))))))).	GTCmATGGTGGGAAGATCT&TGATTGTCCTATTATGAA
SNORD90_Mus.musculus	ENSMUST00000016640	Cd274-14474	-18	.(((((((((((((.&.))))))))))))).	GTTCmATAGTGGGACC&TGTCCTATTATGAAA
SNORD90_Mus.musculus	ENSMUST00000109102	Cdyl2-7653	-18	.((((((((((((.(((.&.))).)))))))))))).	CTTCmATGATGGGAGAATG&GATTGTCCTATTATGAAA
SNORD90_Mus.musculus	ENSMUST00000225927	Celf4-53628	-18	.(((((..(((((((((.&.)))))))))..))))).	CTCmATGCCAGGGCAGTCA&TGATTGTCCTATTATGAA
SNORD90_Mus.musculus	ENSMUST00000187935	Cep57l1-10382	-18	.((((((((((((((.&.)))))))))))))).	ATCmATGGTAGGATAAG&ATTGTCCTATTATGAA
SNORD90_Mus.musculus	ENSMUST00000124450	Chn1-5272	-18	.(((((((((((((.&.))))))))))))).	CTCmATGATGGGGCAC&TTGTCCTATTATGAA
SNORD90_Mus.musculus	ENSMUST00000059091	Clca3a1-13688	-18	.((.(((((((((((((.&.))))))))))))).)).	CTCmTTAGTAGGACAGTTG&TGATTGTCCTATTATGAA
SNORD90_Mus.musculus	ENSMUST00000169371	Cntln-69751	-18	.(((((((((((((.&.))))))))))))).	GTTCmATAATGGGACC&TGTCCTATTATGAAA
SNORD90_Mus.musculus	ENSMUST00000121963	Col6a4-77310	-18	.(((((.(((((((((((.&.))))))))))).))))).	CTTCmATTATAGGGCAATTC&TGATTGTCCTATTATGAAA
SNORD90_Mus.musculus	ENSMUST00000073379	Dcc-776381	-18	.(((.((((((((((((.&.)))))))))))).))).	CTCmAGGATAGGGCAATTG&TGATTGTCCTATTATGAA
SNORD90_Mus.musculus	ENSMUST00000044188	Dipk2b-599	-18	.(((((((((((((.((.&.)).))))))))))))).	TTTTCmATAATGGGAGGAA&ATTGTCCTATTATGAAAT
SNORD90_Mus.musculus	ENSMUST00000155142	Eif4g3-32553	-18	.((((((((((((((.&.)))))))))))))).	CTTTCmATGGTGGGGCT&TGTCCTATTATGAAAT
SNORD90_Mus.musculus	ENSMUST00000211627	Erc2-109931	-18	.((((((.((((((((((&)))))))))).)))))).	ATCmATGAGGGGGCAATTA&TGATTGTCCTATTATGAA
SNORD90_Mus.musculus	ENSMUST00000026635	Farp1-64161	-18	.((((((((((((((.&.)))))))))))))).	CTCmATGATGGGATAAG&ATTGTCCTATTATGAA
SNORD90_Mus.musculus	ENSMUST00000161895	Fhit-1532355	-18	.((((((((((((((.&.)))))))))))))).	ATCmGTGGTGGGGCAGC&ATTGTCCTATTATGAA
SNORD90_Mus.musculus	ENSMUST00000179394	Fhit-65880	-18	.(((((((((((((.&.))))))))))))).	CTTCmATAATAGGGCT&TGTCCTATTATGAAA
SNORD90_Mus.musculus	ENSMUST00000127664	Galnt2l-362275	-18	.(((((((((((((((.&.))))))))))))))).	ATTCmATGGTGGGATAGC&ATTGTCCTATTATGAAA
SNORD90_Mus.musculus	ENSMUST00000136258	Gda-12432	-18	.(((((((.(((((((((.&.))))))))).))))))).	CTTCmATGAAAGGGCAATTT&TGATTGTCCTATTATGAAA
SNORD90_Mus.musculus	ENSMUST00000207546	Gm45194-53676	-18	.((.(((((((((((((.&.))))))))))))).)).	CTCmTTAGTAGGATAATCT&TGATTGTCCTATTATGAA
SNORD90_Mus.musculus	ENSMUST00000078849	Gpc6-639687	-18	.(((.((((((((((((.&.)))))))))))).))).	ATCmAGAATAGGATAATCC&TGATTGTCCTATTATGAA
SNORD90_Mus.musculus	ENSMUST00000105522	H60b-1492	-18	.((((((((((((((.&.)))))))))))))).	GTCmGTGGTGGGACGGG&ATTGTCCTATTATGAA
SNORD90_Mus.musculus	ENSMUST00000208839	Insr-31779	-18	.(((..(((((((((((.&.)))))))))))..))).	CTCmAAGGTGGGACAATTG&TGATTGTCCTATTATGAA
SNORD90_Mus.musculus	ENSMUST00000093192	Insyn2b-53001	-18	.((((((((((((((.&.)))))))))))))).	CTTTCmATAATGGGGCC&TGTCCTATTATGAAAT
SNORD90_Mus.musculus	ENSMUST00000172581	Jarid2-82413	-18	.((((..(((((((((((.&.)))))))))))..)))).	GTTCmACTGTAGGGCAGTTG&TGATTGTCCTATTATGAAA
SNORD90_Mus.musculus	ENSMUST00000125692	Kcnj16-19939	-18	(((((((((.((((((((.&.)))))))).)))))))))	ATTTCmATGGAGGGGCAGTA&GATTGTCCTATTATGAAAT
SNORD90_Mus.musculus	ENSMUST00000128402	Kif26a-6716	-18	.(((((..(((((((((.&.)))))))))..))))).	CTCmATGCAGGGACAGTCA&TGATTGTCCTATTATGAA
SNORD90_Mus.musculus	ENSMUST00000146205	Malrd1-702080	-18	.((((((((((.((((((.&.)))))).)))))))))).	CTTCmATAATGGTACAATCT&TGATTGTCCTATTATGAAA
SNORD90_Mus.musculus	ENSMUST00000167462	Mast4-136333	-18	.(((((((((((((.((((.&.)))).))))))))))))).	TTTTCmATAATAGGAAAGTTG&TGATTGTCCTATTATGAAAT
SNORD90_Mus.musculus	ENSMUST00000227644	Mbnl2-45459	-18	.((((((.(.(((((((((.&.))))))))).).)))))).	TTTTCmGTCACAGGACAATCA&TGATTGTCCTATTATGAAAT
SNORD90_Mus.musculus	ENSMUST00000209953	Mfhas1-23705	-18	.((((.(((((((((((.&.))))))))))).)))).	CTTCmACAATAGGACAGTG&GATTGTCCTATTATGAAA
SNORD90_Mus.musculus	ENSMUST00000156751	Mgat4c-13929	-18	((((((((((((((.(((.&.))).))))))))))))))	GTTTCmATGATAGGAAAGTA&GATTGTCCTATTATGAAAT
SNORD90_Mus.musculus	ENSMUST00000121875	Myo5b-243548	-18	((((((((((((((.((.&.)).))))))))))))))	ATTTCmATGGTAGGAGAAG&ATTGTCCTATTATGAAAT
SNORD90_Mus.musculus	ENSMUST00000030018	Nans-10210	-18	.((((((..(((((((((.&.)))))))))..)))))).	CTTTCmGTTTTGGGACAGTG&GATTGTCCTATTATGAAAT
SNORD90_Mus.musculus	ENSMUST00000218645	Nkain2-624503	-18	(((((((((.(((((((.&.))))))).)))))))))	GTTTCmATAAAAGGGCAAG&ATTGTCCTATTATGAAAT
SNORD90_Mus.musculus	ENSMUST00000172631	Pear1-11190	-18	((..(((((((((((((.&.)))))))))))))..))	GTGGCmATGATAGGGCAGG&ATTGTCCTATTATGAAAT
SNORD90_Mus.musculus	ENSMUST00000068702	Phf21a-2745	-18	.((((((((((((((.&.)))))))))))))).	ATCmATAGTGGGGCGGC&ATTGTCCTATTATGAA
SNORD90_Mus.musculus	ENSMUST00000103064	Pitpnc1-27992	-18	.((.((((((((((((((&)))))))))))))).)).	GTCmCTGATGGGACAGTTA&TGATTGTCCTATTATGAA
SNORD90_Mus.musculus	ENSMUST00000156184	Pld5-23128	-18	.(((((((((.((((((.&.)))))).))))))))).	GTCmATAGTAGCACAATCA&TGATTGTCCTATTATGAA
SNORD90_Mus.musculus	ENSMUST00000218584	Ptprk-359973	-18	.((((((((((((((.&.)))))))))))))).	ATTCmATAATAGGATAC&TTGTCCTATTATGAAA
SNORD90_Mus.musculus	ENSMUST00000101234	Rgs6-444619	-18	.(((((((((((((.&.))))))))))))).	CTCmATAATGGGGCAT&TTGTCCTATTATGAA
SNORD90_Mus.musculus	ENSMUST00000127639	Skap1-51083	-18	.(((((..(((((((((.&.)))))))))..))))).	TTTTCmAGGGTAGGACAGA&ATTGTCCTATTATGAAAT
SNORD90_Mus.musculus	ENSMUST00000105686	Slc25a33-862	-18	.(((((((((((.(((.&.))).))))))))))).	ATCmATGATAGGAGGATA&GATTGTCCTATTATGAA
SNORD90_Mus.musculus	ENSMUST00000036195	Slc35d1-42236	-18	.((((.(((.(((((((((.&.))))))))).))).)))).	TTTTCmTTAAAGGGACAATCA&TGATTGTCCTATTATGAAAT
SNORD90_Mus.musculus	ENSMUST00000111756	Sorcs1-185445	-18	.((((.(((((((((((.&.))))))))))).)))).	CTTCmAGAATAGGACAGTA&GATTGTCCTATTATGAAA
SNORD90_Mus.musculus	ENSMUST00000045303	Spns2-22367	-18	.(((((((((((((.&.))))))))))))).	ATTCmATGGTAGGACC&TGTCCTATTATGAAA
SNORD90_Mus.musculus	ENSMUST00000231481	Ssbp2-209629	-18	.((((((((((((((.&.)))))))))))))).	CTCmATGATAGGATAGG&ATTGTCCTATTATGAA
SNORD90_Mus.musculus	ENSMUST00000062306	Stpg2-212410	-18	.((((..((((((((((.&.))))))))))..)))).	ATCmATCTTGGGATAGTCA&TGATTGTCCTATTATGAA
SNORD90_Mus.musculus	ENSMUST00000203450	Syn2-42869	-18	.(((((((((.(((((((.&.))))))).))))))))).	CTTCmGTGATGTGACAGTCT&TGATTGTCCTATTATGAAA
SNORD90_Mus.musculus	ENSMUST00000207999	Tacc2-43090	-18	.(((((((((((.((((.&.)))).))))))))))).	CTCmATGGTAGGAGAGTTG&TGATTGTCCTATTATGAA
SNORD90_Mus.musculus	ENSMUST00000211812	Tenm3-62121	-18	.((((..(((((((((((&)))))))))))..)))).	CTCmATTTTAGGACGATTA&TGATTGTCCTATTATGAA
SNORD90_Mus.musculus	ENSMUST00000039500	Tmc1-115967	-18	.(((((((((((((.&.))))))))))))).	ATCmATGGTAGGGCAC&TTGTCCTATTATGAA
SNORD90_Mus.musculus	ENSMUST00000080141	Tmem117-13760	-18	(((((((((.(((((((.&.))))))).)))))))))	ATTTCmATAAAAGGACAGA&ATTGTCCTATTATGAAAT
SNORD90_Mus.musculus	ENSMUST00000154400	Tmem185a-704	-18	.(((.((((((((((((.&.)))))))))))).))).	ATTCmCTAATAGGACAGTG&GATTGTCCTATTATGAAA
SNORD90_Mus.musculus	ENSMUST00000176034	Tox3-61259	-18	.((((((((((((.&.)))))))))))).	ATCmATGATAGGACT&TGTCCTATTATGAA
SNORD90_Mus.musculus	ENSMUST00000123359	Tsen2-8562	-18	.((((((((((((.&.)))))))))))).	ATCmATGGTAGGACG&TGTCCTATTATGAA
SNORD90_Mus.musculus	ENSMUST00000021343	Tshr-43462	-18	.((((((..((((((.(((.&.))).))))))..)))))).	TTTTCmATTTTAGGACTGTCT&TGATTGTCCTATTATGAAAT
SNORD90_Mus.musculus	ENSMUST00000236879	Wdr7-177099	-18	.(((((..(((((((((.&.)))))))))..))))).	ATCmATGTAAGGGCAGTCA&TGATTGTCCTATTATGAA
SNORD90_Mus.musculus	ENSMUST00000230319	Zfpm2-241800	-18	.(((((..((((((((((.&.))))))))))..))))).	CTTTCmAAGGTAGGACGGTA&GATTGTCCTATTATGAAAT
SNORD90_Mus.musculus	ENSMUST00000044823	Zswim5-69068	-18	.((((.((((((((.(((.&.))).)))))))).)))).	ATTCmAGGATAGGACTATCA&TGATTGTCCTATTATGAAA
SNORD90_Mus.musculus	ENSMUST00000006949	Tph2-20915	-17.99	.((((....(((((((((.&.)))))))))....)))).	ATTCmAGCAGGGGGCAGTCA&TGATTGTCCTATTATGAAA
SNORD90_Mus.musculus	ENSMUST00000020231	Btbd11-91776	-17.95	.(((...(((((((((((.&.)))))))))))...))).	ATTCmTACATGGGACAGTCA&TGATTGTCCTATTATGAAA
SNORD90_Mus.musculus	ENSMUST00000028188	Fibcd1-18408	-17.95	.((((...((((((((((.&.))))))))))...)))).	CTTCmAGACTAGGACGATCT&TGATTGTCCTATTATGAAA
SNORD90_Mus.musculus	ENSMUST00000199261	Ldb2-160111	-17.95	.((((...(((((((((.&.)))))))))...)))).	GTCmATTTGAGGACAATCT&TGATTGTCCTATTATGAA
SNORD90_Mus.musculus	ENSMUST00000101564	Lrguk-6818	-17.95	.((((...((((((((((.&.))))))))))...)))).	CTTCmAGGCTGGGACAGTCT&TGATTGTCCTATTATGAAA
SNORD90_Mus.musculus	ENSMUST00000042986	Plcl1-218108	-17.95	.((((...(((((((((.&.)))))))))...)))).	GTCmATTTGAGGACAGTCT&TGATTGTCCTATTATGAA
SNORD90_Mus.musculus	ENSMUST00000142762	Unc5c-146035	-17.95	.(((((...(((((((((.&.)))))))))...))))).	ATTCmATTTGAGGGCAATCC&TGATTGTCCTATTATGAAA
SNORD90_Mus.musculus	ENSMUST00000159654	Ackr3-2983	-17.9	(((((..(((((((((.((.&.)).)))))))))..)))))	GTTTCmTGGATGGGACATTCA&TGATTGTCCTATTATGAAAT
SNORD90_Mus.musculus	ENSMUST00000030971	Adgra3-80353	-17.9	.((((..(((((((((((.&.)))))))))))..)))).	CTTCmAGGGTGGGGCGATTT&TGATTGTCCTATTATGAAA
SNORD90_Mus.musculus	ENSMUST00000069097	Ago3-57897	-17.9	.((((((((((((((.&.)))))))))))))).	CTCmATAGTGGGATAAG&ATTGTCCTATTATGAA
SNORD90_Mus.musculus	ENSMUST00000035719	Ankrd6-59959	-17.9	(((((((((.(((((((.&.))))))).)))))))))	ATTTCmATGAGAGGGCAAA&ATTGTCCTATTATGAAAT
SNORD90_Mus.musculus	ENSMUST00000160063	Apbb2-118061	-17.9	.(((((.((((((((.(((.&.))).)))))))).))))).	CTTTCmACAATAGGACTGTCT&TGATTGTCCTATTATGAAAT
SNORD90_Mus.musculus	ENSMUST00000215397	Arhgap42-15602	-17.9	.(((((((((((((.&.))))))))))))).	GTTCmGTGGTAGGACT&TGTCCTATTATGAAA
SNORD90_Mus.musculus	ENSMUST00000061350	Atp13a3-37115	-17.9	.(((((((((((((.((.&.)).))))))))))))).	TTTTCmATAATAGGAGAAA&ATTGTCCTATTATGAAAT
SNORD90_Mus.musculus	ENSMUST00000156430	Bach2-20637	-17.9	.((((..((((((.((((.&.)))).))))))..)))).	ATTCmAGGGTAGGAGAGTCT&TGATTGTCCTATTATGAAA
SNORD90_Mus.musculus	ENSMUST00000182095	Cacng3-45323	-17.9	.((((((((((((.&.)))))))))))).	GTCmATGGTAGGACG&TGTCCTATTATGAA
SNORD90_Mus.musculus	ENSMUST00000140042	Carmil1-120750	-17.9	((((((.((((((((((.&.)))))))))).))))))	ATTTCmAGAATAGGACAGA&ATTGTCCTATTATGAAAT
SNORD90_Mus.musculus	ENSMUST00000018337	Cdc73-54201	-17.9	.(((((((((((((.&.))))))))))))).	ATTCmATGATAGGGCC&TGTCCTATTATGAAA
SNORD90_Mus.musculus	ENSMUST00000148836	Cdh13-637981	-17.9	.((((((((((((.&.)))))))))))).	GTCmATGATAGGACT&TGTCCTATTATGAA
SNORD90_Mus.musculus	ENSMUST00000212939	Cklf-6371	-17.9	.((((((.(((((((((.&.))))))))).)))))).	TTTTCmATCGTGGGACAAG&ATTGTCCTATTATGAAAT
SNORD90_Mus.musculus	ENSMUST00000026750	Cnksr2-205396	-17.9	.((((((((((((.&.)))))))))))).	ATCmATAGTAGGACT&TGTCCTATTATGAA
SNORD90_Mus.musculus	ENSMUST00000238846	Col25a1-48893	-17.9	.(((((((((((((.&.))))))))))))).	CTCmATGGTAGGGCAT&TTGTCCTATTATGAA
SNORD90_Mus.musculus	ENSMUST00000071563	Cracr2a-21640	-17.9	.((((((((((((.&.)))))))))))).	ATCmATAATAGGACT&TGTCCTATTATGAA
SNORD90_Mus.musculus	ENSMUST00000224789	Dapk1-2392	-17.9	.((((((((((.((((((.&.)))))).)))))))))).	CTTCmATGGTAGAACAGTCT&TGATTGTCCTATTATGAAA
SNORD90_Mus.musculus	ENSMUST00000109567	Dlgap4-86455	-17.9	.((((((((.(((((((.&.))))))).)))))))).	CTCmATAGTGAGACAGTCG&TGATTGTCCTATTATGAA
SNORD90_Mus.musculus	ENSMUST00000191306	Dner-34117	-17.9	.(((((((((((.((((.&.)))).))))))))))).	CTCmATAGTAGGGGGATTG&TGATTGTCCTATTATGAA
SNORD90_Mus.musculus	ENSMUST00000025831	Dock8-98789	-17.9	.((((((((((((.(((.&.))).)))))))))))).	CTCmATAATAGGACCGTTT&TGATTGTCCTATTATGAA
SNORD90_Mus.musculus	ENSMUST00000097495	Dok6-126333	-17.9	(((((((((.(((((((.&.))))))).)))))))))	GTTTCmATAGGAGGACAGG&ATTGTCCTATTATGAAAT
SNORD90_Mus.musculus	ENSMUST00000225110	Dsc3-37113	-17.9	(((((((..(((((.((((.&.)))).)))))..)))))))	GTTTCmATTCTAGGAGAGTCT&TGATTGTCCTATTATGAAAT
SNORD90_Mus.musculus	ENSMUST00000144388	Focad-13515	-17.9	.(((..((((((((((((.&.))))))))))))..))).	ATTCmTCAATGGGATAATCG&TGATTGTCCTATTATGAAA
SNORD90_Mus.musculus	ENSMUST00000068595	Galnt13-548427	-17.9	.(((((((((((.((((.&.)))).))))))))))).	GTCmATGATAGGAGGGTTT&TGATTGTCCTATTATGAA
SNORD90_Mus.musculus	ENSMUST00000059279	Gm884-2449	-17.9	.((((((.(((((((((.&.))))))))).)))))).	ATCmATGAGGGGACAATTC&TGATTGTCCTATTATGAA
SNORD90_Mus.musculus	ENSMUST00000156539	Hpd-4347	-17.9	.(((((((((((((.&.))))))))))))).	CTTCmATGGTGGGACT&TGTCCTATTATGAAA
SNORD90_Mus.musculus	ENSMUST00000189301	Il17f-5502	-17.9	.((((.(((((((((((.&.))))))))))).)))).	ATTCmACAATGGGACAATG&GATTGTCCTATTATGAAA
SNORD90_Mus.musculus	ENSMUST00000169387	Inpp4b-47817	-17.9	.(((..(((((((((((.&.)))))))))))..))).	GTCmGGGGTGGGACAGTTG&TGATTGTCCTATTATGAA
SNORD90_Mus.musculus	ENSMUST00000185762	Iqank1-16065	-17.9	.(((((((((((((.&.))))))))))))).	ATCmGTGGTGGGACAC&TTGTCCTATTATGAA
SNORD90_Mus.musculus	ENSMUST00000203995	Itpr1-117227	-17.9	.((((((((.((((((((.&.)))))))).)))))))).	TTTTCmATAGCAGGGCAGTG&GATTGTCCTATTATGAAAT
SNORD90_Mus.musculus	ENSMUST00000130039	Lgi1-33919	-17.9	.(((((((((((((.&.))))))))))))).	GTTCmATGATGGGGCT&TGTCCTATTATGAAA
SNORD90_Mus.musculus	ENSMUST00000147421	Mfsd6-18548	-17.9	.(((((((((((.((((.&.)))).))))))))))).	GTCmATAATAGGAGAATTT&TGATTGTCCTATTATGAA
SNORD90_Mus.musculus	ENSMUST00000156751	Mgat4c-316225	-17.9	(((((((..(((((((((.&.)))))))))..)))))))	GTTTCmATTTTAGGATAGTA&GATTGTCCTATTATGAAAT
SNORD90_Mus.musculus	ENSMUST00000211792	Msantd2-14754	-17.9	(((((((((((((((.&.)))))))))))))))	GTTTCmATAGTGGGATC&TGTCCTATTATGAAAT
SNORD90_Mus.musculus	ENSMUST00000168839	Myo9b-15037	-17.9	.(((((((((((((.&.))))))))))))).	CTTCmATAGTGGGACC&TGTCCTATTATGAAA
SNORD90_Mus.musculus	ENSMUST00000128674	Nacc2-2959	-17.9	.(((((((((((.((((.&.)))).))))))))))).	GTCmATAATAGGAGAGTTC&TGATTGTCCTATTATGAA
SNORD90_Mus.musculus	ENSMUST00000115236	Ntm-4838	-17.9	.((((((((((((.(((.&.))).)))))))))))).	CTCmATAGTGGGACTATTG&TGATTGTCCTATTATGAA
SNORD90_Mus.musculus	ENSMUST00000160774	Osbpl9-116416	-17.9	.((((.((((((((((((.&.)))))))))))).)))).	CTTTCmTTAGTAGGGCAGTG&GATTGTCCTATTATGAAAT
SNORD90_Mus.musculus	ENSMUST00000022192	Pde8b-169380	-17.9	.((((((.(((((((((.&.))))))))).)))))).	CTCmGTGAGGGGACAGTTG&TGATTGTCCTATTATGAA
SNORD90_Mus.musculus	ENSMUST00000202409	Poln-36608	-17.9	.((((((..(((((((((.&.)))))))))..)))))).	TTTTCmATTTTGGGGCAATA&GATTGTCCTATTATGAAAT
SNORD90_Mus.musculus	ENSMUST00000134144	Rgs10-14479	-17.9	(((((.(((((((.(((((.&.))))).))))))).)))))	GTTTCmCTAGTGGGTCAGTCC&TGATTGTCCTATTATGAAAT
SNORD90_Mus.musculus	ENSMUST00000196618	Sema3d-31312	-17.9	((..(((((((((((((.&.)))))))))))))..))	GTGGCmATGGTGGGACAAC&ATTGTCCTATTATGAAAT
SNORD90_Mus.musculus	ENSMUST00000036938	Slc7a15-6914	-17.9	.(((((..(((((((((.&.)))))))))..))))).	GTCmATGTAGGGGCAATCA&TGATTGTCCTATTATGAA
SNORD90_Mus.musculus	ENSMUST00000045303	Spns2-31789	-17.9	((((((((((((((.((.&.)).))))))))))))))	ATTTCmATAATGGGAGAGG&ATTGTCCTATTATGAAAT
SNORD90_Mus.musculus	ENSMUST00000017692	Suz12-25982	-17.9	.(((((..(((((((((.&.)))))))))..))))).	GTCmATGTAAGGGCAGTCA&TGATTGTCCTATTATGAA
SNORD90_Mus.musculus	ENSMUST00000067689	Tnrc6b-37505	-17.9	.((((.(((.(((((((((.&.))))))))).))).)))).	CTTTCmTTAAAGGGACAGTCA&TGATTGTCCTATTATGAAAT
SNORD90_Mus.musculus	ENSMUST00000153457	Txnrd2-17074	-17.9	.(((..(((((((((((.&.)))))))))))..))).	CTCmAGGGTGGGACAGTTT&TGATTGTCCTATTATGAA
SNORD90_Mus.musculus	ENSMUST00000202362	Uso1-21035	-17.9	.(((.((((((((((((.&.)))))))))))).))).	ATCmAGGATGGGACAGTTC&TGATTGTCCTATTATGAA
SNORD90_Mus.musculus	ENSMUST00000140566	Xxylt1-52306	-17.9	.((((((..(((((((.((.&.)).)))))))..)))))).	CTTTCmATCTTAGGACATTCT&TGATTGTCCTATTATGAAAT
SNORD90_Mus.musculus	ENSMUST00000035840	Zdhhc5-17148	-17.9	((((((.((((((((((((.&.)))))))))))).))))))	GTTTCmAAAATGGGATAATTT&TGATTGTCCTATTATGAAAT
SNORD90_Mus.musculus	ENSMUST00000239133	Filip1-106288	-17.85	.((((...(((((((((.&.)))))))))...)))).	ATCmATCTGGGGACAGTCA&TGATTGTCCTATTATGAA
SNORD90_Mus.musculus	ENSMUST00000154148	Gm37240-230058	-17.85	.((((((...(((((((((.&.)))))))))...)))))).	TTTTCmATTTAAGGGCAGTCT&TGATTGTCCTATTATGAAAT
SNORD90_Mus.musculus	ENSMUST00000060468	4930563M21Rik-15944	-17.8	.(((((((((((((.&.))))))))))))).	CTCmGTAGTAGGGCAC&TTGTCCTATTATGAA
SNORD90_Mus.musculus	ENSMUST00000076272	Abca15-11869	-17.8	.((((((((((((.&.)))))))))))).	CTCmATGATAGGACT&TGTCCTATTATGAA
SNORD90_Mus.musculus	ENSMUST00000112398	Adgrg2-51139	-17.8	.((((((((((((((.&.)))))))))))))).	TTTTCmATAATAGGATG&TGTCCTATTATGAAAT
SNORD90_Mus.musculus	ENSMUST00000033825	Adprhl1-17369	-17.8	.((((((((((((((.&.)))))))))))))).	GTCmATGATGGGATAGG&ATTGTCCTATTATGAA
SNORD90_Mus.musculus	ENSMUST00000160390	Agmo-142196	-17.8	.(((((((((((((.&.))))))))))))).	ATCmATGGTGGGGCAT&TTGTCCTATTATGAA
SNORD90_Mus.musculus	ENSMUST00000022275	Ankrd55-88980	-17.8	.((((((((((((.((((.&.)))).)))))))))))).	GTTCmATAGTAGGGGGGTTT&TGATTGTCCTATTATGAAA
SNORD90_Mus.musculus	ENSMUST00000113415	Apool-37616	-17.8	.((((..(((((((((((.&.)))))))))))..)))).	ATTCmAGCATGGGATAATCA&TGATTGTCCTATTATGAAA
SNORD90_Mus.musculus	ENSMUST00000171937	Arhgap35-116719	-17.8	.((((((((((((.(((.&.))).)))))))))))).	CTCmATGGTGGGACTGTTG&TGATTGTCCTATTATGAA
SNORD90_Mus.musculus	ENSMUST00000027393	Bard1-60380	-17.8	(((((((((((((((.&.)))))))))))))))	GTTTCmATAATGGGATT&TGTCCTATTATGAAAT
SNORD90_Mus.musculus	ENSMUST00000144558	C1qtnf7-9698	-17.8	((((((((((((.((((((.&.)))))).))))))))))))	GTTTCmATGGTAGAACAGTTG&TGATTGTCCTATTATGAAAT
SNORD90_Mus.musculus	ENSMUST00000094464	Casz1-36595	-17.8	.((((((((((((((.&.)))))))))))))).	GTCmATGGTGGGGCGGG&ATTGTCCTATTATGAA
SNORD90_Mus.musculus	ENSMUST00000152779	Cdh2-20864	-17.8	.((((((((((((.&.)))))))))))).	GTCmATAGTAGGACT&TGTCCTATTATGAA
SNORD90_Mus.musculus	ENSMUST00000114641	Cntnap2-94639	-17.8	.((((((((((((.(((.&.))).)))))))))))).	GTCmATGATAGGACCATTT&TGATTGTCCTATTATGAA
SNORD90_Mus.musculus	ENSMUST00000086738	Cntnap5b-268229	-17.8	(((((((((((((((.&.)))))))))))))))	GTTTCmATGATGGGATT&TGTCCTATTATGAAAT
SNORD90_Mus.musculus	ENSMUST00000238846	Col25a1-3679	-17.8	.((((((.(((((((((.&.))))))))).)))))).	ATCmATAACAGGACAATTT&TGATTGTCCTATTATGAA
SNORD90_Mus.musculus	ENSMUST00000149453	Cyb5rl-11340	-17.8	.(((.((((((((((.((.&.)).)))))))))).))).	GTTCmTTGATAGGACATTCT&TGATTGTCCTATTATGAAA
SNORD90_Mus.musculus	ENSMUST00000164685	Cybb-17296	-17.8	.(((((..(((((((((.&.)))))))))..))))).	CTCmATACAAGGACAGTCT&TGATTGTCCTATTATGAA
SNORD90_Mus.musculus	ENSMUST00000042075	Dgki-160030	-17.8	.(((((((((((((.&.))))))))))))).	CTCmGTGGTGGGACAT&TTGTCCTATTATGAA
SNORD90_Mus.musculus	ENSMUST00000097495	Dok6-109751	-17.8	.(((((..(((((((((((.&.)))))))))))..))))).	TTTTCmACTGTGGGGCAATTC&TGATTGTCCTATTATGAAAT
SNORD90_Mus.musculus	ENSMUST00000026014	Efhc2-109163	-17.8	.(((((.(((((((.((((.&.)))).))))))).))))).	CTTTCmAGAATAGGAGAATCT&TGATTGTCCTATTATGAAAT
SNORD90_Mus.musculus	ENSMUST00000074046	Elmo2-2045	-17.8	(((((((((.(((((((.&.))))))).)))))))))	GTTTCmGTAAGAGGACGAG&ATTGTCCTATTATGAAAT
SNORD90_Mus.musculus	ENSMUST00000226576	Enox1-25547	-17.8	((((((((.((((((((.(.&.).)))))))).))))))))	GTTTCmATGTTGGGGCAAACA&TGATTGTCCTATTATGAAAT
SNORD90_Mus.musculus	ENSMUST00000114627	Etl4-129775	-17.8	.((((..(((((((((.&.)))))))))..)))).	GTTCmACGGTGGGACAGA&ATTGTCCTATTATGAAA
SNORD90_Mus.musculus	ENSMUST00000115052	Fam107b-104155	-17.8	.((((((((((((.&.)))))))))))).	GTCmATGATAGGGCG&TGTCCTATTATGAA
SNORD90_Mus.musculus	ENSMUST00000081746	Fam214a-29024	-17.8	.((..((((((((((((.&.))))))))))))..)).	CTCmCGGATGGGACAGTCT&TGATTGTCCTATTATGAA
SNORD90_Mus.musculus	ENSMUST00000179394	Fhit-175961	-17.8	.((((((((.(((((((.&.))))))).)))))))).	TTTTCmATGAAAGGACAAA&ATTGTCCTATTATGAAAT
SNORD90_Mus.musculus	ENSMUST00000160261	Fstl5-86515	-17.8	(((((((((.(((((((.&.))))))).)))))))))	ATTTCmATAAAAGGGCAAA&ATTGTCCTATTATGAAAT
SNORD90_Mus.musculus	ENSMUST00000127664	Galnt2l-1553201	-17.8	.(((((((.(((((((((.&.))))))))).))))))).	ATTCmATAGCAGGGCAGTTT&TGATTGTCCTATTATGAAA
SNORD90_Mus.musculus	ENSMUST00000209690	Gm45785-10920	-17.8	.((((((.(((((((((.&.))))))))).)))))).	ATCmATAAGGGGGCAGTTG&TGATTGTCCTATTATGAA
SNORD90_Mus.musculus	ENSMUST00000101405	Gsdme-17411	-17.8	.((((((.(((((((((.&.))))))))).)))))).	CTTCmATACTAGGGCAATA&GATTGTCCTATTATGAAA
SNORD90_Mus.musculus	ENSMUST00000232162	Iqcb1-14784	-17.8	.(((((.((((((((.((.&.)).)))))))).))))).	CTTCmATTATAGGGCATTCA&TGATTGTCCTATTATGAAA
SNORD90_Mus.musculus	ENSMUST00000086835	Kdm4b-52259	-17.8	.(((.((((((((((((.&.)))))))))))).))).	ATCmACAGTAGGGCAGTTG&TGATTGTCCTATTATGAA
SNORD90_Mus.musculus	ENSMUST00000022666	Klhl1-17973	-17.8	.((((((.(((((((((.&.))))))))).)))))).	ATCmATAAAAGGACAATTT&TGATTGTCCTATTATGAA
SNORD90_Mus.musculus	ENSMUST00000093007	L3mbtl4-455059	-17.8	.(((((((((((((.((.&.)).))))))))))))).	TTTTCmATGATGGGAGGAC&ATTGTCCTATTATGAAAT
SNORD90_Mus.musculus	ENSMUST00000176067	Lmx1b-73344	-17.8	.(((..((((((((((((.&.))))))))))))..))).	GTTCmTGGGTGGGGCAGTCT&TGATTGTCCTATTATGAAA
SNORD90_Mus.musculus	ENSMUST00000126399	Lrrtm4-224090	-17.8	.(((((.((((((((((.&.)))))))))).))))).	TTTTCmAAGATAGGACAGA&ATTGTCCTATTATGAAAT
SNORD90_Mus.musculus	ENSMUST00000153422	Lypd6b-42283	-17.8	.((((((.(((((((((.&.))))))))).)))))).	CTTCmATGTTGGGACAATA&GATTGTCCTATTATGAAA
SNORD90_Mus.musculus	ENSMUST00000121198	Magi3-17715	-17.8	((((((.((((((((((.&.)))))))))).))))))	ATTTCmAAAATAGGGCAAG&ATTGTCCTATTATGAAAT
SNORD90_Mus.musculus	ENSMUST00000020732	Obscn-19007	-17.8	.(((..((((((((((.&.))))))))))..))).	ATCmACGGTGGGGCAGTG&GATTGTCCTATTATGAA
SNORD90_Mus.musculus	ENSMUST00000124751	Pcsk2-20841	-17.8	.((((.(((((((((((.&.))))))))))).)))).	CTCmATCATAGGGCAGTTG&TGATTGTCCTATTATGAA
SNORD90_Mus.musculus	ENSMUST00000025618	Pcsk5-200134	-17.8	.((((((.(((((((((.&.))))))))).)))))).	CTTCmATGCTGGGACAGTG&GATTGTCCTATTATGAAA
SNORD90_Mus.musculus	ENSMUST00000032770	Pgpep1l-2662	-17.8	.(((((((((((.((((.&.)))).))))))))))).	ATCmGTGGTGGGAAAGTCA&TGATTGTCCTATTATGAA
SNORD90_Mus.musculus	ENSMUST00000042026	Pkd2l1-44749	-17.8	.(((((.((((((((((.&.)))))))))).))))).	CTTCmGTCATAGGACAATG&GATTGTCCTATTATGAAA
SNORD90_Mus.musculus	ENSMUST00000174390	Plac1-16776	-17.8	.((((((((((((((.&.)))))))))))))).	ATTCmATAATGGGATAT&TTGTCCTATTATGAAA
SNORD90_Mus.musculus	ENSMUST00000076670	Plppr1-263501	-17.8	.((((((.((((((.(((.&.))).)))))).)))))).	GTTCmATATTAGGGCTATCA&TGATTGTCCTATTATGAAA
SNORD90_Mus.musculus	ENSMUST00000122902	Pnpla8-18959	-17.8	((((((((((.((((((.&.)))))).))))))))))	ATTTCmATAGTTGGACAAA&ATTGTCCTATTATGAAAT
SNORD90_Mus.musculus	ENSMUST00000182731	Ppfia1-23957	-17.8	((..(((((((((((((.&.)))))))))))))..))	GTGGCmATAGTAGGGCGAG&ATTGTCCTATTATGAAAT
SNORD90_Mus.musculus	ENSMUST00000176729	Ppp1r9a-95218	-17.8	.((((((((((((((.&.)))))))))))))).	GTCmATGATGGGATAGA&ATTGTCCTATTATGAA
SNORD90_Mus.musculus	ENSMUST00000026540	Prap1-1183	-17.8	.(((((((((((((.&.))))))))))))).	CTTCmATGATGGGGCT&TGTCCTATTATGAAA
SNORD90_Mus.musculus	ENSMUST00000129483	Rpap2-1682	-17.8	.(((..(.(((((((((.&.))))))))).)..))).	ATCmACGGAAGGACAGTCA&TGATTGTCCTATTATGAA
SNORD90_Mus.musculus	ENSMUST00000145908	Sdk1-483864	-17.8	.((((((((.(((((((.&.))))))).)))))))).	TTTTCmATGAAGGGACAAA&ATTGTCCTATTATGAAAT
SNORD90_Mus.musculus	ENSMUST00000000514	Serpinb8-18838	-17.8	((((((.((((((((((.&.)))))))))).))))))	ATTTCmAGGATGGGGCAAA&ATTGTCCTATTATGAAAT
SNORD90_Mus.musculus	ENSMUST00000212604	Sipa1l2-15588	-17.8	(((((((((((((((.&.)))))))))))))))	GTTTCmATGGTAGGATT&TGTCCTATTATGAAAT
SNORD90_Mus.musculus	ENSMUST00000109283	Slc2a13-37363	-17.8	.((((.((((((((((((.&.)))))))))))).)))).	CTTTCmCTGGTGGGACAGTA&GATTGTCCTATTATGAAAT
SNORD90_Mus.musculus	ENSMUST00000032985	Slco2b1-13194	-17.8	(((((((((.(((((((.&.))))))).)))))))))	GTTTCmATGGCAGGACAAA&ATTGTCCTATTATGAAAT
SNORD90_Mus.musculus	ENSMUST00000159300	Slf1-17755	-17.8	.(((((((((((((.&.))))))))))))).	GTTCmATAATGGGGCT&TGTCCTATTATGAAA
SNORD90_Mus.musculus	ENSMUST00000080141	Tmem117-120164	-17.8	.((((((((.(((((((.&.))))))).)))))))).	GTCmATAATAAGACAGTCT&TGATTGTCCTATTATGAA
SNORD90_Mus.musculus	ENSMUST00000044441	Tmem132d-221109	-17.8	.((((((..(((((.((((.&.)))).)))))..)))))).	TTTTCmATCTTAGGAGAGTCA&TGATTGTCCTATTATGAAAT
SNORD90_Mus.musculus	ENSMUST00000107692	Trim2-42466	-17.8	.(((((((((((((.&.))))))))))))).	CTCmATGGTAGGGCAC&TTGTCCTATTATGAA
SNORD90_Mus.musculus	ENSMUST00000219413	Usp15-16432	-17.8	.(((.(((((((((((((.&.))))))))))))).))).	CTTCmTTGATGGGACGATTT&TGATTGTCCTATTATGAAA
SNORD90_Mus.musculus	ENSMUST00000160990	Zhx2-96954	-17.8	.((((((((((((.&.)))))))))))).	GTCmATAATAGGACT&TGTCCTATTATGAA
SNORD90_Mus.musculus	ENSMUST00000025680	Lipf-606	-17.79	.(((((....(((((((((.&.)))))))))....))))).	CTTTCmGGTGGAGGGCAGTCA&TGATTGTCCTATTATGAAAT
SNORD90_Mus.musculus	ENSMUST00000159893	Tbce-11300	-17.79	(((((....((((((((((.&.))))))))))....)))))	GTTTCmTATCTGGGACAATCT&TGATTGTCCTATTATGAAAT
SNORD90_Mus.musculus	ENSMUST00000025004	Adgre4-73145	-17.75	((((((...(((((((((((&)))))))))))...))))))	ATTTCmAGGTTGGGGCAGTTA&TGATTGTCCTATTATGAAAT
SNORD90_Mus.musculus	ENSMUST00000232165	C2cd2-29616	-17.75	.(((...(((((((((((.&.)))))))))))...))).	GTTCmTTTGTGGGGCAGTCT&TGATTGTCCTATTATGAAA
SNORD90_Mus.musculus	ENSMUST00000078849	Gpc6-55821	-17.75	.((((...((((((((((.&.))))))))))...)))).	ATTCmAGGTTAGGATAATCA&TGATTGTCCTATTATGAAA
SNORD90_Mus.musculus	ENSMUST00000022980	Ndufb9-3983	-17.75	.((((...((((((((((.&.))))))))))...)))).	ATTCmAGCTTAGGATAGTCA&TGATTGTCCTATTATGAAA
SNORD90_Mus.musculus	ENSMUST00000154385	Nup62cl-22071	-17.75	(((((...(((((((((((.&.)))))))))))...)))))	ATTTCmTTTGTGGGACAGTTG&TGATTGTCCTATTATGAAAT
SNORD90_Mus.musculus	ENSMUST00000191975	Suco-1959	-17.75	.(((((...(((((((((.&.)))))))))...))))).	GTTCmATTTCAGGACAGTCT&TGATTGTCCTATTATGAAA
SNORD90_Mus.musculus	ENSMUST00000222604	1700001L19Rik-6462	-17.7	(((((((((.(((((((.&.))))))).)))))))))	GTTTCmATAAAAGGGCAAC&ATTGTCCTATTATGAAAT
SNORD90_Mus.musculus	ENSMUST00000113976	5430427O19Rik-12599	-17.7	.(((((((((((.((((.&.)))).))))))))))).	ATCmATGGTGGGAAAGTCT&TGATTGTCCTATTATGAA
SNORD90_Mus.musculus	ENSMUST00000135683	Acsm1-19329	-17.7	.(((((((((((((.&.))))))))))))).	ATTCmATGGTGGGACC&TGTCCTATTATGAAA
SNORD90_Mus.musculus	ENSMUST00000137448	Alad-8218	-17.7	((..(((((((((((((.&.)))))))))))))..))	GTGGCmATAATGGGGCAGA&ATTGTCCTATTATGAAAT
SNORD90_Mus.musculus	ENSMUST00000109112	Ankrd60-6168	-17.7	(((((.(((((((((((.&.))))))))))).)))))	GTTTCmCTGGTAGGACAGG&ATTGTCCTATTATGAAAT
SNORD90_Mus.musculus	ENSMUST00000182598	Ano4-11987	-17.7	.(((.(((((((((((.&.))))))))))).))).	ATCmAAGATAGGACAGTA&GATTGTCCTATTATGAA
SNORD90_Mus.musculus	ENSMUST00000085077	Arnt2-117716	-17.7	.((((((((((((.&.)))))))))))).	ATCmATGGTGGGACG&TGTCCTATTATGAA
SNORD90_Mus.musculus	ENSMUST00000140046	Asxl2-23300	-17.7	.(((((((((((.((((((.&.)))))).))))))))))).	TTTTCmATAGTAGCATAGTCA&TGATTGTCCTATTATGAAAT
SNORD90_Mus.musculus	ENSMUST00000167708	Atxn1-150085	-17.7	.((((((((((((((.&.)))))))))))))).	GTCmATAGTGGGATAGA&ATTGTCCTATTATGAA
SNORD90_Mus.musculus	ENSMUST00000180887	B3galt1-62960	-17.7	((((((..(((((((((.&.)))))))))..))))))	GTTTCmGAGGTGGGACAAA&ATTGTCCTATTATGAAAT
SNORD90_Mus.musculus	ENSMUST00000171799	BC049352-32410	-17.7	.((..((((((((((((.&.))))))))))))..)).	CTCmTGGGTAGGACAGTCT&TGATTGTCCTATTATGAA
SNORD90_Mus.musculus	ENSMUST00000156986	Cadps2-22036	-17.7	.((((((((((((((.&.)))))))))))))).	ATCmATGGTAGGATAGA&ATTGTCCTATTATGAA
SNORD90_Mus.musculus	ENSMUST00000040562	Cdh10-30728	-17.7	.((.(((((((((((((.&.))))))))))))).)).	CTCmCTAATGGGACAGTTG&TGATTGTCCTATTATGAA
SNORD90_Mus.musculus	ENSMUST00000025166	Cdh2-51946	-17.7	.((((((((((.(((((.&.))))).)))))))))).	CTCmATGATGGGCTAATCA&TGATTGTCCTATTATGAA
SNORD90_Mus.musculus	ENSMUST00000016172	Celsr1-44781	-17.7	.((((..((((((((.((.&.)).))))))))..)))).	CTTCmACTGTAGGACATTCG&TGATTGTCCTATTATGAAA
SNORD90_Mus.musculus	ENSMUST00000162295	Clstn2-27787	-17.7	.((((((((.(((((((.&.))))))).)))))))).	ATCmGTAGTGTGACAGTCA&TGATTGTCCTATTATGAA
SNORD90_Mus.musculus	ENSMUST00000153128	Cnnm4-10995	-17.7	.((((((((((((.((((&)))).)))))))))))).	ATCmGTGGTGGGACCGTTA&TGATTGTCCTATTATGAA
SNORD90_Mus.musculus	ENSMUST00000036862	Cog5-20894	-17.7	.((((((..(((((((((.&.)))))))))..)))))).	CTTCmATGTGGGGATAGTCA&TGATTGTCCTATTATGAAA
SNORD90_Mus.musculus	ENSMUST00000221177	Crppa-194049	-17.7	.(((((((((((((.&.))))))))))))).	GTCmATGGTGGGGCAT&TTGTCCTATTATGAA
SNORD90_Mus.musculus	ENSMUST00000016400	Ctsz-4018	-17.7	.((((((((((((.&.)))))))))))).	ATCmATGATGGGACT&TGTCCTATTATGAA
SNORD90_Mus.musculus	ENSMUST00000050083	Cul4b-3891	-17.7	.((((((.(((((((((.&.))))))))).)))))).	ATCmATGGGAGGACAGTTG&TGATTGTCCTATTATGAA
SNORD90_Mus.musculus	ENSMUST00000022228	Cwc27-78971	-17.7	.(((((((((((.((((.&.)))).))))))))))).	ATCmATAATGGGAGAATTC&TGATTGTCCTATTATGAA
SNORD90_Mus.musculus	ENSMUST00000053033	D1Ertd622e-31366	-17.7	.((..((((((((((((.&.))))))))))))..)).	CTCmTAAATGGGACAGTCA&TGATTGTCCTATTATGAA
SNORD90_Mus.musculus	ENSMUST00000159322	Dennd3-2191	-17.7	.((..((((((((((((.&.))))))))))))..)).	GTCmTGGATGGGACGGTCA&TGATTGTCCTATTATGAA
SNORD90_Mus.musculus	ENSMUST00000070330	Dnm3-187491	-17.7	.(((((((((((.((((.&.)))).))))))))))).	ATCmATGGTGGGAAGATCC&TGATTGTCCTATTATGAA
SNORD90_Mus.musculus	ENSMUST00000239072	Dpp10-1342464	-17.7	.(((.((((((((((((.&.)))))))))))).))).	GTCmACAATAGGACAGTTT&TGATTGTCCTATTATGAA
SNORD90_Mus.musculus	ENSMUST00000081265	Ebf1-144893	-17.7	.((((((((((((((.&.)))))))))))))).	ATTCmATGGTAGGATAT&TTGTCCTATTATGAAA
SNORD90_Mus.musculus	ENSMUST00000043111	Edil3-391960	-17.7	.((((((((.(((((((.&.))))))).)))))))).	CTCmATGATAAGGCAGTCA&TGATTGTCCTATTATGAA
SNORD90_Mus.musculus	ENSMUST00000238792	Eed-20909	-17.7	.(((((((((((((.&.))))))))))))).	GTTCmATAGTAGGGCC&TGTCCTATTATGAAA
SNORD90_Mus.musculus	ENSMUST00000238898	Epb41l3-15298	-17.7	.(((((((((((.((((.&.)))).))))))))))).	ATCmATAGTGGGAGAGTTT&TGATTGTCCTATTATGAA
SNORD90_Mus.musculus	ENSMUST00000224783	F13a1-61999	-17.7	.((..((((((((((((.&.))))))))))))..)).	ATCmTAAATAGGACAATCT&TGATTGTCCTATTATGAA
SNORD90_Mus.musculus	ENSMUST00000207869	Fam155a-328857	-17.7	.(((.((((((((((((.&.)))))))))))).))).	GTCmAAAATAGGACAATTT&TGATTGTCCTATTATGAA
SNORD90_Mus.musculus	ENSMUST00000143290	Fbxw11-28480	-17.7	.(((.((((((((((((.&.)))))))))))).))).	ATTCmTTAATGGGACAGTG&GATTGTCCTATTATGAAA
SNORD90_Mus.musculus	ENSMUST00000140004	Fcgbp-15377	-17.7	((((((((.((((((((.&.)))))))).))))))))	GTTTCmATACTAGGGCAGC&ATTGTCCTATTATGAAAT
SNORD90_Mus.musculus	ENSMUST00000148433	Fryl-15776	-17.7	.(((((((((((((.&.))))))))))))).	CTTCmATAGTGGGGCT&TGTCCTATTATGAAA
SNORD90_Mus.musculus	ENSMUST00000127664	Galnt2l-2265631	-17.7	.((((((.(((((((((.&.))))))))).)))))).	GTCmATAAGAGGGCAGTTG&TGATTGTCCTATTATGAA
SNORD90_Mus.musculus	ENSMUST00000136796	Gas7-39187	-17.7	.((((((((((((((.&.)))))))))))))).	CTTCmATGATGGGATAT&TTGTCCTATTATGAAA
SNORD90_Mus.musculus	ENSMUST00000166353	Gm17402-6652	-17.7	.((..((((((((((((.&.))))))))))))..)).	CTCmCCGGTGGGACAGTCA&TGATTGTCCTATTATGAA
SNORD90_Mus.musculus	ENSMUST00000144985	Gne-9672	-17.7	.(((((((((((((..(&)..))))))))))))).	CTTTCmATGATGGGATGA&TTGTCCTATTATGAAAT
SNORD90_Mus.musculus	ENSMUST00000022707	Gpc5-425644	-17.7	.((((((((((((((.&.)))))))))))))).	GTCmATAATGGGATAGA&ATTGTCCTATTATGAA
SNORD90_Mus.musculus	ENSMUST00000165392	Gpr19-13125	-17.7	.(((.(((((((((((((&))))))))))))).))).	CTCmAAAATAGGGCAGTTA&TGATTGTCCTATTATGAA
SNORD90_Mus.musculus	ENSMUST00000019069	Heatr9-3475	-17.7	.((((((((((((((.&.)))))))))))))).	ATCmATGGTGGGATAAG&ATTGTCCTATTATGAA
SNORD90_Mus.musculus	ENSMUST00000049985	Hepacam2-4239	-17.7	.(((((..((((((((((.&.))))))))))..))))).	GTTCmATTTTGGGGCAATTT&TGATTGTCCTATTATGAAA
SNORD90_Mus.musculus	ENSMUST00000065904	Hs6st3-39432	-17.7	.(((((((((((((.&.))))))))))))).	GTTCmGTGATGGGACC&TGTCCTATTATGAAA
SNORD90_Mus.musculus	ENSMUST00000078875	Il1rapl1-1022009	-17.7	.((((((((((.(((((.&.))))).)))))))))).	ATCmATAATGGGTCAGTTT&TGATTGTCCTATTATGAA
SNORD90_Mus.musculus	ENSMUST00000097079	Klf12-161321	-17.7	.((((((((((((.((.&.)).)))))))))))).	GTTCmATGATAGGAGGAG&ATTGTCCTATTATGAAA
SNORD90_Mus.musculus	ENSMUST00000068967	Megf11-48057	-17.7	.((((..((((((.((((.&.)))).))))))..)))).	CTTCmAGGGTAGGAGGATCC&TGATTGTCCTATTATGAAA
SNORD90_Mus.musculus	ENSMUST00000123984	Mms22l-2783	-17.7	(((((((((((((((.&.)))))))))))))))	ATTTCmATAGTAGGATC&TGTCCTATTATGAAAT
SNORD90_Mus.musculus	ENSMUST00000122384	Mras-4372	-17.7	.(((((((((((.((((.&.)))).))))))))))).	ATCmATAATGGGAGAGTTC&TGATTGTCCTATTATGAA
SNORD90_Mus.musculus	ENSMUST00000192419	Naa15-3222	-17.7	.((((((((((((((.&.)))))))))))))).	GTCmGTGATGGGATAAA&ATTGTCCTATTATGAA
SNORD90_Mus.musculus	ENSMUST00000048455	Ntng2-36738	-17.7	.((((((.(((((((((.&.))))))))).)))))).	CTCmATGAAGGGACAGTTC&TGATTGTCCTATTATGAA
SNORD90_Mus.musculus	ENSMUST00000176466	Pan3-28807	-17.7	.((((((((((((.&.)))))))))))).	CTCmATAGTAGGACT&TGTCCTATTATGAA
SNORD90_Mus.musculus	ENSMUST00000226107	Parp8-31642	-17.7	.((((.(((.(((((((((.&.))))))))).))).)))).	TTTTCmTTAGAAGGACAGTCA&TGATTGTCCTATTATGAAAT
SNORD90_Mus.musculus	ENSMUST00000069609	Pou2f1-21980	-17.7	.((((((.((((((((((&)))))))))).)))))).	GTCmATGGCAGGACAATTA&TGATTGTCCTATTATGAA
SNORD90_Mus.musculus	ENSMUST00000176729	Ppp1r9a-234911	-17.7	.(((((.((((((((((.&.)))))))))).))))).	GTCmATATTGGGGCAGTTC&TGATTGTCCTATTATGAA
SNORD90_Mus.musculus	ENSMUST00000212505	Psd3-106742	-17.7	((((((..(((((((((((.&.)))))))))))..))))))	GTTTCmAATATGGGGCAGTTG&TGATTGTCCTATTATGAAAT
SNORD90_Mus.musculus	ENSMUST00000030207	Psip1-24638	-17.7	.(((((((((((((.&.))))))))))))).	GTTCmATAATAGGGCC&TGTCCTATTATGAAA
SNORD90_Mus.musculus	ENSMUST00000102694	Ptgfrn-12126	-17.7	.(((..((((((((((.&.))))))))))..))).	CTCmAGGGTAGGACAGTG&GATTGTCCTATTATGAA
SNORD90_Mus.musculus	ENSMUST00000198249	Rnf13-6571	-17.7	.(((((((((((((.&.))))))))))))).	CTCmGTGGTGGGACAC&TTGTCCTATTATGAA
SNORD90_Mus.musculus	ENSMUST00000108245	Slc7a14-417	-17.7	.((((((((.(((((((.&.))))))).)))))))).	CTTTCmATGAAAGGACAAG&ATTGTCCTATTATGAAAT
SNORD90_Mus.musculus	ENSMUST00000113548	Spata18-370	-17.7	.(((((.((((((((((.(.&.).)))))))))).))))).	CTTTCmAAGATGGGACAACCA&TGATTGTCCTATTATGAAAT
SNORD90_Mus.musculus	ENSMUST00000067529	Sytl5-77213	-17.7	.((((((((((((((.&.)))))))))))))).	GTCmATAATAGGATAGC&ATTGTCCTATTATGAA
SNORD90_Mus.musculus	ENSMUST00000195201	Tgfb2-43247	-17.7	.(((((((.((((((((.&.)))))))).))))))).	TTTTCmATATTGGGGCAAA&ATTGTCCTATTATGAAAT
SNORD90_Mus.musculus	ENSMUST00000151700	Thsd7b-40725	-17.7	.(((((.(.((((((((((.&.)))))))))).).))))).	TTTTCmAAACTGGGGCAATCA&TGATTGTCCTATTATGAAAT
SNORD90_Mus.musculus	ENSMUST00000040311	Thsd7b-555571	-17.7	((((((..(((((((.(((.&.))).)))))))..))))))	GTTTCmAGGGTAGGATTATCT&TGATTGTCCTATTATGAAAT
SNORD90_Mus.musculus	ENSMUST00000033211	Trim30d-23437	-17.7	.(((((.((.(((((((((.&.))))))))).)).))))).	TTTTCmAAAAGAGGACAGTCT&TGATTGTCCTATTATGAAAT
SNORD90_Mus.musculus	ENSMUST00000085614	Usp12-2812	-17.7	.((((((((((((.((((.&.)))).)))))))))))).	GTTCmATGGTGGGGGGGTTG&TGATTGTCCTATTATGAAA
SNORD90_Mus.musculus	ENSMUST00000023580	Usp25-27405	-17.7	.(((((.((((((((((.&.)))))))))).))))).	TTTTCmAAAATAGGACAAA&ATTGTCCTATTATGAAAT
SNORD90_Mus.musculus	ENSMUST00000020568	Wdpcp-151536	-17.7	.((((((((.(((((((.&.))))))).)))))))).	CTTTCmATGAAAGGACAAA&ATTGTCCTATTATGAAAT
SNORD90_Mus.musculus	ENSMUST00000161649	Zfp957-13083	-17.7	.((((((((((((((.&.)))))))))))))).	CTTCmGTGGTAGGGCGT&TTGTCCTATTATGAAA
SNORD90_Mus.musculus	ENSMUST00000207301	Zmat4-246888	-17.7	.(((((.((((((((((.&.)))))))))).))))).	CTTTCmAGGATAGGACAAC&ATTGTCCTATTATGAAAT
SNORD90_Mus.musculus	ENSMUST00000221981	Ak7-18886	-17.69	.(((....(((((((((.&.)))))))))....))).	ATCmAGATGGGGACAATCA&TGATTGTCCTATTATGAA
SNORD90_Mus.musculus	ENSMUST00000225591	Kif13a-18802	-17.69	((((((....((((((((((&))))))))))....))))))	GTTTCmAGTGGAGGACAATTA&TGATTGTCCTATTATGAAAT
SNORD90_Mus.musculus	ENSMUST00000106278	Rbfox3-224548	-17.69	.(((....(((((((((.&.)))))))))....))).	ATCmAGTAGAGGACAGTCA&TGATTGTCCTATTATGAA
SNORD90_Mus.musculus	ENSMUST00000093381	Ccdc157-17159	-17.65	.((((...(((((((((.&.)))))))))...)))).	ATCmATTGGAGGACAGTCC&TGATTGTCCTATTATGAA
SNORD90_Mus.musculus	ENSMUST00000144080	Entpd1-19840	-17.65	.(((...((((((((((.&.))))))))))...))).	CTCmAGGTTGGGGCAGTCA&TGATTGTCCTATTATGAA
SNORD90_Mus.musculus	ENSMUST00000045319	Gpr142-4871	-17.65	(((((...(((((((((((.&.)))))))))))...)))))	GTTTCmCACATGGGGCAATCT&TGATTGTCCTATTATGAAAT
SNORD90_Mus.musculus	ENSMUST00000161793	Gulp1-203617	-17.65	.(((...((((((((((.&.))))))))))...))).	CTCmAGTTTGGGGCAGTCA&TGATTGTCCTATTATGAA
SNORD90_Mus.musculus	ENSMUST00000156751	Mgat4c-238275	-17.65	.(((...((((((((((.&.))))))))))...))).	CTCmAGGTTGGGGCAATCA&TGATTGTCCTATTATGAA
SNORD90_Mus.musculus	ENSMUST00000078527	Rxfp1-14805	-17.65	.(((((...(((((((((.&.)))))))))...))))).	GTTCmATTACAGGGCAATCA&TGATTGTCCTATTATGAAA
SNORD90_Mus.musculus	ENSMUST00000039500	Tmc1-42831	-17.65	.((((((...(((((((((.&.)))))))))...)))))).	TTTTCmATCTAAGGGCAATCA&TGATTGTCCTATTATGAAAT
SNORD90_Mus.musculus	ENSMUST00000166538	Xpo6-13387	-17.65	.(((((...(((((((((.&.)))))))))...))))).	CTTCmATTGAAGGACAGTCT&TGATTGTCCTATTATGAAA
SNORD90_Mus.musculus	ENSMUST00000221632	Zfhx3-357848	-17.65	.((...(((((((((((.&.)))))))))))...)).	CTCmTGTGTAGGACAGTCT&TGATTGTCCTATTATGAA
SNORD90_Mus.musculus	ENSMUST00000062060	4921504E06Rik-5159	-17.6	.(((((((((((((.&.))))))))))))).	GTCmATGGTGGGGCAC&TTGTCCTATTATGAA
SNORD90_Mus.musculus	ENSMUST00000048471	Abi3bp-106598	-17.6	.((((((((((((.&.)))))))))))).	ATCmGTGATAGGACT&TGTCCTATTATGAA
SNORD90_Mus.musculus	ENSMUST00000020706	Adcy1-15716	-17.6	.(((((((((((((.&.))))))))))))).	ATTCmGTGGTAGGACC&TGTCCTATTATGAAA
SNORD90_Mus.musculus	ENSMUST00000080744	Agbl4-64356	-17.6	.(((..(((((((((((.&.)))))))))))..))).	CTCmAATATGGGGCAGTCA&TGATTGTCCTATTATGAA
SNORD90_Mus.musculus	ENSMUST00000160390	Agmo-232124	-17.6	((((((((((((((.(((.&.))).))))))))))))))	ATTTCmATGATAGGAAAATA&GATTGTCCTATTATGAAAT
SNORD90_Mus.musculus	ENSMUST00000022921	Angpt1-121017	-17.6	.(((((((((((.((((.&.)))).))))))))))).	GTCmATGATGGGAGGGTTT&TGATTGTCCTATTATGAA
SNORD90_Mus.musculus	ENSMUST00000207815	Ankfn1-100121	-17.6	.((((((.(((((((((.&.))))))))).)))))).	GTCmATGGCAGGACAGTTG&TGATTGTCCTATTATGAA
SNORD90_Mus.musculus	ENSMUST00000099368	Anks1b-310776	-17.6	.((((((((((((.&.)))))))))))).	GTCmATGATGGGACT&TGTCCTATTATGAA
SNORD90_Mus.musculus	ENSMUST00000114366	Aox2-81612	-17.6	.(((((((((((((.&.))))))))))))).	CTTCmATAGTAGGGCC&TGTCCTATTATGAAA
SNORD90_Mus.musculus	ENSMUST00000210012	Arhgef7-19884	-17.6	.((.(((((((((((((.&.))))))))))))).)).	GTCmCTGATAGGACAGTTC&TGATTGTCCTATTATGAA
SNORD90_Mus.musculus	ENSMUST00000182974	Auts2-148315	-17.6	.(((((((((((((.&.))))))))))))).	CTTCmATGGTAGGGCT&TGTCCTATTATGAAA
SNORD90_Mus.musculus	ENSMUST00000092821	Bcas3-147930	-17.6	.(((((((((((.(((.&.))).))))))))))).	ATCmATGATAGGAGAGTG&GATTGTCCTATTATGAA
SNORD90_Mus.musculus	ENSMUST00000110523	C1qtnf3-6123	-17.6	.((((((((((((.((((.&.)))).)))))))))))).	CTTCmATGATGGGGGAGTTC&TGATTGTCCTATTATGAAA
SNORD90_Mus.musculus	ENSMUST00000147441	Cdk12-22399	-17.6	.(((.(((((((((((.&.))))))))))).))).	GTCmAAGATAGGACAATG&GATTGTCCTATTATGAA
SNORD90_Mus.musculus	ENSMUST00000171633	Clnk-59000	-17.6	.((((.((((((((((.&.)))))))))).)))).	CTCmATTGTAGGACAATA&GATTGTCCTATTATGAA
SNORD90_Mus.musculus	ENSMUST00000130423	Cmtr1-4175	-17.6	.((((((.((((((((((&)))))))))).)))))).	CTCmATGGGAGGACAGTTA&TGATTGTCCTATTATGAA
SNORD90_Mus.musculus	ENSMUST00000114641	Cntnap2-1964204	-17.6	.((((((((((((.(((((&))))).)))))))))))).	ATTCmATGATAGGAAAGTTA&TGATTGTCCTATTATGAAA
SNORD90_Mus.musculus	ENSMUST00000155916	Cobll1-10003	-17.6	.(((((((((((.((((.&.)))).))))))))))).	CTCmGTGGTGGGAAAGTCA&TGATTGTCCTATTATGAA
SNORD90_Mus.musculus	ENSMUST00000238846	Col25a1-101130	-17.6	.((((((.(((((((((.&.))))))))).)))))).	TTTTCmATTGTGGGACAAC&ATTGTCCTATTATGAAAT
SNORD90_Mus.musculus	ENSMUST00000082104	Csmd1-1337895	-17.6	.((((((((((((.(((.&.))).)))))))))))).	CTCmATGGTGGGATCATCC&TGATTGTCCTATTATGAA
SNORD90_Mus.musculus	ENSMUST00000238212	Dnah7b-205116	-17.6	(((((((.(((((((((.&.))))))))).)))))))	ATTTCmGTCATGGGACAGA&ATTGTCCTATTATGAAAT
SNORD90_Mus.musculus	ENSMUST00000220912	Dock4-169622	-17.6	.((((((.(((((((((.&.))))))))).)))))).	CTCmATAACAGGACAGTTT&TGATTGTCCTATTATGAA
SNORD90_Mus.musculus	ENSMUST00000220912	Dock4-195086	-17.6	.((((((((((((((.&.)))))))))))))).	CTTCmATGATGGGATAC&TTGTCCTATTATGAAA
SNORD90_Mus.musculus	ENSMUST00000235545	Dym-10281	-17.6	.(((((((((((((.&.))))))))))))).	GTCmATGGTGGGACGT&TTGTCCTATTATGAA
SNORD90_Mus.musculus	ENSMUST00000212230	Dync1li2-10287	-17.6	.(((..((((((((.((.&.)).))))))))..))).	GTCmAGGGTAGGACATTCT&TGATTGTCCTATTATGAA
SNORD90_Mus.musculus	ENSMUST00000022494	Ebpl-22632	-17.6	.(((..(((((((((((.&.)))))))))))..))).	ATCmAGTGTGGGGCAATCC&TGATTGTCCTATTATGAA
SNORD90_Mus.musculus	ENSMUST00000034469	Egln1-1573	-17.6	.((((((((((.(((((.&.))))).)))))))))).	CTCmATAGTAGGTCGGTTG&TGATTGTCCTATTATGAA
SNORD90_Mus.musculus	ENSMUST00000030039	Fmn2-276725	-17.6	.(((((((.((((((((.&.)))))))).))))))).	CTTCmGTAACAGGACAGTA&GATTGTCCTATTATGAAA
SNORD90_Mus.musculus	ENSMUST00000195008	Fndc3b-121610	-17.6	.(((((.(.((((((((((.&.)))))))))).).))))).	CTTTCmAAGCTGGGGCAGTCG&TGATTGTCCTATTATGAAAT
SNORD90_Mus.musculus	ENSMUST00000206791	Gab2-202797	-17.6	.(((..(((((((((((.&.)))))))))))..))).	CTCmACTGTAGGACAGTTG&TGATTGTCCTATTATGAA
SNORD90_Mus.musculus	ENSMUST00000192403	Gabrb2-94999	-17.6	.((((((((((((.&.)))))))))))).	ATCmATAGTGGGACT&TGTCCTATTATGAA
SNORD90_Mus.musculus	ENSMUST00000127664	Galnt2l-3968098	-17.6	.(((((((((((((.&.))))))))))))).	GTTCmATGGTGGGACC&TGTCCTATTATGAAA
SNORD90_Mus.musculus	ENSMUST00000164603	Gm3173-46793	-17.6	.(((((.((((((((((.&.)))))))))).))))).	CTTTCmAAAATAGGACAAG&ATTGTCCTATTATGAAAT
SNORD90_Mus.musculus	ENSMUST00000156328	Grb7-1041	-17.6	.(((((((((((((..(&)..))))))))))))).	TTTTCmATGGTAGGATGG&TTGTCCTATTATGAAAT
SNORD90_Mus.musculus	ENSMUST00000095852	Grid2-1280838	-17.6	.(((((((((((((.((.&.)).))))))))))))).	TTTTCmATAGTGGGAGAAG&ATTGTCCTATTATGAAAT
SNORD90_Mus.musculus	ENSMUST00000008995	Hdac4-131836	-17.6	.(((((.((((((((((.&.)))))))))).))))).	CTTCmATTGTGGGGCAATA&GATTGTCCTATTATGAAA
SNORD90_Mus.musculus	ENSMUST00000088652	Htatsf1-6443	-17.6	.((((((((((((((.&.)))))))))))))).	GTCmATGGTAGGATAGG&ATTGTCCTATTATGAA
SNORD90_Mus.musculus	ENSMUST00000005671	Igf1r-164261	-17.6	.((((.(((.(((((((((.&.))))))))).))).)))).	TTTTCmCTGACAGGACAGTCT&TGATTGTCCTATTATGAAAT
SNORD90_Mus.musculus	ENSMUST00000075471	Il1rapl2-884510	-17.6	.(((((..((((((((.((.&.)).))))))))..))))).	TTTTCmAAGGTAGGGCACTCT&TGATTGTCCTATTATGAAAT
SNORD90_Mus.musculus	ENSMUST00000212542	Kcnma1-110429	-17.6	.((((((((((((.&.)))))))))))).	ATCmATGATAGGACC&TGTCCTATTATGAA
SNORD90_Mus.musculus	ENSMUST00000047786	Marchf4-23418	-17.6	.((((((((((((.&.)))))))))))).	GTCmATGGTGGGACG&TGTCCTATTATGAA
SNORD90_Mus.musculus	ENSMUST00000135218	Mlh1-39794	-17.6	((((((((((((((.&.))))))))))))))	GTTTCmATGATAGGAA&GTCCTATTATGAAAT
SNORD90_Mus.musculus	ENSMUST00000217674	Ncoa1-11134	-17.6	.(((.(.(((((((((((.&.))))))))))).).))).	ATTCmCTCATAGGACAATCA&TGATTGTCCTATTATGAAA
SNORD90_Mus.musculus	ENSMUST00000238824	Nrg1-47865	-17.6	.((((((((.(((((((.&.))))))).)))))))).	ATCmATGATGTGGCAGTCA&TGATTGTCCTATTATGAA
SNORD90_Mus.musculus	ENSMUST00000215978	Olfr1105-4534	-17.6	((((((.((((((((.(((.&.))).)))))))).))))))	ATTTCmAAAATAGGATTGTCA&TGATTGTCCTATTATGAAAT
SNORD90_Mus.musculus	ENSMUST00000213252	Olfr469-462	-17.6	((((((..(((((((((.&.)))))))))..))))))	ATTTCmAGGGTGGGGCAGA&ATTGTCCTATTATGAAAT
SNORD90_Mus.musculus	ENSMUST00000000573	Ovgp1-13659	-17.6	.(((..(((((((((((.&.)))))))))))..))).	GTCmACCATGGGGCAATCT&TGATTGTCCTATTATGAA
SNORD90_Mus.musculus	ENSMUST00000184705	Pkp4-106830	-17.6	.((((((((((((.(((.&.))).)))))))))))).	GTTCmATGGTGGGAGAGTA&GATTGTCCTATTATGAAA
SNORD90_Mus.musculus	ENSMUST00000044248	Podn-33459	-17.6	(((((((((((((((.&.)))))))))))))))	ATTTCmATAATGGGATT&TGTCCTATTATGAAAT
SNORD90_Mus.musculus	ENSMUST00000148113	Ptprg-176320	-17.6	.(((((((((.((((((.&.)))))).))))))))).	GTCmATGGTAGCACAGTCA&TGATTGTCCTATTATGAA
SNORD90_Mus.musculus	ENSMUST00000167824	Rab3c-36698	-17.6	.(((((((((((((.&.))))))))))))).	CTTCmATAATAGGGCC&TGTCCTATTATGAAA
SNORD90_Mus.musculus	ENSMUST00000023673	Runx1-137491	-17.6	.(((..(((((((((((.&.)))))))))))..))).	GTCmACTATGGGATAATCA&TGATTGTCCTATTATGAA
SNORD90_Mus.musculus	ENSMUST00000153516	Senp3-1970	-17.6	.((((((((.(((((((.&.))))))).)))))))).	CTTTCmATAACAGGACAAA&ATTGTCCTATTATGAAAT
SNORD90_Mus.musculus	ENSMUST00000191569	Spag16-254857	-17.6	.((.(((((((((((((.&.))))))))))))).)).	CTCmTTGGTAGGATAGTCT&TGATTGTCCTATTATGAA
SNORD90_Mus.musculus	ENSMUST00000065703	Tarm1-6348	-17.6	.((((((((((((.&.)))))))))))).	ATCmATAATGGGACT&TGTCCTATTATGAA
SNORD90_Mus.musculus	ENSMUST00000131204	Tctex1d2-8954	-17.6	.((((((.(((((((((.&.))))))))).)))))).	TTTTCmATTGTAGGACAGC&ATTGTCCTATTATGAAAT
SNORD90_Mus.musculus	ENSMUST00000139230	Tmcc3-35023	-17.6	.((((((((((.(((((.&.))))).)))))))))).	CTCmATAATGGGTTAATCA&TGATTGTCCTATTATGAA
SNORD90_Mus.musculus	ENSMUST00000134780	Tmem132c-8987	-17.6	.(((.(((((((((((((.&.))))))))))))).))).	CTTCmTTGGTGGGGCAGTTG&TGATTGTCCTATTATGAAA
SNORD90_Mus.musculus	ENSMUST00000160616	Tmem163-28114	-17.6	.(((((((((((((.&.))))))))))))).	CTTCmGTAATAGGGCT&TGTCCTATTATGAAA
SNORD90_Mus.musculus	ENSMUST00000233279	Tmem232-218837	-17.6	.(((((..((((((.((((.&.)))).))))))..))))).	CTTTCmAGGGTGGGAGGGTCC&TGATTGTCCTATTATGAAAT
SNORD90_Mus.musculus	ENSMUST00000095762	Trdn-160109	-17.6	.((((.((((((.(((((.&.))))).)))))).)))).	CTTCmAAAGTAGGTCAATCA&TGATTGTCCTATTATGAAA
SNORD90_Mus.musculus	ENSMUST00000187818	Trip12-31810	-17.6	((((((((((.((((((.&.)))))).))))))))))	ATTTCmATGATTGGACAGA&ATTGTCCTATTATGAAAT
SNORD90_Mus.musculus	ENSMUST00000221239	Zfand4-16664	-17.6	.((((((((((((.(((.&.))).)))))))))))).	TTTTCmATAGTAGGTCAGG&ATTGTCCTATTATGAAAT
SNORD90_Mus.musculus	ENSMUST00000200317	Zfp804b-30473	-17.6	.((((.(((((((((((.&.))))))))))).)))).	ATTCmAAAGTAGGGCAATG&GATTGTCCTATTATGAAA
SNORD90_Mus.musculus	ENSMUST00000059452	Zfp831-18236	-17.6	.(((((((((((((.&.))))))))))))).	ATCmGTGGTAGGGCAC&TTGTCCTATTATGAA
SNORD90_Mus.musculus	ENSMUST00000019660	Zkscan1-22038	-17.6	.((((((.(((((((((.&.))))))))).)))))).	TTTTCmATCATGGGACAAG&ATTGTCCTATTATGAAAT
SNORD90_Mus.musculus	ENSMUST00000105951	Rcc1-13839	-17.59	.(((....(((((((((.&.)))))))))....))).	GTCmAGCGGGGGACAGTCA&TGATTGTCCTATTATGAA
SNORD90_Mus.musculus	ENSMUST00000130850	Sorbs2-12213	-17.59	.(((....(((((((((.&.)))))))))....))).	GTCmAGGAGAGGACAGTCA&TGATTGTCCTATTATGAA
SNORD90_Mus.musculus	ENSMUST00000129274	Spns2-2018	-17.59	(((((....((((((((((.&.))))))))))....)))))	GTTTCmTGGCTGGGACAGTCT&TGATTGTCCTATTATGAAAT
SNORD90_Mus.musculus	ENSMUST00000022875	Ank-20356	-17.55	.((((...(((((((((.&.)))))))))...)))).	GTCmGTTTGGGGACAATCT&TGATTGTCCTATTATGAA
SNORD90_Mus.musculus	ENSMUST00000161619	Ano2-162188	-17.55	.((((...((((((((((.&.))))))))))...)))).	ATTCmGAATTGGGACAGTCA&TGATTGTCCTATTATGAAA
SNORD90_Mus.musculus	ENSMUST00000034709	Bcl2l10-961	-17.55	.(((((...(((((((((.&.)))))))))...))))).	CTTCmATTCAGGGGCAGTCA&TGATTGTCCTATTATGAAA
SNORD90_Mus.musculus	ENSMUST00000063690	Dhrs9-7729	-17.55	.((...(((((((((((.&.)))))))))))...)).	ATCmTTTGTGGGACAATCT&TGATTGTCCTATTATGAA
SNORD90_Mus.musculus	ENSMUST00000231777	Dlg2-129243	-17.55	((((((...(((((((((((&)))))))))))...))))))	GTTTCmAAATTGGGACAGTTA&TGATTGTCCTATTATGAAAT
SNORD90_Mus.musculus	ENSMUST00000193074	Enah-13814	-17.55	((((((...(((((((((.&.)))))))))...))))))	GTTTCmAGGTTAGGACAGTG&GATTGTCCTATTATGAAAT
SNORD90_Mus.musculus	ENSMUST00000127664	Galnt2l-1353670	-17.55	.(((((...((((((((((.&.))))))))))...))))).	TTTTCmAGGTTGGGATAATCT&TGATTGTCCTATTATGAAAT
SNORD90_Mus.musculus	ENSMUST00000112107	Mid1-104650	-17.55	.(((((...(((((((((.&.)))))))))...))))).	ATTCmATTAGGGGATAGTCA&TGATTGTCCTATTATGAAA
SNORD90_Mus.musculus	ENSMUST00000230368	Zc3h7b-2057	-17.55	.(((...(((((((((((.&.)))))))))))...))).	CTTCmTGTATGGGACAGTCC&TGATTGTCCTATTATGAAA
SNORD90_Mus.musculus	ENSMUST00000000632	Zfp354c-1346	-17.55	(((((((...(((((((((.&.)))))))))...)))))))	ATTTCmATTAAGGGATAATCA&TGATTGTCCTATTATGAAAT
SNORD90_Mus.musculus	ENSMUST00000022013	Adcy2-14041	-17.5	.((((((.((((((((((&)))))))))).)))))).	GTCmATAGCAGGGCAGTTA&TGATTGTCCTATTATGAA
SNORD90_Mus.musculus	ENSMUST00000156166	Agbl1-72486	-17.5	.(((((((((((((..(&)..))))))))))))).	CTTTCmATGGTAGGATGG&TTGTCCTATTATGAAAT
SNORD90_Mus.musculus	ENSMUST00000148834	Agbl3-52615	-17.5	.((((((((((((.&.)))))))))))).	GTCmATGATAGGACC&TGTCCTATTATGAA
SNORD90_Mus.musculus	ENSMUST00000174704	Aldh7a1-32139	-17.5	.(((((((((((((.&.))))))))))))).	ATTCmATAGTGGGGCC&TGTCCTATTATGAAA
SNORD90_Mus.musculus	ENSMUST00000181976	Ano4-142047	-17.5	(((((((((.((((((.&.)))))).)))))))))	GTTTCmATGAAGGGACAT&TTGTCCTATTATGAAAT
SNORD90_Mus.musculus	ENSMUST00000093001	Arhgap44-32727	-17.5	.((((((.((((((((.&.)))))))).)))))).	CTTCmATATTAGGACAGG&ATTGTCCTATTATGAAA
SNORD90_Mus.musculus	ENSMUST00000172925	Bag6-112	-17.5	.(((((((((((((.&.))))))))))))).	CTCmATGGTGGGGCAC&TTGTCCTATTATGAA
SNORD90_Mus.musculus	ENSMUST00000131695	Bbx-145190	-17.5	.(((.((((((((((((.&.)))))))))))).))).	ATCmAGAGTGGGACAGTTT&TGATTGTCCTATTATGAA
SNORD90_Mus.musculus	ENSMUST00000225733	Cacna2d3-235283	-17.5	((((((..((((((((((.&.))))))))))..))))))	ATTTCmAGCATGGGACAATA&GATTGTCCTATTATGAAAT
SNORD90_Mus.musculus	ENSMUST00000086029	Caln1-144903	-17.5	(((((.(((((((((((.(.&.).))))))))))).)))))	GTTTCmCTGATGGGGCAAACA&TGATTGTCCTATTATGAAAT
SNORD90_Mus.musculus	ENSMUST00000186388	Cd164-4498	-17.5	.(((((((.(((((((((&))))))))).))))))).	CTCmATGGTTGGACAATTA&TGATTGTCCTATTATGAA
SNORD90_Mus.musculus	ENSMUST00000226407	Cdh12-423458	-17.5	((((((((((((((.(.&.).))))))))))))))	GTTTCmATAATAGGAGGT&TTGTCCTATTATGAAAT
SNORD90_Mus.musculus	ENSMUST00000128981	Chd3-2339	-17.5	.((((.(((((((((((.&.))))))))))).)))).	TTTTCmTTAATAGGACAAA&ATTGTCCTATTATGAAAT
SNORD90_Mus.musculus	ENSMUST00000156621	Cped1-48162	-17.5	.((((((((((((.(((((&))))).)))))))))))).	ATTCmATAATAGGAAAATTA&TGATTGTCCTATTATGAAA
SNORD90_Mus.musculus	ENSMUST00000038886	Csf3-647	-17.5	.((..((((((((((((.&.))))))))))))..)).	CTCmTGGATGGGACAGTCC&TGATTGTCCTATTATGAA
SNORD90_Mus.musculus	ENSMUST00000160658	Csmd3-15543	-17.5	.((((((((((((((.&.)))))))))))))).	CTTCmATGGTAGGATAT&TTGTCCTATTATGAAA
SNORD90_Mus.musculus	ENSMUST00000159626	Ctnna2-448494	-17.5	.((((((((((((((.&.)))))))))))))).	ATCmATAGTGGGATAGC&ATTGTCCTATTATGAA
SNORD90_Mus.musculus	ENSMUST00000129474	Cyfip2-5744	-17.5	.((((.((((((.(((((.&.))))).)))))).)))).	ATTCmAGAATAGGTCGATCA&TGATTGTCCTATTATGAAA
SNORD90_Mus.musculus	ENSMUST00000189735	Dcdc2c-3660	-17.5	.((((((((((((((.&.)))))))))))))).	CTTTCmATGATGGGATG&TGTCCTATTATGAAAT
SNORD90_Mus.musculus	ENSMUST00000074273	Dlg2-241724	-17.5	.(((((((.((((((((.&.)))))))).))))))).	ATTCmATGGAGGGACAGTA&GATTGTCCTATTATGAAA
SNORD90_Mus.musculus	ENSMUST00000042658	Echdc3-20661	-17.5	.((((((((((((.&.)))))))))))).	CTCmATGATGGGACT&TGTCCTATTATGAA
SNORD90_Mus.musculus	ENSMUST00000046514	Eprs-24656	-17.5	.((((.((((.((((((((.&.)))))))).)))).)))).	CTTTCmTTAATTGGACAATCA&TGATTGTCCTATTATGAAAT
SNORD90_Mus.musculus	ENSMUST00000105589	Esr1-185972	-17.5	.(((.((((((((((((.&.)))))))))))).))).	ATCmACAATGGGACAGTTC&TGATTGTCCTATTATGAA
SNORD90_Mus.musculus	ENSMUST00000026635	Farp1-158710	-17.5	.((((((((((((((.&.)))))))))))))).	CTCmATGGTGGGATAAG&ATTGTCCTATTATGAA
SNORD90_Mus.musculus	ENSMUST00000146674	Fgf10-36381	-17.5	.(((((((.((((((((.&.)))))))).))))))).	ATTCmATGGAAGGACAATG&GATTGTCCTATTATGAAA
SNORD90_Mus.musculus	ENSMUST00000200895	Flt1-419	-17.5	.(((((((((((((.&.))))))))))))).	ATTCmGTAGTGGGGCT&TGTCCTATTATGAAA
SNORD90_Mus.musculus	ENSMUST00000176565	Foxp1-44179	-17.5	(((((((((((((((.&.)))))))))))))))	GTTTCmGTGATGGGATT&TGTCCTATTATGAAAT
SNORD90_Mus.musculus	ENSMUST00000142589	Frmd4b-166669	-17.5	.((..((((((((((((.&.))))))))))))..)).	CTCmCGGATAGGGCAGTCT&TGATTGTCCTATTATGAA
SNORD90_Mus.musculus	ENSMUST00000161502	Fut10-66749	-17.5	.(((((((((((((.&.))))))))))))).	CTCmATGGTGGGACGT&TTGTCCTATTATGAA
SNORD90_Mus.musculus	ENSMUST00000159639	Glis3-18864	-17.5	.((((((((((((.&.)))))))))))).	ATCmATAATAGGACC&TGTCCTATTATGAA
SNORD90_Mus.musculus	ENSMUST00000084650	Gpr139-37056	-17.5	.(((((((((((.((((.&.)))).))))))))))).	CTCmATAATGGGAAAATCC&TGATTGTCCTATTATGAA
SNORD90_Mus.musculus	ENSMUST00000155760	Gpr158-396171	-17.5	((((((((((((((.&.))))))))))))))	GTTTCmATAGTAGGAA&GTCCTATTATGAAAT
SNORD90_Mus.musculus	ENSMUST00000179655	Gpr45-28860	-17.5	(((((((((((((((.&.)))))))))))))))	ATTTCmATAATGGGATC&TGTCCTATTATGAAAT
SNORD90_Mus.musculus	ENSMUST00000115492	Gpr85-1638	-17.5	((((((((((((((.&.))))))))))))))	GTTTCmATAATAGGAG&GTCCTATTATGAAAT
SNORD90_Mus.musculus	ENSMUST00000144959	Grip1-109248	-17.5	.((.(((((((((((((.&.))))))))))))).)).	ATCmTTGGTGGGATAATCT&TGATTGTCCTATTATGAA
SNORD90_Mus.musculus	ENSMUST00000218031	Lin7a-19098	-17.5	.(((((((((((((.&.))))))))))))).	CTTCmGTAATGGGACC&TGTCCTATTATGAAA
SNORD90_Mus.musculus	ENSMUST00000124999	Lingo2-585486	-17.5	.((((((((((((.&.)))))))))))).	GTCmGTGATAGGACT&TGTCCTATTATGAA
SNORD90_Mus.musculus	ENSMUST00000102576	Matn1-6006	-17.5	.(((((((((((((.&.))))))))))))).	CTTCmGTGGTGGGACT&TGTCCTATTATGAAA
SNORD90_Mus.musculus	ENSMUST00000066330	Mprip-22528	-17.5	.(((..(((((((((((.&.)))))))))))..))).	ATCmACTGTGGGATAGTCT&TGATTGTCCTATTATGAA
SNORD90_Mus.musculus	ENSMUST00000220046	Mthfd1-18515	-17.5	.((((.((.(((((((((.&.))))))))).)).)))).	GTTCmACAAAGGGACAGTCG&TGATTGTCCTATTATGAAA
SNORD90_Mus.musculus	ENSMUST00000183659	Nav2-94011	-17.5	.(((((((((((((.&.))))))))))))).	ATTCmATGGTGGGGCT&TGTCCTATTATGAAA
SNORD90_Mus.musculus	ENSMUST00000192774	Nlgn1-113824	-17.5	.((((((((((((.&.)))))))))))).	GTCmATAATGGGACT&TGTCCTATTATGAA
SNORD90_Mus.musculus	ENSMUST00000215541	Olfr693-606	-17.5	.(((.(((((((((.(((.&.))).))))))))).))).	CTTCmCTAATAGGACTGTCA&TGATTGTCCTATTATGAAA
SNORD90_Mus.musculus	ENSMUST00000174186	Pde4b-132760	-17.5	.(((((.(((((((.(((.&.))).))))))).))))).	GTTCmATTGTAGGACTATCT&TGATTGTCCTATTATGAAA
SNORD90_Mus.musculus	ENSMUST00000153187	Poglut1-21419	-17.5	.((((((((((((.((.&.)).)))))))))))).	ATTCmATGATGGGAGGAG&ATTGTCCTATTATGAAA
SNORD90_Mus.musculus	ENSMUST00000006856	Pola1-123140	-17.5	.((((((((((((.&.)))))))))))).	GTCmATAGTGGGACT&TGTCCTATTATGAA
SNORD90_Mus.musculus	ENSMUST00000097274	Prkce-271188	-17.5	.(((.((((((((((((.&.)))))))))))).))).	GTTCmCTGGTAGGACAGTG&GATTGTCCTATTATGAAA
SNORD90_Mus.musculus	ENSMUST00000028593	Prrg4-14485	-17.5	.(((((((((((((.((.&.)).))))))))))))).	TTTTCmATGGTAGGAGAAA&ATTGTCCTATTATGAAAT
SNORD90_Mus.musculus	ENSMUST00000097862	Pum1-94786	-17.5	.((((((((((((.&.)))))))))))).	ATCmATGGTAGGACT&TGTCCTATTATGAA
SNORD90_Mus.musculus	ENSMUST00000106706	Rgs9-27003	-17.5	.((..((((((((((((.&.))))))))))))..)).	CTCmTGAGTGGGACAATCT&TGATTGTCCTATTATGAA
SNORD90_Mus.musculus	ENSMUST00000133876	Ric3-15240	-17.5	.(((.((((((((((((.&.)))))))))))).))).	ATCmAAAGTAGGACGATTT&TGATTGTCCTATTATGAA
SNORD90_Mus.musculus	ENSMUST00000132355	Rora-3706	-17.5	(((((((((.((((((.&.)))))).)))))))))	GTTTCmATGACAGGACAT&TTGTCCTATTATGAAAT
SNORD90_Mus.musculus	ENSMUST00000197291	Sec24d-25391	-17.5	(((((((((.(((((((.&.))))))).)))))))))	ATTTCmATGAAGGGGCAGA&ATTGTCCTATTATGAAAT
SNORD90_Mus.musculus	ENSMUST00000238545	Sh3d19-7610	-17.5	.((((.(((((((((((.&.))))))))))).)))).	GTTCmAAAGTAGGGCAATA&GATTGTCCTATTATGAAA
SNORD90_Mus.musculus	ENSMUST00000237296	Shoc2-42439	-17.5	((((((((((((((.((.&.)).))))))))))))))	GTTTCmATGATAGGGGGGA&ATTGTCCTATTATGAAAT
SNORD90_Mus.musculus	ENSMUST00000233997	Slc25a46-53619	-17.5	.((((.(((.(((((((((.&.))))))))).))).)))).	TTTTCmTTGACAGGGCAGTCA&TGATTGTCCTATTATGAAAT
SNORD90_Mus.musculus	ENSMUST00000105473	Slc35f1-227815	-17.5	.(((((..((((((((((.&.))))))))))..))))).	ATTCmATCTTAGGGCAGTTT&TGATTGTCCTATTATGAAA
SNORD90_Mus.musculus	ENSMUST00000105473	Slc35f1-302472	-17.5	.((((((((.(((((((.&.))))))).)))))))).	TTTTCmATGAAGGGACAAC&ATTGTCCTATTATGAAAT
SNORD90_Mus.musculus	ENSMUST00000239250	Slc44a5-152643	-17.5	.(((((((((((.(((.&.))).))))))))))).	ATCmATGATAGGAGGGTG&GATTGTCCTATTATGAA
SNORD90_Mus.musculus	ENSMUST00000079063	Sox11-2600	-17.5	.((((((((((((.&.)))))))))))).	ATCmATAGTAGGACC&TGTCCTATTATGAA
SNORD90_Mus.musculus	ENSMUST00000154181	Ssc4d-4090	-17.5	.(((.(((((((((.(((.&.))).))))))))).))).	ATTCmTTGATGGGACCGTCG&TGATTGTCCTATTATGAAA
SNORD90_Mus.musculus	ENSMUST00000090057	Sybu-112869	-17.5	.((((((((((((((.&.)))))))))))))).	CTCmATGGTAGGATAGA&ATTGTCCTATTATGAA
SNORD90_Mus.musculus	ENSMUST00000223210	Tecpr2-44532	-17.5	((((((..((((((.((((.&.)))).))))))..))))))	GTTTCmACGGTGGGAGAGTTT&TGATTGTCCTATTATGAAAT
SNORD90_Mus.musculus	ENSMUST00000147659	Tenm4-10354	-17.5	.(((((((((((((.((((&)))).))))))))))))).	CTTCmATAATGGGATTATTA&TGATTGTCCTATTATGAAA
SNORD90_Mus.musculus	ENSMUST00000183187	Tktl2-4310	-17.5	.(((((.((((((((((.&.)))))))))).))))).	TTTTCmAAGATAGGGCAAA&ATTGTCCTATTATGAAAT
SNORD90_Mus.musculus	ENSMUST00000187584	Tns1-141463	-17.5	.((((..(((((((((.&.)))))))))..)))).	GTTCmACGGTAGGGCAGA&ATTGTCCTATTATGAAA
SNORD90_Mus.musculus	ENSMUST00000037964	Txlnb-2668	-17.5	.(((.(((((((((((.&.))))))))))).))).	CTCmAAGATAGGACAGTA&GATTGTCCTATTATGAA
SNORD90_Mus.musculus	ENSMUST00000174809	Usp32-11207	-17.5	.((((..((((((((((((&))))))))))))..)))).	CTTCmAGTATAGGACAATTA&TGATTGTCCTATTATGAAA
SNORD90_Mus.musculus	ENSMUST00000236879	Wdr7-251135	-17.5	.(((((..((((((((((.&.))))))))))..))))).	CTTCmGTCTTAGGACAATTC&TGATTGTCCTATTATGAAA
SNORD90_Mus.musculus	ENSMUST00000114694	Zbtb20-134581	-17.5	.(((.((((((((((((.&.)))))))))))).))).	ATCmAGAATGGGACAGTTT&TGATTGTCCTATTATGAA
SNORD90_Mus.musculus	ENSMUST00000236462	Zbtb7c-285026	-17.5	.((((((.((((((((.&.)))))))).)))))).	ATTCmATACTAGGACAAG&ATTGTCCTATTATGAAA
SNORD90_Mus.musculus	ENSMUST00000036044	Zfc3h1-36560	-17.5	.(((.(((((((((((((&))))))))))))).))).	CTCmAAGATGGGGCGATTA&TGATTGTCCTATTATGAA
SNORD90_Mus.musculus	ENSMUST00000125450	Zfp407-279730	-17.5	.((((((((((((.&.)))))))))))).	ATCmATAGTGGGGCG&TGTCCTATTATGAA
SNORD90_Mus.musculus	ENSMUST00000027226	Khdrbs2-388565	-17.49	((((((....(((((((((.&.)))))))))....))))))	ATTTCmGGTCAGGGACAATCT&TGATTGTCCTATTATGAAAT
SNORD90_Mus.musculus	ENSMUST00000094215	Mesd-8741	-17.49	.(((((....(((((((((.&.)))))))))....))))).	CTTTCmAAGTGAGGACAGTCT&TGATTGTCCTATTATGAAAT
SNORD90_Mus.musculus	ENSMUST00000171461	Rnf14-20195	-17.49	.(((....(((((((((.&.)))))))))....))).	CTCmAGCTGGGGACAGTCA&TGATTGTCCTATTATGAA
SNORD90_Mus.musculus	ENSMUST00000024570	Serac1-25360	-17.49	.(((....(((((((((.&.)))))))))....))).	CTCmAGGTGAGGACAGTCA&TGATTGTCCTATTATGAA
SNORD90_Mus.musculus	ENSMUST00000218162	Slc10a1-189	-17.49	.(((....(((((((((.&.)))))))))....))).	CTCmAGAGGAGGACAGTCA&TGATTGTCCTATTATGAA
SNORD90_Mus.musculus	ENSMUST00000130832	Wdr13-4315	-17.49	.((((....(((((((((.&.)))))))))....)))).	CTTCmAGGAGGGGACAGTCC&TGATTGTCCTATTATGAAA
SNORD90_Mus.musculus	ENSMUST00000162807	Lrrc4c-769532	-17.45	.(((...((((((((((.&.))))))))))...))).	CTCmAATTTAGGACAGTCA&TGATTGTCCTATTATGAA
SNORD90_Mus.musculus	ENSMUST00000209392	Msra-24547	-17.45	.((((...(((((((((.&.)))))))))...)))).	ATCmATTTGGGGGCAGTCT&TGATTGTCCTATTATGAA
SNORD90_Mus.musculus	ENSMUST00000069652	Rab3gap2-6769	-17.45	.(((...((((((((((.&.))))))))))...))).	ATCmAGACTGGGACGATCA&TGATTGTCCTATTATGAA
SNORD90_Mus.musculus	ENSMUST00000060762	Zfp397-4419	-17.45	.((((...(((((((((.&.)))))))))...)))).	ATCmATTAAAGGACAGTCA&TGATTGTCCTATTATGAA
SNORD90_Mus.musculus	ENSMUST00000128061	4932438A13Rik-40413	-17.4	.((((((((((((.&.)))))))))))).	CTCmATGATAGGACC&TGTCCTATTATGAA
SNORD90_Mus.musculus	ENSMUST00000159654	Ackr3-6596	-17.4	.((((.(((((((((((.&.))))))))))).)))).	CTTCmAGAATGGGACGATA&GATTGTCCTATTATGAAA
SNORD90_Mus.musculus	ENSMUST00000039631	Acta2-11178	-17.4	.((((((..(((((((((.&.)))))))))..)))))).	CTTCmATACCAGGACAGTTG&TGATTGTCCTATTATGAAA
SNORD90_Mus.musculus	ENSMUST00000113438	Adamts9-105410	-17.4	.((((((((((((.&.)))))))))))).	CTCmATAGTGGGACT&TGTCCTATTATGAA
SNORD90_Mus.musculus	ENSMUST00000126626	Adgrb3-135287	-17.4	.((((((((((((.&.)))))))))))).	CTCmATAATGGGACT&TGTCCTATTATGAA
SNORD90_Mus.musculus	ENSMUST00000036068	Adgrl3-167883	-17.4	.(((((((((((.(((.&.))).))))))))))).	ATTCmATGATAGGTCAAA&ATTGTCCTATTATGAAA
SNORD90_Mus.musculus	ENSMUST00000143097	Aff2-60872	-17.4	(((((((((.(((((((.&.))))))).)))))))))	ATTTCmGTGAAAGGGCAAA&ATTGTCCTATTATGAAAT
SNORD90_Mus.musculus	ENSMUST00000033847	Agpat5-20003	-17.4	.(((((((.((((((((.&.)))))))).))))))).	CTTTCmATGCTAGGACAGA&ATTGTCCTATTATGAAAT
SNORD90_Mus.musculus	ENSMUST00000071804	AI987944-5028	-17.4	((((((.((((((((((.&.)))))))))).))))))	ATTTCmAGAATAGGGCAGG&ATTGTCCTATTATGAAAT
SNORD90_Mus.musculus	ENSMUST00000210812	Anapc10-33270	-17.4	.(((((.((((((((((.&.)))))))))).))))).	TTTTCmAGAATAGGACAGA&ATTGTCCTATTATGAAAT
SNORD90_Mus.musculus	ENSMUST00000140181	Armc7-1267	-17.4	.((((.(((((((((((.&.))))))))))).)))).	CTTCmAGAGTAGGGCAGTG&GATTGTCCTATTATGAAA
SNORD90_Mus.musculus	ENSMUST00000066197	Asic2-12479	-17.4	(((((((((.((((((.&.)))))).)))))))))	GTTTCmATGAAGGGACAC&TTGTCCTATTATGAAAT
SNORD90_Mus.musculus	ENSMUST00000027502	Atg4b-35342	-17.4	.((..((((((((((((.&.))))))))))))..)).	ATCmTCAGTGGGGCAATCC&TGATTGTCCTATTATGAA
SNORD90_Mus.musculus	ENSMUST00000180887	B3galt1-313883	-17.4	.((..((((((((((((.&.))))))))))))..)).	ATCmCCAGTGGGGCAGTCA&TGATTGTCCTATTATGAA
SNORD90_Mus.musculus	ENSMUST00000034260	B3gnt3-7680	-17.4	(((((.(((((((((((.(.&.).))))))))))).)))))	GTTTCmCTGGTGGGACAGGCA&TGATTGTCCTATTATGAAAT
SNORD90_Mus.musculus	ENSMUST00000233455	Bicral-25301	-17.4	.(((((((.((((((((.&.)))))))).))))))).	ATCmATAATTGGACAGTTT&TGATTGTCCTATTATGAA
SNORD90_Mus.musculus	ENSMUST00000136517	Carmil1-34057	-17.4	.((((.(((((((.((((.&.)))).))))))).)))).	ATTCmACAGTGGGAGGGTCA&TGATTGTCCTATTATGAAA
SNORD90_Mus.musculus	ENSMUST00000025585	Cblif-9934	-17.4	.(((((((((((.((((.&.)))).))))))))))).	ATTCmATGATAGGCCAGTG&GATTGTCCTATTATGAAA
SNORD90_Mus.musculus	ENSMUST00000165281	Cdca8-2029	-17.4	.((((..(.(((((((((.&.))))))))).)..)))).	CTTCmACGACAGGGCAATCT&TGATTGTCCTATTATGAAA
SNORD90_Mus.musculus	ENSMUST00000124450	Chn1-5085	-17.4	.(((((.((((((((((((.&.)))))))))))).))))).	TTTTCmAAAATAGGATAATTT&TGATTGTCCTATTATGAAAT
SNORD90_Mus.musculus	ENSMUST00000209607	Cnih3-16583	-17.4	.((((.((((((((((.&.)))))))))).)))).	GTCmATCATAGGACAGTG&GATTGTCCTATTATGAA
SNORD90_Mus.musculus	ENSMUST00000188735	Cntnap5b-31088	-17.4	.(((.(((.(((((((((.&.))))))))).))).))).	ATTCmCTAACAGGACAGTCA&TGATTGTCCTATTATGAAA
SNORD90_Mus.musculus	ENSMUST00000076038	Cntnap5c-475515	-17.4	.((((((((((((.(((.&.))).)))))))))))).	GTTCmATGGTAGGGGGATG&GATTGTCCTATTATGAAA
SNORD90_Mus.musculus	ENSMUST00000000335	Comt-1848	-17.4	.((((((((((((((.&.)))))))))))))).	ATCmGTAGTGGGATAGG&ATTGTCCTATTATGAA
SNORD90_Mus.musculus	ENSMUST00000160658	Csmd3-1115916	-17.4	.((((((((.(((((((.&.))))))).)))))))).	ATTCmATGGTTGGACAGTG&GATTGTCCTATTATGAAA
SNORD90_Mus.musculus	ENSMUST00000092305	Dazap1-22198	-17.4	.((((..(((((((((.&.)))))))))..)))).	CTTCmACGATGGGACAGA&ATTGTCCTATTATGAAA
SNORD90_Mus.musculus	ENSMUST00000040500	Dgkb-612867	-17.4	((((((.((((((((((.&.)))))))))).))))))	ATTTCmAAAATGGGGCAAA&ATTGTCCTATTATGAAAT
SNORD90_Mus.musculus	ENSMUST00000115629	Diaph1-243	-17.4	.(((((((((.((((((((.&.)))))))).))))))))).	CTTTCmGTGGTTGGGCAGTTT&TGATTGTCCTATTATGAAAT
SNORD90_Mus.musculus	ENSMUST00000113320	Diaph2-263692	-17.4	.((((((((.(((((((.&.))))))).)))))))).	CTTTCmATGAAGGGACAGA&ATTGTCCTATTATGAAAT
SNORD90_Mus.musculus	ENSMUST00000226492	Diaph3-189821	-17.4	.(((.((((((((((((.&.)))))))))))).))).	GTCmACAGTGGGACAGTTT&TGATTGTCCTATTATGAA
SNORD90_Mus.musculus	ENSMUST00000222280	Dip2c-13867	-17.4	.(((.((((((((((((.&.)))))))))))).))).	GTCmAGAATGGGACAGTTT&TGATTGTCCTATTATGAA
SNORD90_Mus.musculus	ENSMUST00000077930	Dtnb-16049	-17.4	(((((.((((((((.((((.&.)))).)))))))).)))))	GTTTCmTTGGTGGGAGGGTCC&TGATTGTCCTATTATGAAAT
SNORD90_Mus.musculus	ENSMUST00000208643	Eed-2477	-17.4	(((((((((((((((.&.)))))))))))))))	ATTTCmATGGTAGGATT&TGTCCTATTATGAAAT
SNORD90_Mus.musculus	ENSMUST00000078839	Efna5-30719	-17.4	.(((((.((((((((((.&.)))))))))).))))).	CTCmATGTTGGGACAGTTC&TGATTGTCCTATTATGAA
SNORD90_Mus.musculus	ENSMUST00000113398	Epha5-312518	-17.4	(((((.(((((((((((.&.))))))))))).)))))	ATTTCmCTAATAGGGCAAA&ATTGTCCTATTATGAAAT
SNORD90_Mus.musculus	ENSMUST00000133362	Ext1-79913	-17.4	.(((.(((.(((((((((.&.))))))))).))).))).	GTTCmTTGAGAGGACAGTCG&TGATTGTCCTATTATGAAA
SNORD90_Mus.musculus	ENSMUST00000124096	Fgfr2-1454655	-17.4	((((((((((((((..(&)..))))))))))))))	ATTTCmATAATGGGGTGG&TTGTCCTATTATGAAAT
SNORD90_Mus.musculus	ENSMUST00000016231	Fli1-104099	-17.4	.(((..(((((((((((.&.)))))))))))..))).	GTCmAATATGGGACAATCC&TGATTGTCCTATTATGAA
SNORD90_Mus.musculus	ENSMUST00000075767	Frmd4a-184294	-17.4	.((((((((((((((.&.)))))))))))))).	TTTTCmGTAGTAGGATG&TGTCCTATTATGAAAT
SNORD90_Mus.musculus	ENSMUST00000129801	Gas7-1854	-17.4	.(((((((((((((.&.))))))))))))).	GTTCmATAATGGGGCC&TGTCCTATTATGAAA
SNORD90_Mus.musculus	ENSMUST00000029567	Gask1b-3776	-17.4	.(((((((((((.(((.&.))).))))))))))).	GTCmATAATAGGAGAATG&GATTGTCCTATTATGAA
SNORD90_Mus.musculus	ENSMUST00000048977	Greb1l-22329	-17.4	.((((((((((((.((.&.)).)))))))))))).	ATTCmATAATGGGAGGAA&ATTGTCCTATTATGAAA
SNORD90_Mus.musculus	ENSMUST00000124169	Gria3-6205	-17.4	.((((((((((((..(&)..)))))))))))).	ATTCmATAGTAGGATGG&TTGTCCTATTATGAAA
SNORD90_Mus.musculus	ENSMUST00000079751	Grik2-346044	-17.4	.(((((.((((((((((.&.)))))))))).))))).	TTTTCmAGAGTGGGACAAA&ATTGTCCTATTATGAAAT
SNORD90_Mus.musculus	ENSMUST00000131730	Hacd1-98737	-17.4	((..((((((((((((.((.&.)).))))))))))))..))	GTGGCmATGGTGGGGCACTCC&TGATTGTCCTATTATGAAAT
SNORD90_Mus.musculus	ENSMUST00000211632	Hdac9-368808	-17.4	.((((.((((((.((((.&.)))).)))))).)))).	ATCmATTGTAGGAGAGTCA&TGATTGTCCTATTATGAA
SNORD90_Mus.musculus	ENSMUST00000092070	Lama3-29541	-17.4	.((((((((((.(((((.&.))))).)))))))))).	ATCmATGGTGGGCTAGTCA&TGATTGTCCTATTATGAA
SNORD90_Mus.musculus	ENSMUST00000219924	Lingo3-3543	-17.4	.((((.(((((((.((((.&.)))).))))))).)))).	GTTCmAGAATGGGAGAATCA&TGATTGTCCTATTATGAAA
SNORD90_Mus.musculus	ENSMUST00000222382	Lrr1-6066	-17.4	.(((((.((((((((((.&.)))))))))).))))).	CTTTCmAAGATAGGACAGC&ATTGTCCTATTATGAAAT
SNORD90_Mus.musculus	ENSMUST00000197443	Magi2-387619	-17.4	.((((((.(((((((((.&.))))))))).)))))).	GTCmATAGGAGGACAATTT&TGATTGTCCTATTATGAA
SNORD90_Mus.musculus	ENSMUST00000036069	Mamdc2-123280	-17.4	((((((..((((((((((.&.))))))))))..))))))	ATTTCmAGTGTAGGGCAGTG&GATTGTCCTATTATGAAAT
SNORD90_Mus.musculus	ENSMUST00000100023	Mb21d2-55055	-17.4	.(((((((((((((.&.))))))))))))).	GTTCmATGGTGGGGCT&TGTCCTATTATGAAA
SNORD90_Mus.musculus	ENSMUST00000203414	Naaladl2-496221	-17.4	.((..((((((((((((.&.))))))))))))..)).	ATCmTAAATGGGACAATCT&TGATTGTCCTATTATGAA
SNORD90_Mus.musculus	ENSMUST00000068567	Ncoa7-19423	-17.4	.(((.(((((((((((((.&.))))))))))))).))).	CTTCmTTAATGGGGCAATTT&TGATTGTCCTATTATGAAA
SNORD90_Mus.musculus	ENSMUST00000107057	Nfia-118888	-17.4	.(((((((((((((.&.))))))))))))).	CTTCmATGATGGGGCC&TGTCCTATTATGAAA
SNORD90_Mus.musculus	ENSMUST00000213087	Olfr983-4271	-17.4	.(((((((((((.(((.&.))).))))))))))).	CTCmATGATAGGAGAGTA&GATTGTCCTATTATGAA
SNORD90_Mus.musculus	ENSMUST00000122175	Osbpl1a-4270	-17.4	.(((((..(((((((((.&.)))))))))..))))).	CTCmGTGTAAGGGCAGTCA&TGATTGTCCTATTATGAA
SNORD90_Mus.musculus	ENSMUST00000151111	Pde4d-140490	-17.4	(((((.(((((((((((.&.))))))))))).)))))	GTTTCmTTGGTGGGACGAA&ATTGTCCTATTATGAAAT
SNORD90_Mus.musculus	ENSMUST00000043596	Phka1-46186	-17.4	.(((((.((((((((((.&.)))))))))).))))).	TTTTCmACAGTAGGACAAC&ATTGTCCTATTATGAAAT
SNORD90_Mus.musculus	ENSMUST00000131405	Pik3c3-53820	-17.4	.((((((((((((.&.)))))))))))).	GTCmATGGTAGGACT&TGTCCTATTATGAA
SNORD90_Mus.musculus	ENSMUST00000175852	Pkib-50286	-17.4	.((((((.(((((((((.&.))))))))).)))))).	GTCmATAGAAGGACAATTT&TGATTGTCCTATTATGAA
SNORD90_Mus.musculus	ENSMUST00000007296	Pole-24136	-17.4	.((..((((((((((((.&.))))))))))))..)).	ATCmTCGGTGGGGCGGTCG&TGATTGTCCTATTATGAA
SNORD90_Mus.musculus	ENSMUST00000025377	Ppp2r2b-188678	-17.4	.(((.((((((((((((.&.)))))))))))).))).	CTCmAGGATAGGGCAATTT&TGATTGTCCTATTATGAA
SNORD90_Mus.musculus	ENSMUST00000231580	Robo1-47822	-17.4	.(((..(((((((((((.&.)))))))))))..))).	CTCmAAGGTAGGACGATTC&TGATTGTCCTATTATGAA
SNORD90_Mus.musculus	ENSMUST00000039630	Ror1-76343	-17.4	.(((((((((((((.&.))))))))))))).	ATCmGTAATAGGGCGT&TTGTCCTATTATGAA
SNORD90_Mus.musculus	ENSMUST00000112843	Rtl4-102661	-17.4	(((((((((((((((.&.)))))))))))))))	ATTTCmGTAGTAGGATC&TGTCCTATTATGAAAT
SNORD90_Mus.musculus	ENSMUST00000124335	Satl1-10136	-17.4	.(((..(((((((((((.&.)))))))))))..))).	GTCmACTGTGGGATAGTCT&TGATTGTCCTATTATGAA
SNORD90_Mus.musculus	ENSMUST00000069226	Scara5-8659	-17.4	.(((((((.((((((((.&.)))))))).))))))).	GTTCmATGGGAGGACAATG&GATTGTCCTATTATGAAA
SNORD90_Mus.musculus	ENSMUST00000016951	Serpinb1b-8963	-17.4	.((((((((((((..(&)..)))))))))))).	GTTCmATGATAGGATGG&TTGTCCTATTATGAAA
SNORD90_Mus.musculus	ENSMUST00000228006	Sfmbt1-21009	-17.4	.((..((((((((((((.&.))))))))))))..)).	GTCmTCGGTGGGACGGTCT&TGATTGTCCTATTATGAA
SNORD90_Mus.musculus	ENSMUST00000127975	Slc26a5-27765	-17.4	.((((((((((((.&.)))))))))))).	CTCmGTGATAGGACT&TGTCCTATTATGAA
SNORD90_Mus.musculus	ENSMUST00000171195	Snd1-13519	-17.4	.((((((((((((((.&.)))))))))))))).	ATCmATGGTAGGATAGC&ATTGTCCTATTATGAA
SNORD90_Mus.musculus	ENSMUST00000233554	Spast-1892	-17.4	(((((.(((((((((((.&.))))))))))).)))))	GTTTCmCTAGTGGGACAGC&ATTGTCCTATTATGAAAT
SNORD90_Mus.musculus	ENSMUST00000156057	Ssb-145	-17.4	.((((((.((((((((.&.)))))))).)))))).	ATTCmATATTAGGGCAAA&ATTGTCCTATTATGAAA
SNORD90_Mus.musculus	ENSMUST00000143203	Stxbp4-109636	-17.4	.(((((..(((((((((.&.)))))))))..))))).	TTTTCmAGGGTGGGGCAAG&ATTGTCCTATTATGAAAT
SNORD90_Mus.musculus	ENSMUST00000042850	Svep1-45198	-17.4	.((((((((((((.(((.&.))).)))))))))))).	CTTCmGTGGTAGGAGAATA&GATTGTCCTATTATGAAA
SNORD90_Mus.musculus	ENSMUST00000090057	Sybu-21077	-17.4	.((((((.((((((((.&.)))))))).)))))).	ATCmATGAAAGGACAATG&GATTGTCCTATTATGAA
SNORD90_Mus.musculus	ENSMUST00000063988	Tbl1xr1-28603	-17.4	.((((((.((((((((.&.)))))))).)))))).	ATCmATGAAGGGACAGTA&GATTGTCCTATTATGAA
SNORD90_Mus.musculus	ENSMUST00000143116	Tm2d1-152	-17.4	.(((..((((((((((.&.))))))))))..))).	CTCmAGGGTGGGACAATA&GATTGTCCTATTATGAA
SNORD90_Mus.musculus	ENSMUST00000065927	Tnfaip6-9981	-17.4	.(((((((((((.(((.&.))).))))))))))).	ATCmATAGTAGGAGGGTG&GATTGTCCTATTATGAA
SNORD90_Mus.musculus	ENSMUST00000147999	Ubr4-33253	-17.4	(((((((((((((((.&.)))))))))))))))	ATTTCmATAGTGGGATC&TGTCCTATTATGAAAT
SNORD90_Mus.musculus	ENSMUST00000164761	Uroc1-5616	-17.4	((((((((.((((((((.&.)))))))).))))))))	ATTTCmGTGTTGGGACAAC&ATTGTCCTATTATGAAAT
SNORD90_Mus.musculus	ENSMUST00000162046	Vmn2r25-9795	-17.4	((..(((((((((((((.&.)))))))))))))..))	GTGGCmATGGTGGGACAGC&ATTGTCCTATTATGAAAT
SNORD90_Mus.musculus	ENSMUST00000175867	Wif1-16088	-17.4	(((((((((.(((((((.&.))))))).)))))))))	ATTTCmATAGCAGGGCAAG&ATTGTCCTATTATGAAAT
SNORD90_Mus.musculus	ENSMUST00000206547	Zfp114-3273	-17.4	.((((((((((((((.&.)))))))))))))).	ATCmATGGTGGGATAGA&ATTGTCCTATTATGAA
SNORD90_Mus.musculus	ENSMUST00000086278	Zfp810-20421	-17.4	.(((((((((((((.&.))))))))))))).	CTTCmGTGATGGGGCT&TGTCCTATTATGAAA
SNORD90_Mus.musculus	ENSMUST00000174015	Zfp943-79996	-17.4	.((((((((((((.&.)))))))))))).	GTCmATAATAGGACC&TGTCCTATTATGAA
SNORD90_Mus.musculus	ENSMUST00000179393	Oxr1-113277	-17.39	(((((....((((((((((.&.))))))))))....)))))	ATTTCmTCCCTGGGACAGTCT&TGATTGTCCTATTATGAAAT
SNORD90_Mus.musculus	ENSMUST00000215961	Ppcdc-2274	-17.39	.((((....(((((((((.&.)))))))))....)))).	GTTCmACTTGAGGACAGTCA&TGATTGTCCTATTATGAAA
SNORD90_Mus.musculus	ENSMUST00000169423	Camta1-841472	-17.35	.(((...((((((((((.&.))))))))))...))).	CTCmAGGCTAGGACAATCT&TGATTGTCCTATTATGAA
SNORD90_Mus.musculus	ENSMUST00000126033	Slc35a1-12267	-17.35	.((((...(((((((((.&.)))))))))...)))).	GTCmATTTAGGGACAATCA&TGATTGTCCTATTATGAA
SNORD90_Mus.musculus	ENSMUST00000008451	1700109H08Rik-1169	-17.3	.(((((((((((((.(((.&.))).))))))))))))).	CTTTCmATGGTGGGGGAATA&GATTGTCCTATTATGAAAT
SNORD90_Mus.musculus	ENSMUST00000225605	2210408I21Rik-463	-17.3	.((((.(((((((((.((.&.)).))))))))).)))).	ATTCmAGAATGGGACATTCC&TGATTGTCCTATTATGAAA
SNORD90_Mus.musculus	ENSMUST00000189102	Abca12-27320	-17.3	.(((((((((((.(((.&.))).))))))))))).	ATCmGTGATGGGAGGATG&GATTGTCCTATTATGAA
SNORD90_Mus.musculus	ENSMUST00000121226	Abca17-653	-17.3	((((((((((((((.(.&.).))))))))))))))	ATTTCmATGATAGGAGGT&TTGTCCTATTATGAAAT
SNORD90_Mus.musculus	ENSMUST00000080115	Abcc12-35915	-17.3	.(((..((((((.((((.&.)))).))))))..))).	CTCmAGGGTAGGAGAATCA&TGATTGTCCTATTATGAA
SNORD90_Mus.musculus	ENSMUST00000112907	Acsl4-28298	-17.3	((((((((((((((.(.&.).))))))))))))))	ATTTCmATGATAGGAGAT&TTGTCCTATTATGAAAT
SNORD90_Mus.musculus	ENSMUST00000141889	Adamtsl1-219683	-17.3	.((..((((((((((((.&.))))))))))))..)).	ATCmTAAATGGGGCAATCA&TGATTGTCCTATTATGAA
SNORD90_Mus.musculus	ENSMUST00000186095	Adgrb1-12030	-17.3	.((((((((((((.&.)))))))))))).	CTCmATGGTAGGACT&TGTCCTATTATGAA
SNORD90_Mus.musculus	ENSMUST00000025696	Ak3-26634	-17.3	(((((.(((((((((((.&.))))))))))).)))))	ATTTCmTTAGTGGGGCAAG&ATTGTCCTATTATGAAAT
SNORD90_Mus.musculus	ENSMUST00000112854	Arhgap24-58278	-17.3	.((((((.((((((((.(.&.).)))))))).)))))).	CTTCmATACTAGGACAAACA&TGATTGTCCTATTATGAAA
SNORD90_Mus.musculus	ENSMUST00000079300	Arhgef26-100479	-17.3	.((((((((((.((((((((&)))))))).)))))))))).	TTTTCmATAGTGTGACAGTTA&TGATTGTCCTATTATGAAAT
SNORD90_Mus.musculus	ENSMUST00000221568	Atg2b-1545	-17.3	.((((((.((((((((.&.)))))))).)))))).	ATCmATAAAAGGACAGTA&GATTGTCCTATTATGAA
SNORD90_Mus.musculus	ENSMUST00000110738	Atp7b-50951	-17.3	.((((((((((.(((((.&.))))).)))))))))).	GTCmATGGTGGGTTAATCA&TGATTGTCCTATTATGAA
SNORD90_Mus.musculus	ENSMUST00000200705	Babam2-177862	-17.3	(((((((((.((((((.&.)))))).)))))))))	ATTTCmATGACAGGACAT&TTGTCCTATTATGAAAT
SNORD90_Mus.musculus	ENSMUST00000140781	Blmh-25144	-17.3	.((((.((((((((((.&.)))))))))).)))).	CTCmATTGTAGGACGATG&GATTGTCCTATTATGAA
SNORD90_Mus.musculus	ENSMUST00000101497	Braf-96800	-17.3	.((((((((((((.&.)))))))))))).	ATCmATAGTAGGGCT&TGTCCTATTATGAA
SNORD90_Mus.musculus	ENSMUST00000127356	Bub1b-2395	-17.3	.(((((((..(((((((((.&.)))))))))..))))))).	CTTTCmGTGTCAGGACGATTT&TGATTGTCCTATTATGAAAT
SNORD90_Mus.musculus	ENSMUST00000092780	Car10-11721	-17.3	.((((..(((((((.(((.&.))).)))))))..)))).	ATTCmAGGGTGGGACTGTCC&TGATTGTCCTATTATGAAA
SNORD90_Mus.musculus	ENSMUST00000161772	Cd46-1208	-17.3	.((((((((((((.(((((&))))).)))))))))))).	CTTCmATAATAGGAAAGTTA&TGATTGTCCTATTATGAAA
SNORD90_Mus.musculus	ENSMUST00000031273	Cds1-22003	-17.3	.((((((.(((((((((.&.))))))))).)))))).	GTCmGTAAAAGGACAGTTT&TGATTGTCCTATTATGAA
SNORD90_Mus.musculus	ENSMUST00000225927	Celf4-79256	-17.3	.((((((((((((.((.&.)).)))))))))))).	CTTCmATGATGGGAGGAG&ATTGTCCTATTATGAAA
SNORD90_Mus.musculus	ENSMUST00000220352	Cep83-19711	-17.3	.(((((.((((((((((.&.)))))))))).))))).	CTTCmATCATGGGGCAATA&GATTGTCCTATTATGAAA
SNORD90_Mus.musculus	ENSMUST00000026048	Cfap43-122540	-17.3	.((((((((.(((((((.&.))))))).)))))))).	CTTTCmATAGAAGGACAAA&ATTGTCCTATTATGAAAT
SNORD90_Mus.musculus	ENSMUST00000211913	Cmip-156066	-17.3	.((((..(((((((((.&.)))))))))..)))).	ATTCmACGGTGGGGCAGA&ATTGTCCTATTATGAAA
SNORD90_Mus.musculus	ENSMUST00000015346	Cnksr3-59690	-17.3	.(((.(((((((((((.&.))))))))))).))).	GTCmAGGATGGGACAGTG&GATTGTCCTATTATGAA
SNORD90_Mus.musculus	ENSMUST00000160358	Cntn5-159852	-17.3	.((..((((((((((((.&.))))))))))))..)).	CTCmTGGGTGGGGCAGTCA&TGATTGTCCTATTATGAA
SNORD90_Mus.musculus	ENSMUST00000108325	Cp-20546	-17.3	.(((((.(((((((((.&.))))))))).))))).	ATTCmATTGTAGGACAAC&ATTGTCCTATTATGAAA
SNORD90_Mus.musculus	ENSMUST00000228916	Cpq-410851	-17.3	.((((((((((((.((.&.)).)))))))))))).	ATTCmATAATAGGAGAAA&ATTGTCCTATTATGAAA
SNORD90_Mus.musculus	ENSMUST00000029905	Cyp7a1-680	-17.3	.(((.(((((((((((.&.))))))))))).))).	ATCmAAAATAGGACAATA&GATTGTCCTATTATGAA
SNORD90_Mus.musculus	ENSMUST00000141552	Dach2-105784	-17.3	((((((.(((((((((((.&.))))))))))).))))))	ATTTCmACAATGGGATAATG&GATTGTCCTATTATGAAAT
SNORD90_Mus.musculus	ENSMUST00000065630	Ddx10-53213	-17.3	.((((((((.(((((((.&.))))))).)))))))).	GTTCmATGGTTGGACAATG&GATTGTCCTATTATGAAA
SNORD90_Mus.musculus	ENSMUST00000113853	Ddx31-2809	-17.3	.((((((((((((.&.)))))))))))).	ATCmATGATGGGACC&TGTCCTATTATGAA
SNORD90_Mus.musculus	ENSMUST00000204053	Dnah6-49150	-17.3	.(((.((((((((((((.&.)))))))))))).))).	GTCmGGAATGGGATAATCT&TGATTGTCCTATTATGAA
SNORD90_Mus.musculus	ENSMUST00000094964	Dnah7a-111467	-17.3	.((..((((((((((((.&.))))))))))))..)).	CTCmCGGGTGGGACAGTCT&TGATTGTCCTATTATGAA
SNORD90_Mus.musculus	ENSMUST00000106929	Dnajc6-115942	-17.3	.((((((((((.(((((.&.))))).)))))))))).	GTCmATGATGGGTTAGTCT&TGATTGTCCTATTATGAA
SNORD90_Mus.musculus	ENSMUST00000179200	Ear1-13160	-17.3	.(((((((((((((.&.))))))))))))).	CTTCmATGGTGGGGCT&TGTCCTATTATGAAA
SNORD90_Mus.musculus	ENSMUST00000167841	Eng-7885	-17.3	.((((((((((((.&.)))))))))))).	ATCmGTGATGGGACT&TGTCCTATTATGAA
SNORD90_Mus.musculus	ENSMUST00000067086	Esr1-117138	-17.3	.((((.(((((((((((.&.))))))))))).)))).	GTCmATCATAGGGCAGTTC&TGATTGTCCTATTATGAA
SNORD90_Mus.musculus	ENSMUST00000161895	Fhit-1517056	-17.3	.((((((((((((.&.)))))))))))).	ATCmATAATAGGGCT&TGTCCTATTATGAA
SNORD90_Mus.musculus	ENSMUST00000031653	Flt1-142332	-17.3	.(((((((((((((.&.))))))))))))).	ATTCmATGATAGGATG&TGTCCTATTATGAAA
SNORD90_Mus.musculus	ENSMUST00000115469	Foxp2-29307	-17.3	.((((((((((((.((.&.)).)))))))))))).	ATTCmATAGTAGGAGAAA&ATTGTCCTATTATGAAA
SNORD90_Mus.musculus	ENSMUST00000068595	Galnt13-317027	-17.3	.((((.((((((((((.&.)))))))))).)))).	CTCmATCATAGGACAATA&GATTGTCCTATTATGAA
SNORD90_Mus.musculus	ENSMUST00000127664	Galnt2l-2161660	-17.3	.(((((.(((((((((.&.))))))))).))))).	ATTCmATCATAGGACAAG&ATTGTCCTATTATGAAA
SNORD90_Mus.musculus	ENSMUST00000056517	Gja10-891	-17.3	.(((((((((((.((((.&.)))).))))))))))).	GTTCmATGATAGGCCAATA&GATTGTCCTATTATGAAA
SNORD90_Mus.musculus	ENSMUST00000107981	Gm12394-56812	-17.3	.((((((((((((.&.)))))))))))).	CTCmATAGTAGGACC&TGTCCTATTATGAA
SNORD90_Mus.musculus	ENSMUST00000189003	Gm29644-24772	-17.3	.((((((((((.((((((((&)))))))).)))))))))).	CTTTCmATGATGTGACAATTA&TGATTGTCCTATTATGAAAT
SNORD90_Mus.musculus	ENSMUST00000105560	Grm1-198748	-17.3	.(((((((((((.(((.&.))).))))))))))).	CTCmATAATAGGAGAATG&GATTGTCCTATTATGAA
SNORD90_Mus.musculus	ENSMUST00000172951	Grm7-576324	-17.3	.((((((.(((((((((.&.))))))))).)))))).	CTCmGTGAAGGGACAATTT&TGATTGTCCTATTATGAA
SNORD90_Mus.musculus	ENSMUST00000153125	Gucd1-11833	-17.3	.(((.((((((((((((.&.)))))))))))).))).	CTTCmCTGATGGGACGATA&GATTGTCCTATTATGAAA
SNORD90_Mus.musculus	ENSMUST00000115733	Gucy1a2-276633	-17.3	.((((((((((((..(&)..)))))))))))).	CTTCmATGATAGGATGG&TTGTCCTATTATGAAA
SNORD90_Mus.musculus	ENSMUST00000029345	Il12a-465	-17.3	.(((((.((((((((((.&.)))))))))).))))).	CTTTCmAAAGTAGGACAGA&ATTGTCCTATTATGAAAT
SNORD90_Mus.musculus	ENSMUST00000197591	Kmt2e-320	-17.3	.((((((((((((.&.)))))))))))).	CTCmGTAGTAGGACT&TGTCCTATTATGAA
SNORD90_Mus.musculus	ENSMUST00000124999	Lingo2-535429	-17.3	.((((((.(((((((((.&.))))))))).)))))).	ATCmATGACAGGGCAGTTT&TGATTGTCCTATTATGAA
SNORD90_Mus.musculus	ENSMUST00000049285	Lrrn1-5135	-17.3	.((((.((.(((((((((.&.))))))))).)).)))).	GTTCmAGGAAAGGGCAATCA&TGATTGTCCTATTATGAAA
SNORD90_Mus.musculus	ENSMUST00000040880	Map6d1-897	-17.3	.(((((((((((.(((((&))))).))))))))))).	CTCmATAATGGGGGAATTA&TGATTGTCCTATTATGAA
SNORD90_Mus.musculus	ENSMUST00000166726	Mast4-71256	-17.3	.(((.((((((((((((.&.)))))))))))).))).	CTCmAGAGTGGGACAGTTC&TGATTGTCCTATTATGAA
SNORD90_Mus.musculus	ENSMUST00000068967	Megf11-38793	-17.3	.((((((((((((..(&)..)))))))))))).	GTTCmATAATAGGATGG&TTGTCCTATTATGAAA
SNORD90_Mus.musculus	ENSMUST00000021009	Myt1l-366224	-17.3	.(((..((((((((((.&.))))))))))..))).	GTCmAAGGTAGGACAGTG&GATTGTCCTATTATGAA
SNORD90_Mus.musculus	ENSMUST00000203414	Naaladl2-511009	-17.3	.((((((((((((.&.)))))))))))).	GTCmATGATAGGGCT&TGTCCTATTATGAA
SNORD90_Mus.musculus	ENSMUST00000086421	Nck2-14737	-17.3	.(((((..(((((.((((.&.)))).)))))..))))).	CTTCmATTTTGGGAGAGTCA&TGATTGTCCTATTATGAAA
SNORD90_Mus.musculus	ENSMUST00000063220	Nek10-11574	-17.3	.(((.(((((((((((.&.))))))))))).))).	GTCmAGGATGGGACAGTA&GATTGTCCTATTATGAA
SNORD90_Mus.musculus	ENSMUST00000226139	Npr3-37522	-17.3	.(((.((.((((((((((.&.)))))))))).)).))).	CTTCmTTACTGGGACAGTCA&TGATTGTCCTATTATGAAA
SNORD90_Mus.musculus	ENSMUST00000148990	Nrf1-36119	-17.3	.((((((((((((((.&.)))))))))))))).	GTCmGTAGTGGGATAGA&ATTGTCCTATTATGAA
SNORD90_Mus.musculus	ENSMUST00000086122	Obox3-139866	-17.3	.(((((((((((((.&.))))))))))))).	GTCmGTGGTGGGGCAT&TTGTCCTATTATGAA
SNORD90_Mus.musculus	ENSMUST00000160153	Opa1-16315	-17.3	.(((..(((((((((((.&.)))))))))))..))).	CTCmAGGGTGGGGCAGTTC&TGATTGTCCTATTATGAA
SNORD90_Mus.musculus	ENSMUST00000112525	Pla2r1-79733	-17.3	.(((.(((((((((((.&.))))))))))).))).	ATCmAGAATAGGACAATA&GATTGTCCTATTATGAA
SNORD90_Mus.musculus	ENSMUST00000054723	Polr1e-6271	-17.3	.((((((.(((((.((((.&.)))).))))).)))))).	ATTCmATATTAGGGGAATCT&TGATTGTCCTATTATGAAA
SNORD90_Mus.musculus	ENSMUST00000168621	Ptprj-129784	-17.3	.(((((.((((((((((.&.)))))))))).))))).	CTTTCmAAAATAGGACAGA&ATTGTCCTATTATGAAAT
SNORD90_Mus.musculus	ENSMUST00000189648	Ralgps2-16079	-17.3	(((((((((((((.(((.&.))).)))))))))))))	ATTTCmATAATAGGCCAAG&ATTGTCCTATTATGAAAT
SNORD90_Mus.musculus	ENSMUST00000105682	Rere-187792	-17.3	.(((((.((((((((((.&.)))))))))).))))).	CTTTCmAGAATAGGACAGA&ATTGTCCTATTATGAAAT
SNORD90_Mus.musculus	ENSMUST00000147158	Rgs20-23354	-17.3	.((((((.(((((((((.&.))))))))).)))))).	TTTTCmATCATGGGACAGA&ATTGTCCTATTATGAAAT
SNORD90_Mus.musculus	ENSMUST00000195827	Rpl22l1-1475	-17.3	.((((((((((((((.&.)))))))))))))).	TTTTCmATGATAGGATT&TGTCCTATTATGAAAT
SNORD90_Mus.musculus	ENSMUST00000093292	Sertad2-6851	-17.3	.((((((((((((.&.)))))))))))).	CTCmATAATAGGACC&TGTCCTATTATGAA
SNORD90_Mus.musculus	ENSMUST00000174887	Skiv2l-2251	-17.3	.(((..(((((((((((.&.)))))))))))..))).	GTCmGCTATGGGGCAATCC&TGATTGTCCTATTATGAA
SNORD90_Mus.musculus	ENSMUST00000151524	Slf1-44181	-17.3	.((((((.(((((((((.&.))))))))).)))))).	CTCmATAGAGGGACAGTTC&TGATTGTCCTATTATGAA
SNORD90_Mus.musculus	ENSMUST00000150993	Snx29-109156	-17.3	.((.((((((((((((((&)))))))))))))).)).	CTCmCTAATAGGACGGTTA&TGATTGTCCTATTATGAA
SNORD90_Mus.musculus	ENSMUST00000147133	Sp9-1674	-17.3	.(((((((((((((.&.))))))))))))).	ATCmGTGGTGGGACGT&TTGTCCTATTATGAA
SNORD90_Mus.musculus	ENSMUST00000028844	Sppl2a-3052	-17.3	.((((..(.(((((((((.&.))))))))).)..)))).	GTTCmAGGGAAGGACAATCT&TGATTGTCCTATTATGAAA
SNORD90_Mus.musculus	ENSMUST00000126481	Tec-16256	-17.3	.((((((((((.((((.&.)))).)))))))))).	ATCmATGATGGGTCAGTG&GATTGTCCTATTATGAA
SNORD90_Mus.musculus	ENSMUST00000190840	Tenm3-150776	-17.3	.((((((((((((((.&.)))))))))))))).	GTCmATGGTAGGATAGC&ATTGTCCTATTATGAA
SNORD90_Mus.musculus	ENSMUST00000237058	Tmem8-3336	-17.3	.((((..(((((((((.&.)))))))))..)))).	GTTCmAGGGTGGGACAAG&ATTGTCCTATTATGAAA
SNORD90_Mus.musculus	ENSMUST00000150082	Tox-22634	-17.3	.(((.((((((((((.((.&.)).)))))))))).))).	GTTCmTTGGTAGGACATTCT&TGATTGTCCTATTATGAAA
SNORD90_Mus.musculus	ENSMUST00000120238	Trim24-35151	-17.3	.(((((((((.((((((.&.)))))).))))))))).	TTTTCmATAATTGGACAAA&ATTGTCCTATTATGAAAT
SNORD90_Mus.musculus	ENSMUST00000040111	Ttc28-402878	-17.3	.((((((.((((((((.&.)))))))).)))))).	GTCmATGAGAGGACAATA&GATTGTCCTATTATGAA
SNORD90_Mus.musculus	ENSMUST00000142159	Ush2a-133509	-17.3	.(((.(((((((((((.&.))))))))))).))).	ATCmAAAGTAGGACAATA&GATTGTCCTATTATGAA
SNORD90_Mus.musculus	ENSMUST00000227049	Zc3h13-24745	-17.3	.(((((..(((((((((.&.)))))))))..))))).	GTTCmATTCTAGGACAGTG&GATTGTCCTATTATGAAA
SNORD90_Mus.musculus	ENSMUST00000111254	Alx4-14070	-17.29	.(((((....(((((((((.&.)))))))))....))))).	TTTTCmAGGTGAGGATAGTCA&TGATTGTCCTATTATGAAAT
SNORD90_Mus.musculus	ENSMUST00000112854	Arhgap24-192360	-17.29	.((((....(((((((((.&.)))))))))....)))).	CTTCmACGTGAGGACAGTCG&TGATTGTCCTATTATGAAA
SNORD90_Mus.musculus	ENSMUST00000191162	Epb41l5-45433	-17.29	.((((....(((((((((.&.)))))))))....)))).	CTTCmAGCTGGGGGCAGTCT&TGATTGTCCTATTATGAAA
SNORD90_Mus.musculus	ENSMUST00000040971	Capn5-18946	-17.25	.(((...((((((((((.&.))))))))))...))).	CTCmAGGCTAGGGCAATCG&TGATTGTCCTATTATGAA
SNORD90_Mus.musculus	ENSMUST00000051558	Chd7-125510	-17.25	.((((...((((((((((.&.))))))))))...)))).	ATTCmACTCTAGGGCAGTCG&TGATTGTCCTATTATGAAA
SNORD90_Mus.musculus	ENSMUST00000215313	Elmod1-32945	-17.25	.((...(((((((((((.&.)))))))))))...)).	GTCmCCTGTGGGACAATCA&TGATTGTCCTATTATGAA
SNORD90_Mus.musculus	ENSMUST00000134828	Ints2-10058	-17.25	.(((...(((((((((((.&.)))))))))))...))).	CTTCmTTCATGGGACAGTCT&TGATTGTCCTATTATGAAA
SNORD90_Mus.musculus	ENSMUST00000068967	Megf11-32179	-17.25	.((((...(((((((((.&.)))))))))...)))).	GTCmATCAGAGGACAATCT&TGATTGTCCTATTATGAA
SNORD90_Mus.musculus	ENSMUST00000075068	Pepd-113963	-17.25	(((((((...(((((((((.&.)))))))))...)))))))	GTTTCmATCCCAGGATAGTCA&TGATTGTCCTATTATGAAAT
SNORD90_Mus.musculus	ENSMUST00000173875	Sra1-256	-17.25	.(((((...(((((((((.&.)))))))))...))))).	ATTCmATTTCAGGGCAGTCT&TGATTGTCCTATTATGAAA
SNORD90_Mus.musculus	ENSMUST00000044278	St6galnac5-16017	-17.25	.((...(((((((((((.&.)))))))))))...)).	ATCmTTTATGGGACAGTCT&TGATTGTCCTATTATGAA
SNORD90_Mus.musculus	ENSMUST00000203203	1700003E16Rik-5091	-17.2	.(((((.(((((((((.&.))))))))).))))).	GTTCmATCGTGGGACAAA&ATTGTCCTATTATGAAA
SNORD90_Mus.musculus	ENSMUST00000168779	2210408I21Rik-305316	-17.2	.((((((((((.(((((.&.))))).)))))))))).	GTCmATGATAGGTCGGTTT&TGATTGTCCTATTATGAA
SNORD90_Mus.musculus	ENSMUST00000035426	3110001I22Rik-460	-17.2	((((((((((((((.&.))))))))))))))	GTTTCmATAATGGGAA&GTCCTATTATGAAAT
SNORD90_Mus.musculus	ENSMUST00000102996	4930452B06Rik-176196	-17.2	((..((((((((((((.&.))))))))))))..))	GTGGCmATAGTGGGACAT&TTGTCCTATTATGAAAT
SNORD90_Mus.musculus	ENSMUST00000217105	4930563M21Rik-14368	-17.2	.((..((((((((((((.&.))))))))))))..)).	CTCmCGGATGGGGCAGTCT&TGATTGTCCTATTATGAA
SNORD90_Mus.musculus	ENSMUST00000186185	AA986860-5140	-17.2	.((((((((((((.((.&.)).)))))))))))).	CTTCmATAATGGGAGGAA&ATTGTCCTATTATGAAA
SNORD90_Mus.musculus	ENSMUST00000173828	Adamtsl3-117853	-17.2	.(((((((((((((.((.&.)).))))))))))))).	CTTTCmATAGTGGGAGAGA&ATTGTCCTATTATGAAAT
SNORD90_Mus.musculus	ENSMUST00000041168	Adgrg6-138095	-17.2	.((((((.((((((((.&.)))))))).)))))).	ATTCmATGCTAGGACAAG&ATTGTCCTATTATGAAA
SNORD90_Mus.musculus	ENSMUST00000208384	Akt1s1-1332	-17.2	.((((((((((((.&.)))))))))))).	ATCmATGGTGGGACT&TGTCCTATTATGAA
SNORD90_Mus.musculus	ENSMUST00000218681	Alx1-3519	-17.2	.(((((..((((((((((.&.))))))))))..))))).	TTTTCmAGGGTGGGATAATG&GATTGTCCTATTATGAAAT
SNORD90_Mus.musculus	ENSMUST00000099368	Anks1b-151863	-17.2	.((((((((((.(((((.&.))))).)))))))))).	ATCmATGGTAGGTTAATCT&TGATTGTCCTATTATGAA
SNORD90_Mus.musculus	ENSMUST00000131086	Arhgap22-53357	-17.2	.((((((.((((((((.&.)))))))).)))))).	GTCmATAAGAGGACAGTG&GATTGTCCTATTATGAA
SNORD90_Mus.musculus	ENSMUST00000188614	B3galt1-40562	-17.2	.(((((((((((.(((.&.))).))))))))))).	GTTCmATAGTAGGTCAAG&ATTGTCCTATTATGAAA
SNORD90_Mus.musculus	ENSMUST00000186176	Cacna2d4-15954	-17.2	.(((((((((((((.&.))))))))))))).	ATCmATGATAGGATAC&TTGTCCTATTATGAA
SNORD90_Mus.musculus	ENSMUST00000114987	Camk1d-201215	-17.2	((((((((((((((.&.))))))))))))))	GTTTCmATGATGGGAA&GTCCTATTATGAAAT
SNORD90_Mus.musculus	ENSMUST00000106401	Camk2d-149146	-17.2	.(((..(.(((((((((.&.))))))))).)..))).	GTCmACGGGAGGACAGTCT&TGATTGTCCTATTATGAA
SNORD90_Mus.musculus	ENSMUST00000045522	Ccser1-518073	-17.2	.(((((((.((((((((.&.)))))))).))))))).	CTCmATAATTGGACAGTTT&TGATTGTCCTATTATGAA
SNORD90_Mus.musculus	ENSMUST00000152549	Cerkl-44643	-17.2	.((((..((((((((((.&.))))))))))..)))).	ATCmATCTTAGGGCAGTTG&TGATTGTCCTATTATGAA
SNORD90_Mus.musculus	ENSMUST00000115406	Cftr-65755	-17.2	.((((((((((((..(&)..)))))))))))).	CTTCmATAGTAGGATGG&TTGTCCTATTATGAAA
SNORD90_Mus.musculus	ENSMUST00000089752	Chd8-22430	-17.2	.((((((((((((.((.&.)).)))))))))))).	GTTCmATAATAGGAGAAA&ATTGTCCTATTATGAAA
SNORD90_Mus.musculus	ENSMUST00000189262	Clasp1-118356	-17.2	.(((((.(((((((((.&.))))))))).))))).	CTCmATGTTAGGACAGTG&GATTGTCCTATTATGAA
SNORD90_Mus.musculus	ENSMUST00000102765	Col23a1-172920	-17.2	((((((((((((((.((.&.)).))))))))))))))	ATTTCmATAGTGGGGGAAG&ATTGTCCTATTATGAAAT
SNORD90_Mus.musculus	ENSMUST00000159626	Ctnna2-127856	-17.2	.(((.(((((((((((.&.))))))))))).))).	GTCmACAGTAGGACAATG&GATTGTCCTATTATGAA
SNORD90_Mus.musculus	ENSMUST00000080171	Cyp2c50-12933	-17.2	(((((((((.((((((.&.)))))).)))))))))	ATTTCmATGAAAGGACAT&TTGTCCTATTATGAAAT
SNORD90_Mus.musculus	ENSMUST00000054237	Dclk1-272469	-17.2	.((((.(((((((((((.&.))))))))))).)))).	GTTCmACAGTGGGGCAATA&GATTGTCCTATTATGAAA
SNORD90_Mus.musculus	ENSMUST00000040500	Dgkb-434135	-17.2	.((((((.((((((((.&.)))))))).)))))).	CTCmATGAAAGGACAATG&GATTGTCCTATTATGAA
SNORD90_Mus.musculus	ENSMUST00000074729	Dgkh-45655	-17.2	.((((((((((((((.&.)))))))))))))).	TTTTCmATAATAGGATT&TGTCCTATTATGAAAT
SNORD90_Mus.musculus	ENSMUST00000226134	Diaph3-17241	-17.2	.(((.((((((((((((.&.)))))))))))).))).	ATCmACAGTAGGGCAGTTC&TGATTGTCCTATTATGAA
SNORD90_Mus.musculus	ENSMUST00000155016	Dlgap1-117888	-17.2	.(((((((((((((.&.))))))))))))).	GTCmGTGGTGGGGCAC&TTGTCCTATTATGAA
SNORD90_Mus.musculus	ENSMUST00000080665	Dnah9-189153	-17.2	.((((((.((((((((.&.)))))))).)))))).	GTCmATAAAGGGACAATG&GATTGTCCTATTATGAA
SNORD90_Mus.musculus	ENSMUST00000143711	Dnal1-14862	-17.2	.(((((.(((((((((.&.))))))))).))))).	CTCmATGTTAGGACAATG&GATTGTCCTATTATGAA
SNORD90_Mus.musculus	ENSMUST00000234945	Dsg3-15614	-17.2	.(((((..(((((((((.&.)))))))))..))))).	ATCmATGTCAGGACAGTTG&TGATTGTCCTATTATGAA
SNORD90_Mus.musculus	ENSMUST00000133859	Epb41l4b-12428	-17.2	(((((.(((((((((((.&.))))))))))).)))))	GTTTCmCTAGTGGGGCAGA&ATTGTCCTATTATGAAAT
SNORD90_Mus.musculus	ENSMUST00000042158	Esyt3-14728	-17.2	.((((((((((((.&.)))))))))))).	ATCmATAATGGGACC&TGTCCTATTATGAA
SNORD90_Mus.musculus	ENSMUST00000101513	Fam126a-101274	-17.2	((((((((((((((.&.))))))))))))))	GTTTCmATAGTGGGAA&GTCCTATTATGAAAT
SNORD90_Mus.musculus	ENSMUST00000207869	Fam155a-116050	-17.2	(((((((((((((((.&.)))))))))))))))	ATTTCmGTGGTGGGATG&TGTCCTATTATGAAAT
SNORD90_Mus.musculus	ENSMUST00000226675	Fam49b-28125	-17.2	((((((((((((((.((.&.)).))))))))))))))	ATTTCmATGGTAGGGGAAA&ATTGTCCTATTATGAAAT
SNORD90_Mus.musculus	ENSMUST00000141052	Foxn2-25901	-17.2	.((((((((((((.&.)))))))))))).	CTCmATGATAGGGCT&TGTCCTATTATGAA
SNORD90_Mus.musculus	ENSMUST00000175881	Foxo3-7067	-17.2	.(((((..(((((((((.&.)))))))))..))))).	GTCmATACGAGGGCGGTCT&TGATTGTCCTATTATGAA
SNORD90_Mus.musculus	ENSMUST00000134703	Gm49510-3500	-17.2	.((((((((((((.&.)))))))))))).	GTCmATAGTAGGGCT&TGTCCTATTATGAA
SNORD90_Mus.musculus	ENSMUST00000039855	Golgb1-21785	-17.2	.((((((((((((.&.)))))))))))).	ATCmATAGTGGGACC&TGTCCTATTATGAA
SNORD90_Mus.musculus	ENSMUST00000030676	Grik3-30653	-17.2	.(((((((((((((.&.))))))))))))).	CTCmGTGGTGGGGCAT&TTGTCCTATTATGAA
SNORD90_Mus.musculus	ENSMUST00000114865	Grik4-224322	-17.2	.((.(((((((((((((.&.))))))))))))).)).	GTCmTTAGTGGGACAATTT&TGATTGTCCTATTATGAA
SNORD90_Mus.musculus	ENSMUST00000166273	Igdcc4-28117	-17.2	.((((((.((((((((.&.)))))))).)))))).	CTCmATGAGGGGACAGTG&GATTGTCCTATTATGAA
SNORD90_Mus.musculus	ENSMUST00000212100	Iqsec1-137476	-17.2	.(((((((((((((.&.))))))))))))).	GTCmATGATAGGATAT&TTGTCCTATTATGAA
SNORD90_Mus.musculus	ENSMUST00000197336	Klhl18-12136	-17.2	.((((((((((((((.&.)))))))))))))).	CTCmGTAGTAGGATAGC&ATTGTCCTATTATGAA
SNORD90_Mus.musculus	ENSMUST00000163409	Klhl7-42929	-17.2	.(((((.(((((((.((.&.)).))))))).))))).	GTCmATATTGGGACATTCC&TGATTGTCCTATTATGAA
SNORD90_Mus.musculus	ENSMUST00000121573	Lcorl-156055	-17.2	((((((((.(((((((.&.))))))).))))))))	ATTTCmATGTTAGGACAT&TTGTCCTATTATGAAAT
SNORD90_Mus.musculus	ENSMUST00000170926	Lmo2-16445	-17.2	((((((((((((((.&.))))))))))))))	ATTTCmATAATAGGAA&GTCCTATTATGAAAT
SNORD90_Mus.musculus	ENSMUST00000023917	Lrrc69-153445	-17.2	.((.((((((((((((.&.)))))))))))).)).	ATCmTTGATAGGACAGTG&GATTGTCCTATTATGAA
SNORD90_Mus.musculus	ENSMUST00000213292	Lysmd2-10398	-17.2	(((((((((.((((((.&.)))))).)))))))))	ATTTCmATGAAGGGACAC&TTGTCCTATTATGAAAT
SNORD90_Mus.musculus	ENSMUST00000132013	Msmo1-11694	-17.2	.((((((((((((.&.)))))))))))).	GTCmATGATGGGACC&TGTCCTATTATGAA
SNORD90_Mus.musculus	ENSMUST00000210428	Msra-236402	-17.2	.(((.(((((((((((.&.))))))))))).))).	GTCmAGAGTAGGACAGTA&GATTGTCCTATTATGAA
SNORD90_Mus.musculus	ENSMUST00000115468	Mybl1-28168	-17.2	.(((.((((((((((((.&.)))))))))))).))).	CTTCmCTAGTAGGGCAGTG&GATTGTCCTATTATGAAA
SNORD90_Mus.musculus	ENSMUST00000160159	Nav3-450838	-17.2	.((((.((((((((((.&.)))))))))).)))).	ATCmATCATGGGACAATG&GATTGTCCTATTATGAA
SNORD90_Mus.musculus	ENSMUST00000218645	Nkain2-779234	-17.2	(((((((((((((.(((.&.))).)))))))))))))	ATTTCmATGATAGGCCAAC&ATTGTCCTATTATGAAAT
SNORD90_Mus.musculus	ENSMUST00000131472	Nxn-38946	-17.2	((((((((((((((.&.))))))))))))))	ATTTCmATGATAGGAG&GTCCTATTATGAAAT
SNORD90_Mus.musculus	ENSMUST00000226145	Otulinl-9841	-17.2	.((((((((((((((.&.)))))))))))))).	GTTCmATGGTGGGATAC&TTGTCCTATTATGAAA
SNORD90_Mus.musculus	ENSMUST00000059433	Pced1b-90990	-17.2	.((((((((((((.(((.&.))).)))))))))))).	CTTTCmATAGTGGGTCAGG&ATTGTCCTATTATGAAAT
SNORD90_Mus.musculus	ENSMUST00000025618	Pcsk5-252086	-17.2	.(((..((((((((((.&.))))))))))..))).	CTCmAAGGTAGGACAGTA&GATTGTCCTATTATGAA
SNORD90_Mus.musculus	ENSMUST00000189060	Pde3a-142292	-17.2	.((((((.((((((((((&)))))))))).)))))).	ATCmATGGCAGGGCAGTTA&TGATTGTCCTATTATGAA
SNORD90_Mus.musculus	ENSMUST00000029714	Pear1-28113	-17.2	.((((((((((((..(&)..)))))))))))).	ATTCmATGATGGGATGA&TTGTCCTATTATGAAA
SNORD90_Mus.musculus	ENSMUST00000176562	Pknox2-145172	-17.2	.((((.((((((((((.(.&.).)))))))))).)))).	ATTCmAGGATAGGACAGACG&TGATTGTCCTATTATGAAA
SNORD90_Mus.musculus	ENSMUST00000115096	Plxna4-182985	-17.2	.(((((.(((((((.((.&.)).))))))).))))).	ATCmATGCTAGGACATTCT&TGATTGTCCTATTATGAA
SNORD90_Mus.musculus	ENSMUST00000067918	Ppm1h-119580	-17.2	((..((((((((((.((((.&.)))).))))))))))..))	GTGGCmATGATGGGAAAATCA&TGATTGTCCTATTATGAAAT
SNORD90_Mus.musculus	ENSMUST00000073581	Prkg1-402622	-17.2	.(((((((((((.(((.&.))).))))))))))).	GTCmATGATGGGAGAATG&GATTGTCCTATTATGAA
SNORD90_Mus.musculus	ENSMUST00000233706	Prkn-981609	-17.2	.((((..((((((((.((.&.)).))))))))..)))).	CTTCmACTGTAGGACACTCG&TGATTGTCCTATTATGAAA
SNORD90_Mus.musculus	ENSMUST00000054547	Ptpn11-36972	-17.2	.((((((((((((.&.)))))))))))).	GTCmGTGATGGGACT&TGTCCTATTATGAA
SNORD90_Mus.musculus	ENSMUST00000146307	Ralgapa2-124705	-17.2	.((((..((((((.((((.&.)))).))))))..)))).	ATTCmAGGGTGGGAGAATCC&TGATTGTCCTATTATGAAA
SNORD90_Mus.musculus	ENSMUST00000230658	Rbfox1-135556	-17.2	.((((.(((((((((((.&.))))))))))).)))).	GTTCmAAAATGGGGCAGTG&GATTGTCCTATTATGAAA
SNORD90_Mus.musculus	ENSMUST00000202794	Rbm47-47152	-17.2	.(((..((((((((.((.&.)).))))))))..))).	CTCmAGGGTGGGACATTCT&TGATTGTCCTATTATGAA
SNORD90_Mus.musculus	ENSMUST00000127891	Rsf1-32617	-17.2	(((((((((((.(((((((.&.))))))).)))))))))))	GTTTCmATAGTATGGCAGTTT&TGATTGTCCTATTATGAAAT
SNORD90_Mus.musculus	ENSMUST00000112354	Scn9a-43609	-17.2	.(((..((((((((((((.&.))))))))))))..))).	CTTCmTCAGTGGGACAATTG&TGATTGTCCTATTATGAAA
SNORD90_Mus.musculus	ENSMUST00000174429	Scyl2-10018	-17.2	.((((.(((((((.(((.&.))).))))))).)))).	ATCmATTGTAGGACTATCA&TGATTGTCCTATTATGAA
SNORD90_Mus.musculus	ENSMUST00000049488	Serinc5-87564	-17.2	.((((.(((((((((.((.&.)).))))))))).)))).	GTTCmAAAATAGGACGCTCA&TGATTGTCCTATTATGAAA
SNORD90_Mus.musculus	ENSMUST00000107647	Slc44a1-87030	-17.2	((((((((((((.((((((.&.)))))).))))))))))))	GTTTCmATAGTGGTACAGTTT&TGATTGTCCTATTATGAAAT
SNORD90_Mus.musculus	ENSMUST00000047370	Sptlc3-38209	-17.2	.((((.(((((((((((.&.))))))))))).)))).	GTCmATTATAGGGCAGTTT&TGATTGTCCTATTATGAA
SNORD90_Mus.musculus	ENSMUST00000211457	Stim1-24786	-17.2	.((.(((((((((((((.&.))))))))))))).)).	ATCmTTGGTAGGACAGTTT&TGATTGTCCTATTATGAA
SNORD90_Mus.musculus	ENSMUST00000149787	Tenm2-206587	-17.2	.(((((((((((((.&.))))))))))))).	ATCmATAGTAGGATAT&TTGTCCTATTATGAA
SNORD90_Mus.musculus	ENSMUST00000228085	Tgds-509	-17.2	.((((((((((((.&.)))))))))))).	ATCmGTAATGGGACT&TGTCCTATTATGAA
SNORD90_Mus.musculus	ENSMUST00000087576	Trpm3-35025	-17.2	.((((.((((((.((((.&.)))).)))))).)))).	CTCmATTGTAGGAGAATCA&TGATTGTCCTATTATGAA
SNORD90_Mus.musculus	ENSMUST00000161904	Zfp27-2483	-17.2	.(((((((.((((((((.&.)))))))).))))))).	TTTTCmATACTGGGGCAAG&ATTGTCCTATTATGAAAT
SNORD90_Mus.musculus	ENSMUST00000222994	Mboat2-23191	-17.19	.(((....(((((((((.&.)))))))))....))).	ATCmAGGAGAGGACAGTCT&TGATTGTCCTATTATGAA
SNORD90_Mus.musculus	ENSMUST00000144070	Mrps23-4233	-17.19	.(((....(((((((((.&.)))))))))....))).	CTCmAGTGGGGGACGATCA&TGATTGTCCTATTATGAA
SNORD90_Mus.musculus	ENSMUST00000092660	Taar4-628	-17.19	.((((....((((((((((.&.))))))))))....)))).	CTTTCmTGCCTGGGACAGTCA&TGATTGTCCTATTATGAAAT
SNORD90_Mus.musculus	ENSMUST00000107162	Tenm4-102791	-17.19	((((((....((((((((((&))))))))))....))))))	GTTTCmAGATGGGGGCAGTTA&TGATTGTCCTATTATGAAAT
SNORD90_Mus.musculus	ENSMUST00000125773	5730522E02Rik-71612	-17.15	.(((...((((((((((.&.))))))))))...))).	CTCmAAGTTGGGACAGTCA&TGATTGTCCTATTATGAA
SNORD90_Mus.musculus	ENSMUST00000105749	Aadacl3-5850	-17.15	.((((...((((((((((.&.))))))))))...)))).	CTTCmACTTTGGGACAATCC&TGATTGTCCTATTATGAAA
SNORD90_Mus.musculus	ENSMUST00000002850	Abcc6-17114	-17.15	.(((...((((((((((.&.))))))))))...))).	GTCmAGGCTGGGACAATCT&TGATTGTCCTATTATGAA
SNORD90_Mus.musculus	ENSMUST00000051558	Chd7-125987	-17.15	.((((...((((((((((.&.))))))))))...)))).	ATTCmACTTTAGGGCGGTCG&TGATTGTCCTATTATGAAA
SNORD90_Mus.musculus	ENSMUST00000122171	Dpp6-274479	-17.15	.((...(((((((((((.&.)))))))))))...)).	GTCmTCTGTAGGGCAGTCT&TGATTGTCCTATTATGAA
SNORD90_Mus.musculus	ENSMUST00000140288	Egfem1-115896	-17.15	.(((...((((((((((.&.))))))))))...))).	CTCmAATTTGGGACAATCA&TGATTGTCCTATTATGAA
SNORD90_Mus.musculus	ENSMUST00000016023	Fam184b-51802	-17.15	.(((...((((((((((.&.))))))))))...))).	CTCmAAGTTGGGACAATCA&TGATTGTCCTATTATGAA
SNORD90_Mus.musculus	ENSMUST00000160261	Fstl5-446893	-17.15	.(((...((((((((((.&.))))))))))...))).	CTCmAAATTGGGACAATCA&TGATTGTCCTATTATGAA
SNORD90_Mus.musculus	ENSMUST00000123479	Kdm2b-1080	-17.15	.(((((...(((((((((.&.)))))))))...))))).	CTTCmGTTTAAGGGCAGTCG&TGATTGTCCTATTATGAAA
SNORD90_Mus.musculus	ENSMUST00000159679	Mettl11b-18627	-17.15	.(((...((((((((((.&.))))))))))...))).	CTCmAATTTGGGACAGTCA&TGATTGTCCTATTATGAA
SNORD90_Mus.musculus	ENSMUST00000208222	Sesn3-18301	-17.15	.(((...((((((((((.&.))))))))))...))).	ATCmAAATTAGGACAGTCT&TGATTGTCCTATTATGAA
SNORD90_Mus.musculus	ENSMUST00000217656	Uaca-45368	-17.15	.(((...((((((((((.&.))))))))))...))).	CTCmAGTTTGGGGCAGTCT&TGATTGTCCTATTATGAA
SNORD90_Mus.musculus	ENSMUST00000201855	Vkorc1l1-43872	-17.15	.(((((...(((((((((.&.)))))))))...))))).	GTTCmATTCAGGGGCAATCT&TGATTGTCCTATTATGAAA
SNORD90_Mus.musculus	ENSMUST00000236647	Dnah8-117061	-17.13	.((((.....(((((((((.&.))))))))).....)))).	CTTTCmTCTAGAGGACAATCG&TGATTGTCCTATTATGAAAT
SNORD90_Mus.musculus	ENSMUST00000035849	1700028P14Rik-57224	-17.1	.((((((((((((.&.)))))))))))).	GTCmATAATGGGACC&TGTCCTATTATGAA
SNORD90_Mus.musculus	ENSMUST00000225605	2210408I21Rik-3068	-17.1	((..(((((((((((((.&.)))))))))))))..))	GTGGCmATGGTGGGGCAAC&ATTGTCCTATTATGAAAT
SNORD90_Mus.musculus	ENSMUST00000173828	Adamtsl3-210287	-17.1	.(((.((((((((((((.&.)))))))))))).))).	GTCmACAGTGGGACGATTC&TGATTGTCCTATTATGAA
SNORD90_Mus.musculus	ENSMUST00000086639	Alk-635105	-17.1	(((((..(((((((((((.&.)))))))))))..)))))	GTTTCmTAGGTAGGACAGTA&GATTGTCCTATTATGAAAT
SNORD90_Mus.musculus	ENSMUST00000197088	Ankub1-579	-17.1	.(((((((.(((((((.&.))))))).))))))).	ATTCmATAAAAGGACAAA&ATTGTCCTATTATGAAA
SNORD90_Mus.musculus	ENSMUST00000022196	Ap3b1-140073	-17.1	.((..((((((((((((.&.))))))))))))..)).	ATCmTAAATGGGACGGTCA&TGATTGTCCTATTATGAA
SNORD90_Mus.musculus	ENSMUST00000182383	Arhgap12-22480	-17.1	.(((((((((((((.(((.&.))).))))))))))))).	TTTTCmATGATGGGAAGATG&GATTGTCCTATTATGAAAT
SNORD90_Mus.musculus	ENSMUST00000039204	Arhgef10l-114195	-17.1	.((((((.((((((((.&.)))))))).)))))).	CTCmATAAAAGGACAGTG&GATTGTCCTATTATGAA
SNORD90_Mus.musculus	ENSMUST00000235213	Asah2-21006	-17.1	.((((((((((((((.&.)))))))))))))).	CTTTCmATAGTAGGATC&TGTCCTATTATGAAAT
SNORD90_Mus.musculus	ENSMUST00000208593	Btbd16-12096	-17.1	.((((((((((((.&.)))))))))))).	GTCmATGGTGGGACT&TGTCCTATTATGAA
SNORD90_Mus.musculus	ENSMUST00000102739	Btf3l4-14470	-17.1	.(((((((((((((.&.))))))))))))).	CTCmATGATAGGATAT&TTGTCCTATTATGAA
SNORD90_Mus.musculus	ENSMUST00000225430	Cables1-3197	-17.1	.(((.((((((((.(((.&.))).)))))))).))).	ATCmAGGATGGGACTGTCA&TGATTGTCCTATTATGAA
SNORD90_Mus.musculus	ENSMUST00000178799	Cacnb4-206694	-17.1	.(((((.((((((((((.&.)))))))))).))))).	TTTTCmACAGTAGGACAGC&ATTGTCCTATTATGAAAT
SNORD90_Mus.musculus	ENSMUST00000092937	Camkk1-13416	-17.1	.((((((.(((((((((.&.))))))))).)))))).	CTCmGTGGAGGGACAGTTG&TGATTGTCCTATTATGAA
SNORD90_Mus.musculus	ENSMUST00000027988	Ccdc3-28637	-17.1	.((((((((((((..(&)..)))))))))))).	ATTCmATAGTGGGATGA&TTGTCCTATTATGAAA
SNORD90_Mus.musculus	ENSMUST00000214889	Ccdc7a-180702	-17.1	(((((((((.((((((((.&.)))))))).)))))))))	GTTTCmATGGAAGGATAATG&GATTGTCCTATTATGAAAT
SNORD90_Mus.musculus	ENSMUST00000214659	Cdk19-11274	-17.1	.((((((((((((((.&.)))))))))))))).	CTTTCmATAATAGGATC&TGTCCTATTATGAAAT
SNORD90_Mus.musculus	ENSMUST00000022620	Chrna2-3319	-17.1	.(((((.(((((((((.&.))))))))).))))).	CTTCmATCATAGGACAAG&ATTGTCCTATTATGAAA
SNORD90_Mus.musculus	ENSMUST00000162295	Clstn2-562688	-17.1	.((((((((((((.&.)))))))))))).	ATCmATGATGGGGCT&TGTCCTATTATGAA
SNORD90_Mus.musculus	ENSMUST00000137780	Cnbd1-51599	-17.1	((..((((((((((((.&.))))))))))))..))	GTGGCmATGGTAGGACAT&TTGTCCTATTATGAAAT
SNORD90_Mus.musculus	ENSMUST00000076038	Cntnap5c-378987	-17.1	.((..((((((((((((.&.))))))))))))..)).	CTCmTGGGTAGGGCAGTCT&TGATTGTCCTATTATGAA
SNORD90_Mus.musculus	ENSMUST00000082104	Csmd1-134119	-17.1	.(((.((((((((((.((.&.)).)))))))))).))).	ATTCmTTGGTGGGACATTCT&TGATTGTCCTATTATGAAA
SNORD90_Mus.musculus	ENSMUST00000236374	Cystm1-10947	-17.1	.(((((((((((.(((.&.))).))))))))))).	GTCmATGGTGGGAGGATA&GATTGTCCTATTATGAA
SNORD90_Mus.musculus	ENSMUST00000209600	Deaf1-15924	-17.1	.(((((.(((((((((.((.&.)).))))))))).))))).	CTTTCmAGAATGGGGCACTCT&TGATTGTCCTATTATGAAAT
SNORD90_Mus.musculus	ENSMUST00000039608	Dym-162253	-17.1	.(((((((.(((((((.&.))))))).))))))).	ATTCmATAAAGGGACAAA&ATTGTCCTATTATGAAA
SNORD90_Mus.musculus	ENSMUST00000193074	Enah-102430	-17.1	.((((((((((((.((.&.)).)))))))))))).	ATTCmATGATGGGAGAAA&ATTGTCCTATTATGAAA
SNORD90_Mus.musculus	ENSMUST00000113398	Epha5-341961	-17.1	.(((((((.((((((((.&.)))))))).))))))).	CTTTCmATGTTGGGACAGA&ATTGTCCTATTATGAAAT
SNORD90_Mus.musculus	ENSMUST00000068860	Epha6-538732	-17.1	.((((((((((((((.((.&.)).)))))))))))))).	TTTTCmATAATGGGATCATG&GATTGTCCTATTATGAAAT
SNORD90_Mus.musculus	ENSMUST00000136967	Erich2-20663	-17.1	.(((((((((((((.&.))))))))))))).	ATCmATGGTGGGGCGT&TTGTCCTATTATGAA
SNORD90_Mus.musculus	ENSMUST00000184364	Ets1-37802	-17.1	.((((((((((.(((((.&.))))).)))))))))).	GTCmGTGGTAGGTCAATTT&TGATTGTCCTATTATGAA
SNORD90_Mus.musculus	ENSMUST00000187619	Fam135a-10332	-17.1	.(((..(.(((((((((.&.))))))))).)..))).	GTCmACGGAGGGGCAGTCA&TGATTGTCCTATTATGAA
SNORD90_Mus.musculus	ENSMUST00000207869	Fam155a-109404	-17.1	.((((.((((((((((.((.&.)).)))))))))).)))).	CTTTCmTTAATGGGACACTCC&TGATTGTCCTATTATGAAAT
SNORD90_Mus.musculus	ENSMUST00000183437	Fam83b-30204	-17.1	((..(((((((((((((.&.)))))))))))))..))	ATGGCmGTAATAGGACGGA&ATTGTCCTATTATGAAAT
SNORD90_Mus.musculus	ENSMUST00000121560	Fank1-96541	-17.1	((((((((((.(((((((.&.))))))).))))))))))	ATTTCmATGATTGGATAGTA&GATTGTCCTATTATGAAAT
SNORD90_Mus.musculus	ENSMUST00000082170	Fat3-420306	-17.1	.((((.((((((((((.&.)))))))))).)))).	GTTCmAGGATAGGACAGG&ATTGTCCTATTATGAAA
SNORD90_Mus.musculus	ENSMUST00000165714	Fbxo34-18562	-17.1	.((((((((((((((.&.)))))))))))))).	CTTTCmATAATAGGATT&TGTCCTATTATGAAAT
SNORD90_Mus.musculus	ENSMUST00000132511	Fbxo40-12743	-17.1	.(((.(((((((((((.&.))))))))))).))).	CTCmAAAGTAGGACAGTG&GATTGTCCTATTATGAA
SNORD90_Mus.musculus	ENSMUST00000215631	Fdx2-3080	-17.1	.(((.(((((((((.(((.&.))).))))))))).))).	GTTCmCTGATAGGGCTGTCA&TGATTGTCCTATTATGAAA
SNORD90_Mus.musculus	ENSMUST00000022906	Fzd6-20683	-17.1	.(((.(((((((.((((.&.)))).))))))).))).	CTCmAGAGTAGGAGGATCA&TGATTGTCCTATTATGAA
SNORD90_Mus.musculus	ENSMUST00000112542	Gm15155-218862	-17.1	.(((.(((((((.((((.&.)))).))))))).))).	CTCmAAGATAGGAGAGTCA&TGATTGTCCTATTATGAA
SNORD90_Mus.musculus	ENSMUST00000069360	Gpc3-105649	-17.1	.(((((.((((((((((.&.)))))))))).))))).	TTTTCmAGAATGGGACGAA&ATTGTCCTATTATGAAAT
SNORD90_Mus.musculus	ENSMUST00000078849	Gpc6-387748	-17.1	((((((((..(((((((((.&.)))))))))..))))))))	ATTTCmATGTAGGGGCAGTTC&TGATTGTCCTATTATGAAAT
SNORD90_Mus.musculus	ENSMUST00000030676	Grik3-126687	-17.1	.(((.((((((((((((.&.)))))))))))).))).	ATTCmCTAGTGGGGCAATA&GATTGTCCTATTATGAAA
SNORD90_Mus.musculus	ENSMUST00000107263	Grm5-286452	-17.1	.(((((((((.((((((.&.)))))).))))))))).	TTTTCmATGATTGGACGAA&ATTGTCCTATTATGAAAT
SNORD90_Mus.musculus	ENSMUST00000209463	Hdac9-181788	-17.1	((((((..((((((((((.&.))))))))))..))))))	GTTTCmAATATAGGGCAATG&GATTGTCCTATTATGAAAT
SNORD90_Mus.musculus	ENSMUST00000106437	Hs3st4-283095	-17.1	.((((((((((((((.&.)))))))))))))).	TTTTCmATGGTGGGATG&TGTCCTATTATGAAAT
SNORD90_Mus.musculus	ENSMUST00000088172	Hs6st2-181355	-17.1	.((((((((((((.&.)))))))))))).	ATCmATGGTAGGACC&TGTCCTATTATGAA
SNORD90_Mus.musculus	ENSMUST00000171243	Iqch-74232	-17.1	(((((((((.((((((.&.)))))).)))))))))	ATTTCmATAAAGGGACAT&TTGTCCTATTATGAAAT
SNORD90_Mus.musculus	ENSMUST00000043693	Jade3-40561	-17.1	.((((((((((((.&.)))))))))))).	GTCmATAGTGGGACC&TGTCCTATTATGAA
SNORD90_Mus.musculus	ENSMUST00000034472	Jam3-4240	-17.1	.((((((((((((.&.)))))))))))).	ATCmATGGTGGGGCG&TGTCCTATTATGAA
SNORD90_Mus.musculus	ENSMUST00000129342	Khdrbs1-36476	-17.1	.((((..((((((.((((.&.)))).))))))..)))).	CTTCmGAGGTGGGAGGATCA&TGATTGTCCTATTATGAAA
SNORD90_Mus.musculus	ENSMUST00000225591	Kif13a-44987	-17.1	(((((((((.(((((((.&.))))))).)))))))))	GTTTCmATGGAGGGGCAGG&ATTGTCCTATTATGAAAT
SNORD90_Mus.musculus	ENSMUST00000038760	Lad1-12920	-17.1	.((((((..(((((.((((.&.)))).)))))..)))))).	TTTTCmATTCTAGGAGAATCT&TGATTGTCCTATTATGAAAT
SNORD90_Mus.musculus	ENSMUST00000221172	Lin52-18416	-17.1	((..((((((((((((.&.))))))))))))..))	ATGGCmATAATGGGACAT&TTGTCCTATTATGAAAT
SNORD90_Mus.musculus	ENSMUST00000210995	Lingo1-63652	-17.1	.((((.((((((((((((.&.)))))))))))).)))).	ATTCmACAGTGGGATAGTTG&TGATTGTCCTATTATGAAA
SNORD90_Mus.musculus	ENSMUST00000110856	Lpgat1-46911	-17.1	.((((.((((((((((.&.)))))))))).)))).	GTCmATTGTAGGGCAGTA&GATTGTCCTATTATGAA
SNORD90_Mus.musculus	ENSMUST00000066451	Lrp2bp-13368	-17.1	.((((((((((((((.&.)))))))))))))).	ATCmGTAGTGGGATAGC&ATTGTCCTATTATGAA
SNORD90_Mus.musculus	ENSMUST00000096378	Mageb4-16544	-17.1	.(((((.((((.(((((.&.))))).)))).))))).	CTCmATACTAGGTCAGTCA&TGATTGTCCTATTATGAA
SNORD90_Mus.musculus	ENSMUST00000082088	Mamld1-7139	-17.1	.((((.(((((((((((.&.))))))))))).)))).	ATTCmAAAATGGGACGGTA&GATTGTCCTATTATGAAA
SNORD90_Mus.musculus	ENSMUST00000110259	Marchf1-166475	-17.1	.((((((((((((.&.)))))))))))).	CTCmATGATGGGACC&TGTCCTATTATGAA
SNORD90_Mus.musculus	ENSMUST00000184106	Mlip-13948	-17.1	((((((((((((((.&.))))))))))))))	ATTTCmATAATAGGAG&GTCCTATTATGAAAT
SNORD90_Mus.musculus	ENSMUST00000021523	Mnat1-6553	-17.1	((((((((((((((.&.))))))))))))))	ATTTCmATAGTAGGAA&GTCCTATTATGAAAT
SNORD90_Mus.musculus	ENSMUST00000023330	Morc1-187942	-17.1	.(((((.((((((((((.&.)))))))))).))))).	TTTTCmAGAATGGGACAGA&ATTGTCCTATTATGAAAT
SNORD90_Mus.musculus	ENSMUST00000114541	Myo1b-18124	-17.1	.(((((((((((((.&.))))))))))))).	ATTCmATGGTGGGGCC&TGTCCTATTATGAAA
SNORD90_Mus.musculus	ENSMUST00000203414	Naaladl2-13260	-17.1	.((((.(((((((((((.&.))))))))))).)))).	CTTTCmCTAGTGGGACAAA&ATTGTCCTATTATGAAAT
SNORD90_Mus.musculus	ENSMUST00000042953	Nbas-61386	-17.1	.((((.((((((((((.&.)))))))))).)))).	ATTCmACAGTAGGACAAA&ATTGTCCTATTATGAAA
SNORD90_Mus.musculus	ENSMUST00000075054	Nlgn1-376371	-17.1	.((((((((((((.&.)))))))))))).	GTCmGTGATAGGACC&TGTCCTATTATGAA
SNORD90_Mus.musculus	ENSMUST00000129771	Nmnat3-17096	-17.1	.((((((((((((.((((.&.)))).)))))))))))).	CTTTCmATGGTGGGCCAATA&GATTGTCCTATTATGAAAT
SNORD90_Mus.musculus	ENSMUST00000066529	Npr3-65052	-17.1	.(((((((((((((.&.))))))))))))).	ATCmATAATAGGATAC&TTGTCCTATTATGAA
SNORD90_Mus.musculus	ENSMUST00000236501	Nt5c2-24425	-17.1	.((((((((((((.&.)))))))))))).	CTCmATAGTAGGGCT&TGTCCTATTATGAA
SNORD90_Mus.musculus	ENSMUST00000056364	Olfr147-1025	-17.1	.(((((((((((.(((.&.))).))))))))))).	GTCmATAATGGGAGAATG&GATTGTCCTATTATGAA
SNORD90_Mus.musculus	ENSMUST00000041463	Pacrg-200274	-17.1	.((((((((((((((.&.)))))))))))))).	TTTTCmGTAGTGGGATG&TGTCCTATTATGAAAT
SNORD90_Mus.musculus	ENSMUST00000020289	Pald1-36524	-17.1	.(((.((((((((((((.&.)))))))))))).))).	GTCmGGGATGGGGCAGTTG&TGATTGTCCTATTATGAA
SNORD90_Mus.musculus	ENSMUST00000226107	Parp8-63388	-17.1	.((((((((((.(((((.&.))))).)))))))))).	GTCmATAGTGGGCCAGTTG&TGATTGTCCTATTATGAA
SNORD90_Mus.musculus	ENSMUST00000218528	Pik3c2g-20465	-17.1	.(((((((((((((.&.))))))))))))).	GTCmATAATAGGATAT&TTGTCCTATTATGAA
SNORD90_Mus.musculus	ENSMUST00000102881	Plek-29918	-17.1	.(((((((((((.(((.&.))).))))))))))).	ATCmGTGGTAGGAGGATG&GATTGTCCTATTATGAA
SNORD90_Mus.musculus	ENSMUST00000135388	Ppp1r16a-16723	-17.1	.((((.((((((((((.&.)))))))))).)))).	GTCmATTGTAGGGCAGTG&GATTGTCCTATTATGAA
SNORD90_Mus.musculus	ENSMUST00000099858	Prep-81003	-17.1	(((((((((.(((((((.&.))))))).)))))))))	ATTTCmATAGAGGGGCAGG&ATTGTCCTATTATGAAAT
SNORD90_Mus.musculus	ENSMUST00000002765	Prkd1-142141	-17.1	.(((.((.((((((((((.&.)))))))))).)).))).	GTTCmTTATTAGGGCAGTCT&TGATTGTCCTATTATGAAA
SNORD90_Mus.musculus	ENSMUST00000003191	Prkd3-13286	-17.1	.((((.((((((.((((.&.)))).)))))).)))).	ATCmATTGTGGGAGAGTCA&TGATTGTCCTATTATGAA
SNORD90_Mus.musculus	ENSMUST00000168593	Prkn-124805	-17.1	.(((((.((((((((((((.&.)))))))))))).))))).	TTTTCmAAAGTGGGATAGTTC&TGATTGTCCTATTATGAAAT
SNORD90_Mus.musculus	ENSMUST00000138955	Ptprd-184528	-17.1	.(((((.(((((((((.&.))))))))).))))).	ATCmATGCTGGGACAATG&GATTGTCCTATTATGAA
SNORD90_Mus.musculus	ENSMUST00000197447	Qrfpr-34606	-17.1	.((((.((((((((((.&.)))))))))).)))).	ATTCmAAAGTAGGACAAA&ATTGTCCTATTATGAAA
SNORD90_Mus.musculus	ENSMUST00000085758	Radil-27838	-17.1	.(((.(((((((((.((.&.)).))))))))).))).	ATCmAAAGTAGGACACTCG&TGATTGTCCTATTATGAA
SNORD90_Mus.musculus	ENSMUST00000230726	Rangap1-908	-17.1	.((((..(((((((.(((.&.))).)))))))..)))).	ATTCmAAGGTAGGGCTATCA&TGATTGTCCTATTATGAAA
SNORD90_Mus.musculus	ENSMUST00000056416	Rbfox1-232614	-17.1	.(((((((((((((..(&)..))))))))))))).	TTTTCmATAGTAGGGTGA&TTGTCCTATTATGAAAT
SNORD90_Mus.musculus	ENSMUST00000133876	Ric3-35480	-17.1	.(((.((((((((((((.&.)))))))))))).))).	GTCmAGAATAGGGCAATTT&TGATTGTCCTATTATGAA
SNORD90_Mus.musculus	ENSMUST00000089684	Rubcn-27102	-17.1	.((((((((((.((((.&.)))).)))))))))).	CTCmATGATGGGTCAGTG&GATTGTCCTATTATGAA
SNORD90_Mus.musculus	ENSMUST00000091818	Ryr3-320195	-17.1	.((((((((((.((((((.&.)))))).)))))))))).	ATTCmATAATAGTATAATCG&TGATTGTCCTATTATGAAA
SNORD90_Mus.musculus	ENSMUST00000151283	Serpinb8-11590	-17.1	.(((..((((((((((.&.))))))))))..))).	CTCmAGGGTAGGGCAGTG&GATTGTCCTATTATGAA
SNORD90_Mus.musculus	ENSMUST00000225148	Sorbs1-20271	-17.1	((((((.(((((((((.&.))))))))).))))))	GTTTCmACAGTGGGACAC&TTGTCCTATTATGAAAT
SNORD90_Mus.musculus	ENSMUST00000205149	St8sia1-35579	-17.1	.(((.(((((((((((.&.))))))))))).))).	ATCmAGGATAGGGCAGTG&GATTGTCCTATTATGAA
SNORD90_Mus.musculus	ENSMUST00000079618	St8sia5-40394	-17.1	.((((.(((((((((((.&.))))))))))).)))).	ATCmATCATGGGGCAGTTT&TGATTGTCCTATTATGAA
SNORD90_Mus.musculus	ENSMUST00000143150	Stag1-1884	-17.1	.(((((.(((((((.(((.&.))).))))))).))))).	CTTCmATTGTGGGACTATCT&TGATTGTCCTATTATGAAA
SNORD90_Mus.musculus	ENSMUST00000042683	Sult6b1-12344	-17.1	.(((((((.(((((((.&.))))))).))))))).	ATTCmATAAAGGGACAAG&ATTGTCCTATTATGAAA
SNORD90_Mus.musculus	ENSMUST00000228481	Tmem273-7068	-17.1	.(((((((((.(((((((.&.))))))).))))))))).	CTTCmATGATGTGGCGATCC&TGATTGTCCTATTATGAAA
SNORD90_Mus.musculus	ENSMUST00000203649	Tpk1-57385	-17.1	.((((((((((((..(&)..)))))))))))).	GTTCmATGATGGGATGA&TTGTCCTATTATGAAA
SNORD90_Mus.musculus	ENSMUST00000227337	Trio-101310	-17.1	(((((((((.(((((((.&.))))))).)))))))))	GTTTCmATGGCAGGGCAGA&ATTGTCCTATTATGAAAT
SNORD90_Mus.musculus	ENSMUST00000238107	Trub1-28293	-17.1	.(((((((.(((((((.&.))))))).))))))).	GTTCmATGACAGGACAAA&ATTGTCCTATTATGAAA
SNORD90_Mus.musculus	ENSMUST00000177471	Tsc22d1-5172	-17.1	.((((((((((((.(((.&.))).)))))))))))).	GTTCmGTGGTGGGAGGGTG&GATTGTCCTATTATGAAA
SNORD90_Mus.musculus	ENSMUST00000168230	Vmn2r70-2271	-17.1	.((((((((((((.((((&)))).)))))))))))).	ATCmATAGTAGGATTATTA&TGATTGTCCTATTATGAA
SNORD90_Mus.musculus	ENSMUST00000121964	Wdr66-226	-17.1	.((((((((((((((.&.)))))))))))))).	CTCmGTGGTAGGATAGA&ATTGTCCTATTATGAA
SNORD90_Mus.musculus	ENSMUST00000230319	Zfpm2-402375	-17.1	.((((((((.(((((((.&.))))))).)))))))).	CTTTCmATGAAAGGGCAAG&ATTGTCCTATTATGAAAT
SNORD90_Mus.musculus	ENSMUST00000193632	Dclk2-107207	-17.09	.(((....(((((((((.&.)))))))))....))).	GTCmAGCTGAGGACAGTCT&TGATTGTCCTATTATGAA
SNORD90_Mus.musculus	ENSMUST00000229031	Micall1-16856	-17.09	.(((....(((((((((.&.)))))))))....))).	ATCmAGTTGGGGGCAGTCA&TGATTGTCCTATTATGAA
SNORD90_Mus.musculus	ENSMUST00000130674	Spata5-20929	-17.09	.(((....(((((((((.&.)))))))))....))).	ATCmAGCAGGGGGCAGTCA&TGATTGTCCTATTATGAA
SNORD90_Mus.musculus	ENSMUST00000211733	2900026A02Rik-131739	-17.05	.(((...((((((((((.&.))))))))))...))).	CTCmGGTTTAGGACGGTCA&TGATTGTCCTATTATGAA
SNORD90_Mus.musculus	ENSMUST00000040259	Atp6v0a4-195	-17.05	.((...(((((((((((.&.)))))))))))...)).	GTCmTGTGTGGGACAGTCC&TGATTGTCCTATTATGAA
SNORD90_Mus.musculus	ENSMUST00000023056	Deptor-110786	-17.05	.(((...((((((((((.&.))))))))))...))).	CTCmAGTCTGGGACAGTCT&TGATTGTCCTATTATGAA
SNORD90_Mus.musculus	ENSMUST00000165693	Dnajc5b-55695	-17.05	(((((((...(((((((((.&.)))))))))...)))))))	ATTTCmATTTAAGGATAATCT&TGATTGTCCTATTATGAAAT
SNORD90_Mus.musculus	ENSMUST00000127664	Galnt2l-4191010	-17.05	.((...(((((((((((.&.)))))))))))...)).	ATCmTCCATGGGACAGTCA&TGATTGTCCTATTATGAA
SNORD90_Mus.musculus	ENSMUST00000174357	Kdm2b-11782	-17.05	.((((...((((((((((.&.))))))))))...)))).	CTTCmAACCTGGGACGATCG&TGATTGTCCTATTATGAAA
SNORD90_Mus.musculus	ENSMUST00000115481	Med14-14560	-17.05	.(((((...(((((((((.&.)))))))))...))))).	GTTCmATCCCAGGACAATCT&TGATTGTCCTATTATGAAA
SNORD90_Mus.musculus	ENSMUST00000110021	Mroh5-24745	-17.05	.(((...(((((((((((.&.)))))))))))...))).	ATTCmTTTATAGGATAGTCA&TGATTGTCCTATTATGAAA
SNORD90_Mus.musculus	ENSMUST00000115096	Plxna4-46724	-17.05	.((...(((((((((((.&.)))))))))))...)).	GTCmCCTGTAGGACAGTCT&TGATTGTCCTATTATGAA
SNORD90_Mus.musculus	ENSMUST00000065118	Ube2ql1-25656	-17.05	.((...(((((((((((.&.)))))))))))...)).	GTCmTGCGTAGGACAGTCT&TGATTGTCCTATTATGAA
SNORD90_Mus.musculus	ENSMUST00000041124	Zfp704-10254	-17.05	.((...(((((((((((.&.)))))))))))...)).	CTCmTGTATGGGACAGTCT&TGATTGTCCTATTATGAA
SNORD90_Mus.musculus	ENSMUST00000047061	Ank3-233153	-17.03	(((((.....(((((((((.&.))))))))).....)))))	GTTTCmTTTTCAGGACAGTCA&TGATTGTCCTATTATGAAAT
SNORD90_Mus.musculus	ENSMUST00000176418	Bnc2-78992	-17.03	(((((.....(((((((((.&.))))))))).....)))))	GTTTCmTCTACAGGACAGTCG&TGATTGTCCTATTATGAAAT
SNORD90_Mus.musculus	ENSMUST00000180677	1190005I06Rik-12220	-17	.(((((((((((((.((.&.)).))))))))))))).	GTTCmATAGTAGGATCGTA&GATTGTCCTATTATGAAA
SNORD90_Mus.musculus	ENSMUST00000049138	2410131K14Rik-2887	-17	.((((((((((((.&.)))))))))))).	GTCmATGATGGGGCT&TGTCCTATTATGAA
SNORD90_Mus.musculus	ENSMUST00000135168	5730522E02Rik-150856	-17	.((((((((((((.&.)))))))))))).	CTCmATGGTGGGACT&TGTCCTATTATGAA
SNORD90_Mus.musculus	ENSMUST00000195965	Abcd3-23154	-17	.((((.(((((((((.((.&.)).))))))))).)))).	ATTCmAGAATGGGACGCTCA&TGATTGTCCTATTATGAAA
SNORD90_Mus.musculus	ENSMUST00000040523	Adamts2-79877	-17	(((((((..((((((.(((.&.))).))))))..)))))))	ATTTCmATTTTGGGATCATCA&TGATTGTCCTATTATGAAAT
SNORD90_Mus.musculus	ENSMUST00000111019	Ano3-155895	-17	.(((((((((((((.&.))))))))))))).	CTTCmATAATAGGATG&TGTCCTATTATGAAA
SNORD90_Mus.musculus	ENSMUST00000118282	Atm-22519	-17	.((((((((((((..(&)..)))))))))))).	CTTCmATGATGGGATGA&TTGTCCTATTATGAAA
SNORD90_Mus.musculus	ENSMUST00000236732	BC051142-1675	-17	.((((((.((((((((.&.)))))))).)))))).	CTTCmATGTTAGGACAAA&ATTGTCCTATTATGAAA
SNORD90_Mus.musculus	ENSMUST00000134434	Brwd3-12245	-17	.(((.((((((((((((((&)))))))))))))).))).	ATTCmCTAGTGGGATAATTA&TGATTGTCCTATTATGAAA
SNORD90_Mus.musculus	ENSMUST00000079924	Btbd9-10150	-17	.((((((((.(((((((.&.))))))).)))))))).	TTTTCmATGGAAGGACAAG&ATTGTCCTATTATGAAAT
SNORD90_Mus.musculus	ENSMUST00000156096	Cask-104039	-17	.(((..(((((((((((.&.)))))))))))..))).	CTCmAGTGTGGGATAGTCG&TGATTGTCCTATTATGAA
SNORD90_Mus.musculus	ENSMUST00000038845	Cd53-7038	-17	.((..((((((((((((.&.))))))))))))..)).	CTCmCGGGTAGGGCAGTCT&TGATTGTCCTATTATGAA
SNORD90_Mus.musculus	ENSMUST00000108303	Cdh17-10687	-17	.((((((.((((((((.&.)))))))).)))))).	ATCmATAGGAGGACAGTA&GATTGTCCTATTATGAA
SNORD90_Mus.musculus	ENSMUST00000169186	Cep19-2871	-17	.((((((.(((((((((.&.))))))))).)))))).	ATCmATAAAAGGACGGTTC&TGATTGTCCTATTATGAA
SNORD90_Mus.musculus	ENSMUST00000191826	Chmp4c-14011	-17	.((((.(((((((.((((.&.)))).))))))).)))).	ATTCmACAATGGGAGGATCC&TGATTGTCCTATTATGAAA
SNORD90_Mus.musculus	ENSMUST00000077472	Chst15-48132	-17	.(((((((((((((.&.))))))))))))).	GTTCmATGGTGGGGCC&TGTCCTATTATGAAA
SNORD90_Mus.musculus	ENSMUST00000238155	Chsy3-340309	-17	((..((((((((((((.&.))))))))))))..))	GTGGCmATGATAGGGCAT&TTGTCCTATTATGAAAT
SNORD90_Mus.musculus	ENSMUST00000043725	Cntnap5a-473301	-17	.((((..((((((.((((.&.)))).))))))..)))).	CTTCmACTGTAGGAGAATCA&TGATTGTCCTATTATGAAA
SNORD90_Mus.musculus	ENSMUST00000051826	Col13a1-128991	-17	.((((((((((((..(&)..)))))))))))).	CTTCmATGATGGGATGG&TTGTCCTATTATGAAA
SNORD90_Mus.musculus	ENSMUST00000028280	Col5a1-5526	-17	.((((.((((((((((.(.&.).)))))))))).)))).	CTTCmAAGATGGGACAAACA&TGATTGTCCTATTATGAAA
SNORD90_Mus.musculus	ENSMUST00000151584	Cpd-1995	-17	(((((((((.(((((((.&.))))))).)))))))))	GTTTCmATGGGAGGGCAGG&ATTGTCCTATTATGAAAT
SNORD90_Mus.musculus	ENSMUST00000151315	Cped1-13162	-17	.((((.((((((((((.&.)))))))))).)))).	CTCmATCATAGGACGATG&GATTGTCCTATTATGAA
SNORD90_Mus.musculus	ENSMUST00000142234	D1Ertd622e-5362	-17	.(((((((((((.((((.&.)))).))))))))))).	GTTCmATGATGGGCCAGTG&GATTGTCCTATTATGAAA
SNORD90_Mus.musculus	ENSMUST00000067048	Dnah5-185959	-17	.(((..((((((.((((.&.)))).))))))..))).	ATCmAGGGTAGGAGAGTCT&TGATTGTCCTATTATGAA
SNORD90_Mus.musculus	ENSMUST00000210617	Dock1-183190	-17	.((((((((.(((((((.&.))))))).)))))))).	GTCmATGATGAGGCAGTCT&TGATTGTCCTATTATGAA
SNORD90_Mus.musculus	ENSMUST00000084488	Dock1-492068	-17	.(((((((.(((((((((.&.))))))))).))))))).	ATTCmGTGGGAGGGCAGTTT&TGATTGTCCTATTATGAAA
SNORD90_Mus.musculus	ENSMUST00000184571	Dusp13-12599	-17	.((((((.((((((((.&.)))))))).)))))).	ATCmATAGCAGGACAGTA&GATTGTCCTATTATGAA
SNORD90_Mus.musculus	ENSMUST00000235545	Dym-10299	-17	.(((((((((((((.&.))))))))))))).	GTCmATGGTGGGGCGT&TTGTCCTATTATGAA
SNORD90_Mus.musculus	ENSMUST00000206626	Emsy-10948	-17	.(((((((.(((((((.&.))))))).))))))).	TTTTCmGTATTAGGACAT&TTGTCCTATTATGAAAT
SNORD90_Mus.musculus	ENSMUST00000161438	Epm2a-47561	-17	.((((.((((((((((.&.)))))))))).)))).	GTTCmAAAGTAGGACAAA&ATTGTCCTATTATGAAA
SNORD90_Mus.musculus	ENSMUST00000126564	Fam110b-111530	-17	.(((((.(((((((.((.&.)).))))))).))))).	CTCmATACTGGGACACTCA&TGATTGTCCTATTATGAA
SNORD90_Mus.musculus	ENSMUST00000217264	Filip1-28366	-17	.((.((((((((((((.&.)))))))))))).)).	GTCmTTAATAGGACAATA&GATTGTCCTATTATGAA
SNORD90_Mus.musculus	ENSMUST00000142589	Frmd4b-111777	-17	.(((((((.(((((((.&.))))))).))))))).	GTTCmATAAAGGGACAAG&ATTGTCCTATTATGAAA
SNORD90_Mus.musculus	ENSMUST00000127664	Galnt2l-4185859	-17	.(((..((((((((((.&.))))))))))..))).	CTCmGGGGTAGGACAGTA&GATTGTCCTATTATGAA
SNORD90_Mus.musculus	ENSMUST00000143074	Gm42669-44431	-17	.((((.((((((((((.&.)))))))))).)))).	ATCmATTGTAGGACGGTG&GATTGTCCTATTATGAA
SNORD90_Mus.musculus	ENSMUST00000051079	Gphb5-3657	-17	.((((((((((((.((.&.)).)))))))))))).	ATTCmGTAGTGGGAGGAG&ATTGTCCTATTATGAAA
SNORD90_Mus.musculus	ENSMUST00000151045	Gria1-240746	-17	.(((.((((((((((((.&.)))))))))))).))).	CTCmAGAATAGGGCAATTT&TGATTGTCCTATTATGAA
SNORD90_Mus.musculus	ENSMUST00000172951	Grm7-560358	-17	.(((((((.(((((((.&.))))))).))))))).	CTTTCmATATTGGGACAT&TTGTCCTATTATGAAAT
SNORD90_Mus.musculus	ENSMUST00000209990	Hdac9-246330	-17	.(((((.(((((((((.&.))))))))).))))).	GTCmATGTTGGGACAATA&GATTGTCCTATTATGAA
SNORD90_Mus.musculus	ENSMUST00000122100	Igf1-37872	-17	.(((.((((((((.(((.&.))).)))))))).))).	ATCmAAAATAGGACTGTCG&TGATTGTCCTATTATGAA
SNORD90_Mus.musculus	ENSMUST00000080160	Immp2l-32921	-17	.((((..(((((((((.&.)))))))))..)))).	GTTCmAGGGTAGGACAGC&ATTGTCCTATTATGAAA
SNORD90_Mus.musculus	ENSMUST00000170160	Inpp4b-110036	-17	((((((.(((((((((.&.))))))))).))))))	ATTTCmAGAATAGGACAC&TTGTCCTATTATGAAAT
SNORD90_Mus.musculus	ENSMUST00000125402	Itgav-1277	-17	((((((.(((((((((.&.))))))))).))))))	ATTTCmAGGATGGGACAC&TTGTCCTATTATGAAAT
SNORD90_Mus.musculus	ENSMUST00000044729	Itprid1-28489	-17	.((((((((((((.((.&.)).)))))))))))).	ATTCmATGGTGGGAGGAA&ATTGTCCTATTATGAAA
SNORD90_Mus.musculus	ENSMUST00000139369	Lgr6-10409	-17	.(((((..((((((.((((.&.)))).))))))..))))).	TTTTCmAGTGTAGGAGAGTCA&TGATTGTCCTATTATGAAAT
SNORD90_Mus.musculus	ENSMUST00000162540	Lrmda-847256	-17	.((..((((((((((((.&.))))))))))))..)).	CTCmTAGATGGGGCAGTCT&TGATTGTCCTATTATGAA
SNORD90_Mus.musculus	ENSMUST00000162540	Lrmda-875715	-17	.((((((((((((.&.)))))))))))).	ATCmATAGTGGGGCT&TGTCCTATTATGAA
SNORD90_Mus.musculus	ENSMUST00000171353	Lrrc4-84020	-17	.(((.((.(((((((((.&.))))))))).)).))).	GTCmAAGAGAGGACAGTCA&TGATTGTCCTATTATGAA
SNORD90_Mus.musculus	ENSMUST00000078027	Macrod2-833489	-17	.((((((((((((.&.)))))))))))).	CTCmATAGTGGGACC&TGTCCTATTATGAA
SNORD90_Mus.musculus	ENSMUST00000225906	Mak-1821	-17	.((((((((((((.&.)))))))))))).	CTCmATAATGGGACC&TGTCCTATTATGAA
SNORD90_Mus.musculus	ENSMUST00000159294	Maml2-274059	-17	.(((.((((((((.(((.&.))).)))))))).))).	ATCmACAATAGGACCGTCA&TGATTGTCCTATTATGAA
SNORD90_Mus.musculus	ENSMUST00000124873	Map2-58506	-17	.(((..(((((.(((((.&.))))).)))))..))).	CTCmAGGGTGGGTCAGTCA&TGATTGTCCTATTATGAA
SNORD90_Mus.musculus	ENSMUST00000209094	Map6-12690	-17	.((..((((((((((((.&.))))))))))))..)).	GTCmTGAGTGGGGCAGTCT&TGATTGTCCTATTATGAA
SNORD90_Mus.musculus	ENSMUST00000042594	Mlc1-7963	-17	.(((((.((.(((((((((.&.))))))))).)).))))).	TTTTCmACAGCAGGACAGTCC&TGATTGTCCTATTATGAAAT
SNORD90_Mus.musculus	ENSMUST00000203414	Naaladl2-449791	-17	.(((((.(((((((((((&))))))))))).))))).	CTCmATATTGGGATAATTA&TGATTGTCCTATTATGAA
SNORD90_Mus.musculus	ENSMUST00000146942	Ncoa6-131	-17	.(((((((((((((..(&)..))))))))))))).	CTTTCmATAATAGGGTGA&TTGTCCTATTATGAAAT
SNORD90_Mus.musculus	ENSMUST00000237384	Nedd4l-111185	-17	.(((.((.(((((((((.&.))))))))).)).))).	GTCmAGGAAAGGACAGTCA&TGATTGTCCTATTATGAA
SNORD90_Mus.musculus	ENSMUST00000236600	Neto1-67874	-17	.((((((((((((.(((.&.))).)))))))))))).	ATCmATGATGGGGCCATTT&TGATTGTCCTATTATGAA
SNORD90_Mus.musculus	ENSMUST00000155821	Nfib-204054	-17	.((((..(((((((((.&.)))))))))..)))).	ATCmATTTTGGGACAGTA&GATTGTCCTATTATGAA
SNORD90_Mus.musculus	ENSMUST00000079812	Notch2-84435	-17	(((((((((.((((((.&.)))))).)))))))))	ATTTCmATAAGAGGACAC&TTGTCCTATTATGAAAT
SNORD90_Mus.musculus	ENSMUST00000105297	Nr1h4-12443	-17	.(((((((((((.(((.&.))).))))))))))).	GTCmGTAATAGGAGAATG&GATTGTCCTATTATGAA
SNORD90_Mus.musculus	ENSMUST00000058126	Nr1h4-40884	-17	.((((((((((((..(&)..)))))))))))).	ATTCmATGGTAGGATGA&TTGTCCTATTATGAAA
SNORD90_Mus.musculus	ENSMUST00000054059	Nrxn1-1015013	-17	.(((.(((((((((.((.&.)).))))))))).))).	ATCmAAAATAGGGCATTCA&TGATTGTCCTATTATGAA
SNORD90_Mus.musculus	ENSMUST00000065398	Nup214-31889	-17	((((((((((((((.((.&.)).))))))))))))))	ATTTCmATAATGGGGGAGG&ATTGTCCTATTATGAAAT
SNORD90_Mus.musculus	ENSMUST00000137976	Nxpe2-3853	-17	.(((.(((((((.((((.&.)))).))))))).))).	ATCmAGGATGGGAGAGTCA&TGATTGTCCTATTATGAA
SNORD90_Mus.musculus	ENSMUST00000151218	P4ha2-10296	-17	.((((..(((((((((((.&.)))))))))))..)))).	GTTCmAGGGTGGGATAGTTT&TGATTGTCCTATTATGAAA
SNORD90_Mus.musculus	ENSMUST00000159041	Pam-41767	-17	.((((((((((((..(&)..)))))))))))).	GTTCmATAATGGGATGG&TTGTCCTATTATGAAA
SNORD90_Mus.musculus	ENSMUST00000226362	Pcdh17-26345	-17	((((((((((.(((((((.&.))))))).))))))))))	ATTTCmATAGTTGGATAATG&GATTGTCCTATTATGAAAT
SNORD90_Mus.musculus	ENSMUST00000239143	Pde1c-5163	-17	.((((((.((((((((.&.)))))))).)))))).	CTTCmATGTTAGGACAAG&ATTGTCCTATTATGAAA
SNORD90_Mus.musculus	ENSMUST00000214892	Pdgfd-120852	-17	.((((.(((((((((((.&.))))))))))).)))).	TTTTCmCTGATGGGACAGA&ATTGTCCTATTATGAAAT
SNORD90_Mus.musculus	ENSMUST00000070699	Pign-128660	-17	.(((.(((((((((.((.&.)).))))))))).))).	GTCmAAGATAGGACATTCC&TGATTGTCCTATTATGAA
SNORD90_Mus.musculus	ENSMUST00000220864	Platr25-20299	-17	.(((..((((((((((.&.))))))))))..))).	ATCmAGGGTGGGGCAGTG&GATTGTCCTATTATGAA
SNORD90_Mus.musculus	ENSMUST00000143866	Plscr4-713	-17	.((.((((((((((((.&.)))))))))))).)).	CTCmTTGATAGGACAATG&GATTGTCCTATTATGAA
SNORD90_Mus.musculus	ENSMUST00000114702	Plxdc2-323099	-17	.((((((((((((.&.)))))))))))).	ATCmATGATAGGGCC&TGTCCTATTATGAA
SNORD90_Mus.musculus	ENSMUST00000036719	Prex1-137771	-17	.((((..((((((((((.&.))))))))))..)))).	ATTCmACTGTAGGGCAGTG&GATTGTCCTATTATGAAA
SNORD90_Mus.musculus	ENSMUST00000026973	Prkar1b-111797	-17	.(((((..(((((((((.&.)))))))))..))))).	CTCmATGTCAGGACAGTTG&TGATTGTCCTATTATGAA
SNORD90_Mus.musculus	ENSMUST00000023629	Pros1-59589	-17	.((((((((((((.((((.&.)))).)))))))))))).	CTTCmGTGATGGGAAGATTG&TGATTGTCCTATTATGAAA
SNORD90_Mus.musculus	ENSMUST00000211860	Ralyl-154096	-17	.((((((((((((((.&.)))))))))))))).	TTTTCmATGATGGGATT&TGTCCTATTATGAAAT
SNORD90_Mus.musculus	ENSMUST00000056416	Rbfox1-1030367	-17	.(((((((((((.(((.&.))).))))))))))).	CTCmATAGTGGGAGAATA&GATTGTCCTATTATGAA
SNORD90_Mus.musculus	ENSMUST00000044734	Rims4-56851	-17	.((((..(((((((((.&.)))))))))..)))).	GTTCmAGGGTGGGACAGA&ATTGTCCTATTATGAAA
SNORD90_Mus.musculus	ENSMUST00000053718	Rlbp1-10652	-17	.((((((.(((((((((.&.))))))))).)))))).	TTTTCmATCATGGGACAGC&ATTGTCCTATTATGAAAT
SNORD90_Mus.musculus	ENSMUST00000162336	Rrp15-27833	-17	((((((((((((((.&.))))))))))))))	ATTTCmATGATGGGAG&GTCCTATTATGAAAT
SNORD90_Mus.musculus	ENSMUST00000037408	Scaper-129963	-17	.(((((..(((((((((.&.)))))))))..))))).	GTCmATGTAAGGGCAGTCC&TGATTGTCCTATTATGAA
SNORD90_Mus.musculus	ENSMUST00000025430	Setbp1-116569	-17	.(((((((.(((((((.&.))))))).))))))).	CTTCmATGACAGGACAAG&ATTGTCCTATTATGAAA
SNORD90_Mus.musculus	ENSMUST00000118896	Sgcz-704826	-17	.((((..(((((((((.&.)))))))))..)))).	ATCmATTTTGGGACAATG&GATTGTCCTATTATGAA
SNORD90_Mus.musculus	ENSMUST00000144290	Slc2a9-146	-17	.((((.(((((((((((.&.))))))))))).)))).	CTCmATTGTGGGACGGTTC&TGATTGTCCTATTATGAA
SNORD90_Mus.musculus	ENSMUST00000105473	Slc35f1-193130	-17	.(((((((((.((((((.&.)))))).))))))))).	ATCmGTGGTGGTACAATCA&TGATTGTCCTATTATGAA
SNORD90_Mus.musculus	ENSMUST00000195943	Smarcd3-16795	-17	.(((.((((((((((.((.&.)).)))))))))).))).	GTTCmCTGATGGGACACTCT&TGATTGTCCTATTATGAAA
SNORD90_Mus.musculus	ENSMUST00000159078	Sphkap-12036	-17	.((((((((((((.&.)))))))))))).	ATCmATAATGGGGCT&TGTCCTATTATGAA
SNORD90_Mus.musculus	ENSMUST00000145810	Sycp2l-17357	-17	.((((.((((((((((.&.)))))))))).)))).	CTTCmAAGATAGGACAGA&ATTGTCCTATTATGAAA
SNORD90_Mus.musculus	ENSMUST00000075080	Tafa1-134382	-17	.((((((.((((((((.&.)))))))).)))))).	ATCmATAGAAGGACAGTG&GATTGTCCTATTATGAA
SNORD90_Mus.musculus	ENSMUST00000110346	Tenm3-116932	-17	.(((((((((((((.&.))))))))))))).	GTTCmGTGGTGGGGCT&TGTCCTATTATGAAA
SNORD90_Mus.musculus	ENSMUST00000170455	Thnsl2-2644	-17	.(((..((((((((.((.&.)).))))))))..))).	CTCmAAGGTAGGACACTCA&TGATTGTCCTATTATGAA
SNORD90_Mus.musculus	ENSMUST00000171654	Thsd4-308522	-17	.(((((.(((((((((.&.))))))))).))))).	GTCmATACTGGGACGATG&GATTGTCCTATTATGAA
SNORD90_Mus.musculus	ENSMUST00000171654	Thsd4-432525	-17	.((((.(((.((((((((.&.)))))))).))).)))).	ATTCmAGGATTGGGCAATCG&TGATTGTCCTATTATGAAA
SNORD90_Mus.musculus	ENSMUST00000124956	Tpd52-19339	-17	.(((((.(((((((((.&.))))))))).))))).	CTTCmATTATAGGACAAA&ATTGTCCTATTATGAAA
SNORD90_Mus.musculus	ENSMUST00000094894	Trabd2b-122825	-17	.(((((((((((((.&.))))))))))))).	CTCmATAATAGGATAT&TTGTCCTATTATGAA
SNORD90_Mus.musculus	ENSMUST00000061632	Trhde-159756	-17	.((((.((((((((((.&.)))))))))).)))).	GTTCmAGAGTAGGACAAG&ATTGTCCTATTATGAAA
SNORD90_Mus.musculus	ENSMUST00000060479	Ush2a-146339	-17	.((.((((((((((((.&.)))))))))))).)).	GTCmCTAATAGGACAATG&GATTGTCCTATTATGAA
SNORD90_Mus.musculus	ENSMUST00000060479	Ush2a-40886	-17	.(((.(((((((((((.&.))))))))))).))).	GTCmAGGATAGGGCAATA&GATTGTCCTATTATGAA
SNORD90_Mus.musculus	ENSMUST00000048646	Vps13b-377939	-17	((((((.(((((((((.&.))))))))).))))))	GTTTCmAAAGTGGGACAC&TTGTCCTATTATGAAAT
SNORD90_Mus.musculus	ENSMUST00000095950	Vti1a-280411	-17	.(((.(((((((((((.&.))))))))))).))).	ATCmACAGTGGGACAGTG&GATTGTCCTATTATGAA
SNORD90_Mus.musculus	ENSMUST00000055879	Wdr72-109009	-17	((((((.(((((((((.&.))))))))).))))))	ATTTCmAGAGTAGGACAC&TTGTCCTATTATGAAAT
SNORD90_Mus.musculus	ENSMUST00000142380	Xpa-11980	-17	.((((.(((((((((((.&.))))))))))).)))).	ATTCmACAGTGGGGCGATA&GATTGTCCTATTATGAAA
SNORD90_Mus.musculus	ENSMUST00000066994	Zfp395-3020	-17	.((((.((((((((((.&.)))))))))).)))).	CTCmATTGTAGGGCAGTG&GATTGTCCTATTATGAA
SNORD90_Mus.musculus	ENSMUST00000206763	Zfp536-146476	-17	.((((((((((((..(&)..)))))))))))).	ATTCmGTAGTAGGATGG&TTGTCCTATTATGAAA
SNORD90_Mus.musculus	ENSMUST00000196741	Zfp697-143107	-17	.((((((((.(((((((.&.))))))).)))))))).	CTTCmATAGTTGGGCAATG&GATTGTCCTATTATGAAA
SNORD90_Mus.musculus	ENSMUST00000176751	Gm20683-4508	-16.99	.((((....(((((((((.&.)))))))))....)))).	GTTCmGGTGGGGGACGATCT&TGATTGTCCTATTATGAAA
SNORD90_Mus.musculus	ENSMUST00000132363	Kdm4b-3855	-16.99	.(((....(((((((((.&.)))))))))....))).	CTCmAGGGGGGGACAGTCT&TGATTGTCCTATTATGAA
SNORD90_Mus.musculus	ENSMUST00000163489	Pla2g7-14002	-16.99	((((((....(((((((((.&.)))))))))....))))))	GTTTCmAGATGGGGACAGTTT&TGATTGTCCTATTATGAAAT
SNORD90_Mus.musculus	ENSMUST00000099201	Sirpb1a-10293	-16.99	.((((....(((((((((.&.)))))))))....)))).	ATTCmAGTACAGGACAGTCT&TGATTGTCCTATTATGAAA
SNORD90_Mus.musculus	ENSMUST00000154181	Ssc4d-596	-16.99	.(((....(((((((((.&.)))))))))....))).	GTCmAGACGGGGGCAGTCA&TGATTGTCCTATTATGAA
SNORD90_Mus.musculus	ENSMUST00000044850	Abca9-24357	-16.95	.((((((...(((((((((.&.)))))))))...)))))).	CTTTCmATTTCAGGATAATCA&TGATTGTCCTATTATGAAAT
SNORD90_Mus.musculus	ENSMUST00000239481	AC160405.1-12223	-16.95	.(((...((((((((((.&.))))))))))...))).	CTCmAGGCTGGGGCAGTCA&TGATTGTCCTATTATGAA
SNORD90_Mus.musculus	ENSMUST00000036068	Adgrl3-279760	-16.95	.((((...(((((((((.&.)))))))))...)))).	ATCmATTCAAGGACAGTCT&TGATTGTCCTATTATGAA
SNORD90_Mus.musculus	ENSMUST00000035625	Cyp7b1-117774	-16.95	((((((...(((((((((((&)))))))))))...))))))	GTTTCmAAGTTGGGGCAGTTA&TGATTGTCCTATTATGAAAT
SNORD90_Mus.musculus	ENSMUST00000022433	Dnah12-193685	-16.95	.((((...((((((((((.&.))))))))))...)))).	ATTCmAGGTTGGGACAGTTG&TGATTGTCCTATTATGAAA
SNORD90_Mus.musculus	ENSMUST00000235532	Dusp1-40389	-16.95	.(((((...(((((((((((&)))))))))))...))))).	CTTTCmAGTTTGGGGCAATTA&TGATTGTCCTATTATGAAAT
SNORD90_Mus.musculus	ENSMUST00000151530	Ears2-12098	-16.95	.((...(((((((((((.&.)))))))))))...)).	CTCmTGTATAGGACAGTCC&TGATTGTCCTATTATGAA
SNORD90_Mus.musculus	ENSMUST00000079703	Nsmce2-160516	-16.95	.((((...((((((((((((&))))))))))))...)))).	TTTTCmTCTATGGGACAATTA&TGATTGTCCTATTATGAAAT
SNORD90_Mus.musculus	ENSMUST00000112673	Pip5k1b-202090	-16.95	.(((((...(((((((((((&)))))))))))...))))).	CTTTCmAGTTTGGGGCAGTTA&TGATTGTCCTATTATGAAAT
SNORD90_Mus.musculus	ENSMUST00000093114	Shroom1-7713	-16.95	.((((...(((((((((.&.)))))))))...)))).	ATCmATTACAGGACAGTCT&TGATTGTCCTATTATGAA
SNORD90_Mus.musculus	ENSMUST00000133008	Tcf7l2-24487	-16.95	.((((...(((((((((.&.)))))))))...)))).	GTCmATCAGGGGACGATCT&TGATTGTCCTATTATGAA
SNORD90_Mus.musculus	ENSMUST00000154371	Tmem123-26149	-16.95	((((((...((((((((((.&.))))))))))...))))))	GTTTCmACCTTAGGACAGTTC&TGATTGTCCTATTATGAAAT
SNORD90_Mus.musculus	ENSMUST00000212829	Vac14-14443	-16.95	.(((...((((((((((.&.))))))))))...))).	CTCmAGCCTGGGGCAGTCA&TGATTGTCCTATTATGAA
SNORD90_Mus.musculus	ENSMUST00000227108	Bcl2l2-142	-16.93	(((((.....(((((((((.&.))))))))).....)))))	GTTTCmCCAAGAGGGCAGTCA&TGATTGTCCTATTATGAAAT
SNORD90_Mus.musculus	ENSMUST00000032180	Wnt7a-33310	-16.93	(((((.....(((((((((.&.))))))))).....)))))	ATTTCmTCCTGAGGACAATCC&TGATTGTCCTATTATGAAAT
SNORD90_Mus.musculus	ENSMUST00000123187	Adarb2-276984	-16.9	.((((((((((((.&.)))))))))))).	CTCmATGATGGGGCT&TGTCCTATTATGAA
SNORD90_Mus.musculus	ENSMUST00000154102	Adgrb3-24438	-16.9	.(((((..(((((.((((.&.)))).)))))..))))).	ATTCmATTTTAGGAGAATCC&TGATTGTCCTATTATGAAA
SNORD90_Mus.musculus	ENSMUST00000111160	Akt3-175101	-16.9	.(((((((((((((.&.))))))))))))).	ATCmATAATGGGATAT&TTGTCCTATTATGAA
SNORD90_Mus.musculus	ENSMUST00000112715	Alas2-5727	-16.9	((((((((((((((.&.))))))))))))))	ATTTCmATGATGGGAA&GTCCTATTATGAAAT
SNORD90_Mus.musculus	ENSMUST00000200273	Amph-25062	-16.9	.(((.(((((((((((.&.))))))))))).))).	ATTCmTTAATAGGACAAA&ATTGTCCTATTATGAAA
SNORD90_Mus.musculus	ENSMUST00000163062	Arhgef10-26451	-16.9	((((((((((((((.&.))))))))))))))	GTTTCmGTGATGGGAG&GTCCTATTATGAAAT
SNORD90_Mus.musculus	ENSMUST00000131608	Bmerb1-71868	-16.9	.((((((((((((.&.)))))))))))).	CTCmGTGGTAGGACT&TGTCCTATTATGAA
SNORD90_Mus.musculus	ENSMUST00000152417	C2-15182	-16.9	.((((((((((((.&.)))))))))))).	GTCmATGATAGGGCC&TGTCCTATTATGAA
SNORD90_Mus.musculus	ENSMUST00000186889	Cacna1c-35633	-16.9	.((((..(((((((((.&.)))))))))..)))).	ATTCmAAGGTGGGACAAG&ATTGTCCTATTATGAAA
SNORD90_Mus.musculus	ENSMUST00000196750	Cacna2d1-42278	-16.9	.(((.((.(((((((((.&.))))))))).)).))).	CTCmAAGAGAGGACAATCA&TGATTGTCCTATTATGAA
SNORD90_Mus.musculus	ENSMUST00000111727	Casc1-27549	-16.9	.(((.(((.(((((((((.&.))))))))).))).))).	CTTCmTTAGAAGGACAATCA&TGATTGTCCTATTATGAAA
SNORD90_Mus.musculus	ENSMUST00000172826	Casr-21638	-16.9	.((((.((((((((((.&.)))))))))).)))).	ATTCmAAGATAGGACAGC&ATTGTCCTATTATGAAA
SNORD90_Mus.musculus	ENSMUST00000182506	Ccnd3-65378	-16.9	.((((((((((((.&.)))))))))))).	ATCmATAATAGGGCC&TGTCCTATTATGAA
SNORD90_Mus.musculus	ENSMUST00000024709	Cd2ap-75112	-16.9	.((((((((((((((.&.)))))))))))))).	TTTTCmATAATGGGATT&TGTCCTATTATGAAAT
SNORD90_Mus.musculus	ENSMUST00000189262	Clasp1-23964	-16.9	.(((((((((((((.(((.&.))).))))))))))))).	GTTCmATAGTGGGATTATTC&TGATTGTCCTATTATGAAA
SNORD90_Mus.musculus	ENSMUST00000159533	Clvs2-40712	-16.9	.((((.((.(((((((((.&.))))))))).)).)))).	CTTCmAGAAAAGGACAATCT&TGATTGTCCTATTATGAAA
SNORD90_Mus.musculus	ENSMUST00000102961	Cntfr-17107	-16.9	.(((.(((((((((((.&.))))))))))).))).	GTCmACAGTGGGACAGTG&GATTGTCCTATTATGAA
SNORD90_Mus.musculus	ENSMUST00000114641	Cntnap2-193537	-16.9	((((((((.((((((.&.)))))).))))))))	ATTTCmATATTAGGACT&TGTCCTATTATGAAAT
SNORD90_Mus.musculus	ENSMUST00000136060	Csgalnact1-81585	-16.9	.(((..(((((((((.(.&.).)))))))))..))).	GTCmACGGTGGGACAGGCG&TGATTGTCCTATTATGAA
SNORD90_Mus.musculus	ENSMUST00000015368	Cyp2j11-28808	-16.9	.(((((((.(((((((.&.))))))).))))))).	ATCmATAGTTGGACAGTG&GATTGTCCTATTATGAA
SNORD90_Mus.musculus	ENSMUST00000232191	Dgcr8-15064	-16.9	.((((.(((((((((((((.&.))))))))))))).)))).	TTTTCmTTAGTGGGATAGTTT&TGATTGTCCTATTATGAAAT
SNORD90_Mus.musculus	ENSMUST00000057442	Diras2-19217	-16.9	((((((((((((((.&.))))))))))))))	GTTTCmATGGTAGGAG&GTCCTATTATGAAAT
SNORD90_Mus.musculus	ENSMUST00000137130	Dlgap2-12976	-16.9	.(((((.(((((((((.&.))))))))).))))).	GTTCmATCATGGGACAAA&ATTGTCCTATTATGAAA
SNORD90_Mus.musculus	ENSMUST00000105846	Ephb2-116784	-16.9	.(((..((((((((((.&.))))))))))..))).	GTCmAGGGTGGGGCAGTG&GATTGTCCTATTATGAA
SNORD90_Mus.musculus	ENSMUST00000045277	Epn1-1733	-16.9	.((((((((((((.&.)))))))))))).	ATCmATGGTAGGGCT&TGTCCTATTATGAA
SNORD90_Mus.musculus	ENSMUST00000149851	Fam189a1-15106	-16.9	((((((.(((((((((.&.))))))))).))))))	ATTTCmAAGATAGGGCAT&TTGTCCTATTATGAAAT
SNORD90_Mus.musculus	ENSMUST00000082170	Fat3-168012	-16.9	.(((((((.(((((((.&.))))))).))))))).	ATTCmATGAAAGGACAAC&ATTGTCCTATTATGAAA
SNORD90_Mus.musculus	ENSMUST00000065090	Flnc-28227	-16.9	.((((((((((((.&.)))))))))))).	GTCmATAGTGGGGCT&TGTCCTATTATGAA
SNORD90_Mus.musculus	ENSMUST00000162947	Fnbp1l-6139	-16.9	(((((.((((((((((.&.)))))))))).)))))	ATTTCmTTGATAGGACAC&TTGTCCTATTATGAAAT
SNORD90_Mus.musculus	ENSMUST00000075767	Frmd4a-151410	-16.9	.((((((.((((((((.&.)))))))).)))))).	GTCmATAGCAGGACAATG&GATTGTCCTATTATGAA
SNORD90_Mus.musculus	ENSMUST00000036796	Fstl4-206795	-16.9	.((((((.((((((((.(.&.).)))))))).)))))).	ATTCmATGTTAGGACAGGCA&TGATTGTCCTATTATGAAA
SNORD90_Mus.musculus	ENSMUST00000107749	Gabbr2-210180	-16.9	.((..((((((((((((.&.))))))))))))..)).	GTCmTGGGTGGGGCAATCT&TGATTGTCCTATTATGAA
SNORD90_Mus.musculus	ENSMUST00000068911	Gabrg3-221861	-16.9	.((((..(((((((.((.&.)).)))))))..)))).	GTCmATCTTAGGACATTCA&TGATTGTCCTATTATGAA
SNORD90_Mus.musculus	ENSMUST00000021558	Galnt16-29519	-16.9	.(((((..(((((((.(((.&.))).)))))))..))))).	CTTTCmACTGTGGGGCTGTCA&TGATTGTCCTATTATGAAAT
SNORD90_Mus.musculus	ENSMUST00000028224	Gapvd1-32739	-16.9	.((((((((((((.((.&.)).)))))))))))).	ATTCmATGGTAGGAGAAA&ATTGTCCTATTATGAAA
SNORD90_Mus.musculus	ENSMUST00000222906	Gdi2-2322	-16.9	.((((.(((((((.(((.&.))).))))))).)))).	ATCmATCATAGGACCATCA&TGATTGTCCTATTATGAA
SNORD90_Mus.musculus	ENSMUST00000134703	Gm49510-15786	-16.9	.((((.(((((((((((.&.))))))))))).)))).	GTTCmGAGATGGGGCAGTG&GATTGTCCTATTATGAAA
SNORD90_Mus.musculus	ENSMUST00000162998	Gm7247-160300	-16.9	((((((((((((((.&.))))))))))))))	GTTTCmGTAATAGGAG&GTCCTATTATGAAAT
SNORD90_Mus.musculus	ENSMUST00000133442	Gtdc1-59131	-16.9	.(((..((((((.((((.&.)))).))))))..))).	CTCmAAGGTGGGAGGATCA&TGATTGTCCTATTATGAA
SNORD90_Mus.musculus	ENSMUST00000093944	Hoxb3-24048	-16.9	.(((.(((.(((((((((.&.))))))))).))).))).	GTTCmCTGACAGGACAGTCT&TGATTGTCCTATTATGAAA
SNORD90_Mus.musculus	ENSMUST00000222944	Hpcal1-21839	-16.9	.(((((((.(((((((.&.))))))).))))))).	ATTCmATGAGAGGACAGG&ATTGTCCTATTATGAAA
SNORD90_Mus.musculus	ENSMUST00000166219	Hsbp1l1-11193	-16.9	.((((((.(((((((((.&.))))))))).)))))).	ATCmATAGAGGGGCAATTT&TGATTGTCCTATTATGAA
SNORD90_Mus.musculus	ENSMUST00000036653	Htr2a-37909	-16.9	.((((((((((((((.&.)))))))))))))).	TTTTCmATAATGGGATC&TGTCCTATTATGAAAT
SNORD90_Mus.musculus	ENSMUST00000023156	Il1rap-133693	-16.9	(((((..(((((((((.((.&.)).)))))))))..)))))	GTTTCmTCAGTAGGACACTCC&TGATTGTCCTATTATGAAAT
SNORD90_Mus.musculus	ENSMUST00000078875	Il1rapl1-530593	-16.9	.((((.((((((((((.&.)))))))))).)))).	CTTCmACAATAGGACAAG&ATTGTCCTATTATGAAA
SNORD90_Mus.musculus	ENSMUST00000028111	Il2ra-37462	-16.9	(((((((((.(((((((.&.))))))).)))))))))	ATTTCmGTGGAAGGACAGA&ATTGTCCTATTATGAAAT
SNORD90_Mus.musculus	ENSMUST00000034783	Irak1bp1-8824	-16.9	.(((((..((((.(((((.&.))))).))))..))))).	ATTCmATTTTAGGTCAGTCC&TGATTGTCCTATTATGAAA
SNORD90_Mus.musculus	ENSMUST00000027226	Khdrbs2-415034	-16.9	.((((((((((((.&.)))))))))))).	CTCmATGGTAGGACC&TGTCCTATTATGAA
SNORD90_Mus.musculus	ENSMUST00000168700	Krcc1-2926	-16.9	.((((.((((((((((.&.)))))))))).)))).	CTTCmAAAATAGGACAAG&ATTGTCCTATTATGAAA
SNORD90_Mus.musculus	ENSMUST00000023712	Krt2-3028	-16.9	.(((((((((((.((((.&.)))).))))))))))).	ATTCmATGGTGGGTCGGTA&GATTGTCCTATTATGAAA
SNORD90_Mus.musculus	ENSMUST00000065297	Lonrf1-30348	-16.9	.((((((((((((..(&)..)))))))))))).	CTTCmATAGTGGGATGG&TTGTCCTATTATGAAA
SNORD90_Mus.musculus	ENSMUST00000203080	Lrp1b-651324	-16.9	((((((((((((((.&.))))))))))))))	ATTTCmATAATGGGAA&GTCCTATTATGAAAT
SNORD90_Mus.musculus	ENSMUST00000191610	Lsamp-1418796	-16.9	.(((((((((((((.((.&.)).))))))))))))).	CTTTCmATAATGGGAGAGC&ATTGTCCTATTATGAAAT
SNORD90_Mus.musculus	ENSMUST00000197443	Magi2-87341	-16.9	.((((.((((((((((.&.)))))))))).)))).	CTCmGTTGTGGGACAATG&GATTGTCCTATTATGAA
SNORD90_Mus.musculus	ENSMUST00000232240	Map3k13-53638	-16.9	(((((.((((((((((.&.)))))))))).)))))	GTTTCmTTAGTGGGACAT&TTGTCCTATTATGAAAT
SNORD90_Mus.musculus	ENSMUST00000113830	Med27-15102	-16.9	.((((((.((((((.(((.&.))).)))))).)))))).	CTTCmATGCTGGGGCTGTCA&TGATTGTCCTATTATGAAA
SNORD90_Mus.musculus	ENSMUST00000220072	Myt1l-21448	-16.9	.((((((.((((((((.(.&.).)))))))).)))))).	ATTCmATACTGGGACAGGCA&TGATTGTCCTATTATGAAA
SNORD90_Mus.musculus	ENSMUST00000140647	Napb-12483	-16.9	.(((((.((((((((((.&.)))))))))).))))).	TTTTCmAGGATGGGGCAGA&ATTGTCCTATTATGAAAT
SNORD90_Mus.musculus	ENSMUST00000229981	Nell2-29203	-16.9	.(((((((((.(((((((.&.))))))).))))))))).	CTTCmATGGTGTGGCAGTCC&TGATTGTCCTATTATGAAA
SNORD90_Mus.musculus	ENSMUST00000144739	Oca2-85549	-16.9	.(((.(((((((((((.&.))))))))))).))).	ATTCmCTAATAGGACAAA&ATTGTCCTATTATGAAA
SNORD90_Mus.musculus	ENSMUST00000215179	Olfr1198-2311	-16.9	.(((((.(((((((((.&.))))))))).))))).	ATTCmATTATGGGACAAG&ATTGTCCTATTATGAAA
SNORD90_Mus.musculus	ENSMUST00000095310	Osbpl8-103442	-16.9	.((((((((((((((.&.)))))))))))))).	CTTTCmATGATGGGATC&TGTCCTATTATGAAAT
SNORD90_Mus.musculus	ENSMUST00000070219	Pard6g-52246	-16.9	.(((..((((((((.((.&.)).))))))))..))).	GTCmAGGGTGGGACATTCC&TGATTGTCCTATTATGAA
SNORD90_Mus.musculus	ENSMUST00000171437	Pcbp3-15049	-16.9	((((((.(((((((((.&.))))))))).))))))	ATTTCmACAATAGGACAC&TTGTCCTATTATGAAAT
SNORD90_Mus.musculus	ENSMUST00000123398	Pcdh15-1027317	-16.9	.((((((..(((((((((.&.)))))))))..)))))).	TTTTCmATTTTAGGATAATG&GATTGTCCTATTATGAAAT
SNORD90_Mus.musculus	ENSMUST00000060309	Pcdh19-13989	-16.9	.((((((((((((((.&.)))))))))))))).	TTTTCmATAGTGGGATT&TGTCCTATTATGAAAT
SNORD90_Mus.musculus	ENSMUST00000025956	Pde6c-48552	-16.9	.(((((((((((((.&.))))))))))))).	ATTCmATAGTGGGATG&TGTCCTATTATGAAA
SNORD90_Mus.musculus	ENSMUST00000137139	Plbd1-5042	-16.9	.(((.((((((((((((.&.)))))))))))).))).	CTTCmCTAGTGGGGCAGTG&GATTGTCCTATTATGAAA
SNORD90_Mus.musculus	ENSMUST00000161052	Plch1-28592	-16.9	.((.(((((((((((((.&.))))))))))))).)).	CTCmTTGATAGGGCAATTT&TGATTGTCCTATTATGAA
SNORD90_Mus.musculus	ENSMUST00000137111	Plekhg1-147836	-16.9	.((((((((((((..(&)..)))))))))))).	CTTCmATAGTGGGATGA&TTGTCCTATTATGAAA
SNORD90_Mus.musculus	ENSMUST00000097274	Prkce-37502	-16.9	.(((((.((((((((((.&.)))))))))).))))).	GTCmATGTTGGGGCAGTTC&TGATTGTCCTATTATGAA
SNORD90_Mus.musculus	ENSMUST00000025490	Prrc1-26460	-16.9	.(((((((.(((((((((.&.))))))))).))))))).	ATTCmATGAGGGGATAATTT&TGATTGTCCTATTATGAAA
SNORD90_Mus.musculus	ENSMUST00000153145	Rabgap1-1679	-16.9	.((((.(((((((((((.(.&.).))))))))))).)))).	TTTTCmCTAATAGGGCAAACA&TGATTGTCCTATTATGAAAT
SNORD90_Mus.musculus	ENSMUST00000154545	Rnd3-14219	-16.9	.((((((.((((((((.&.)))))))).)))))).	ATTCmATGTTAGGACAGA&ATTGTCCTATTATGAAA
SNORD90_Mus.musculus	ENSMUST00000160199	Runx2-10343	-16.9	.((((((..(((((((((.&.)))))))))..)))))).	GTTCmATACAGGGACAGTTG&TGATTGTCCTATTATGAAA
SNORD90_Mus.musculus	ENSMUST00000156147	Sergef-10104	-16.9	.((((.((.((((((((((.&.)))))))))).)).)))).	CTTTCmCTGCTAGGGCAGTCT&TGATTGTCCTATTATGAAAT
SNORD90_Mus.musculus	ENSMUST00000025430	Setbp1-78190	-16.9	.((((((((((((.&.)))))))))))).	ATCmATAGTAGGGCC&TGTCCTATTATGAA
SNORD90_Mus.musculus	ENSMUST00000168878	Shroom3-87042	-16.9	.((((((((((((.&.)))))))))))).	CTCmATGGTGGGGCG&TGTCCTATTATGAA
SNORD90_Mus.musculus	ENSMUST00000145857	Slc35b4-15338	-16.9	.(((((((((((((.&.))))))))))))).	ATTCmGTGATAGGATG&TGTCCTATTATGAAA
SNORD90_Mus.musculus	ENSMUST00000223674	Slc38a9-9534	-16.9	.(((.(((((((.((((.&.)))).))))))).))).	GTCmGAGATAGGAGGATCA&TGATTGTCCTATTATGAA
SNORD90_Mus.musculus	ENSMUST00000103220	Snrnp200-19410	-16.9	.((.(.(((((((((((.&.))))))))))).).)).	GTCmCTCGTAGGACAGTCA&TGATTGTCCTATTATGAA
SNORD90_Mus.musculus	ENSMUST00000211882	Stox2-18782	-16.9	.(((((((((((.((.&.)).))))))))))).	ATCmATGATAGGAGGAA&ATTGTCCTATTATGAA
SNORD90_Mus.musculus	ENSMUST00000226094	Synpr-139732	-16.9	.(((((((.(((((((.&.))))))).))))))).	ATTCmATGAAAGGACAGA&ATTGTCCTATTATGAAA
SNORD90_Mus.musculus	ENSMUST00000219723	Tafa2-386332	-16.9	.((((.(((((((((((.&.))))))))))).)))).	TTTTCmCTAGTGGGACAGA&ATTGTCCTATTATGAAAT
SNORD90_Mus.musculus	ENSMUST00000100330	Tanc2-221096	-16.9	.(((((((((((.(((.&.))).))))))))))).	CTCmATAGTGGGAGGGTG&GATTGTCCTATTATGAA
SNORD90_Mus.musculus	ENSMUST00000154433	Tenm1-171447	-16.9	.(((..(((((((((.&.)))))))))..))).	GTCmACGATAGGACAAC&ATTGTCCTATTATGAA
SNORD90_Mus.musculus	ENSMUST00000195614	Tlr5-13452	-16.9	.((((((((((((.((.&.)).)))))))))))).	GTTCmATGGTGGGAGGAG&ATTGTCCTATTATGAAA
SNORD90_Mus.musculus	ENSMUST00000233117	Tmem232-14084	-16.9	.((..((((((((((((.&.))))))))))))..)).	CTCmTGAGTGGGGCAGTCT&TGATTGTCCTATTATGAA
SNORD90_Mus.musculus	ENSMUST00000156162	Tmem63c-16105	-16.9	.((((.((((((((((.(.&.).)))))))))).)))).	CTTCmACAGTAGGACAAACA&TGATTGTCCTATTATGAAA
SNORD90_Mus.musculus	ENSMUST00000022023	Trpc7-1913	-16.9	.((((((((((((.&.)))))))))))).	CTCmGTAGTAGGACC&TGTCCTATTATGAA
SNORD90_Mus.musculus	ENSMUST00000137919	Ttc23-19580	-16.9	.(((.((((((((((((((&)))))))))))))).))).	ATTCmTTGGTAGGATAGTTA&TGATTGTCCTATTATGAAA
SNORD90_Mus.musculus	ENSMUST00000167093	Vmn2r109-1196	-16.9	.(((((((((((((.&.))))))))))))).	ATCmATAGTGGGATAT&TTGTCCTATTATGAA
SNORD90_Mus.musculus	ENSMUST00000187148	Zfy2-43143	-16.9	.(((((.(((((((((.&.))))))))).))))).	CTCmATGCTGGGACAATG&GATTGTCCTATTATGAA
SNORD90_Mus.musculus	ENSMUST00000109867	Znrf3-139122	-16.9	((((((((((((((.&.))))))))))))))	ATTTCmATAGTGGGAG&GTCCTATTATGAAAT
SNORD90_Mus.musculus	ENSMUST00000064652	1110051M20Rik-100393	-16.89	.((((....(((((((((.&.)))))))))....)))).	ATTCmACAGGAGGGCAGTCG&TGATTGTCCTATTATGAAA
SNORD90_Mus.musculus	ENSMUST00000146489	Dnajc6-24132	-16.89	.((((....(((((((((.&.)))))))))....)))).	ATTCmAACTGAGGGCAGTCA&TGATTGTCCTATTATGAAA
SNORD90_Mus.musculus	ENSMUST00000148644	Nfix-1441	-16.89	.(((....(((((((((.&.)))))))))....))).	GTCmGGTCGAGGACAGTCG&TGATTGTCCTATTATGAA
SNORD90_Mus.musculus	ENSMUST00000206984	Pak1-24609	-16.89	(((((....((((((((((.&.))))))))))....)))))	ATTTCmCAGTTGGGGCAGTCT&TGATTGTCCTATTATGAAAT
SNORD90_Mus.musculus	ENSMUST00000033878	Rab11fip1-32348	-16.89	.((((....(((((((((.&.)))))))))....)))).	GTTCmAGTGAGGGACAGTCT&TGATTGTCCTATTATGAAA
SNORD90_Mus.musculus	ENSMUST00000071590	Rbbp6-28261	-16.89	.(((((....(((((((((.&.)))))))))....))))).	CTTTCmAACAAGGGACAGTCA&TGATTGTCCTATTATGAAAT
SNORD90_Mus.musculus	ENSMUST00000096273	Snx29-279736	-16.89	.(((....(((((((((.&.)))))))))....))).	CTCmAGGTGAGGGCAATCG&TGATTGTCCTATTATGAA
SNORD90_Mus.musculus	ENSMUST00000236267	Akap8-2594	-16.85	.((...(((((((((((.&.)))))))))))...)).	ATCmTTCGTGGGACAGTCT&TGATTGTCCTATTATGAA
SNORD90_Mus.musculus	ENSMUST00000215311	Atr-38149	-16.85	.(((((...((((((((((.&.))))))))))...))))).	CTTTCmAGTTTGGGACAATTC&TGATTGTCCTATTATGAAAT
SNORD90_Mus.musculus	ENSMUST00000149784	C2cd6-12213	-16.85	.(((...((((((((((.&.))))))))))...))).	CTCmAAGTTAGGGCAGTCA&TGATTGTCCTATTATGAA
SNORD90_Mus.musculus	ENSMUST00000095208	Capn13-22192	-16.85	((((((...((((((((((.&.))))))))))...))))))	GTTTCmAAGTTGGGACAGTTC&TGATTGTCCTATTATGAAAT
SNORD90_Mus.musculus	ENSMUST00000040500	Dgkb-730580	-16.85	.(((...((((((((((.&.))))))))))...))).	CTCmAATTTAGGGCAGTCA&TGATTGTCCTATTATGAA
SNORD90_Mus.musculus	ENSMUST00000113359	Frmd4b-132627	-16.85	.((((...((((((((((((&))))))))))))...)))).	CTTTCmTATGTAGGGCAATTA&TGATTGTCCTATTATGAAAT
SNORD90_Mus.musculus	ENSMUST00000176754	Ift80-10230	-16.85	.((((...(((((((((.&.)))))))))...)))).	ATCmATTGCAGGGCAGTCA&TGATTGTCCTATTATGAA
SNORD90_Mus.musculus	ENSMUST00000110866	Mcf2l-16580	-16.85	.(((...((((((((((.&.))))))))))...))).	GTCmAGCCTAGGGCAGTCT&TGATTGTCCTATTATGAA
SNORD90_Mus.musculus	ENSMUST00000101433	Smim9-3075	-16.85	.(((((...(((((((((((&)))))))))))...))))).	CTTTCmAGACTGGGACAATTA&TGATTGTCCTATTATGAAAT
SNORD90_Mus.musculus	ENSMUST00000055723	Tnfrsf26-16087	-16.85	.((((...(((((((((.&.)))))))))...)))).	CTCmGTTCCAGGACAGTCA&TGATTGTCCTATTATGAA
SNORD90_Mus.musculus	ENSMUST00000168779	2210408I21Rik-280125	-16.8	.((((((((((((.&.)))))))))))).	CTCmATAATGGGGCT&TGTCCTATTATGAA
SNORD90_Mus.musculus	ENSMUST00000146047	4932438H23Rik-20283	-16.8	.((((((((((((.&.)))))))))))).	CTCmATGATAGGGCC&TGTCCTATTATGAA
SNORD90_Mus.musculus	ENSMUST00000156066	Abcc12-13560	-16.8	.((((((.((((((((.&.)))))))).)))))).	CTCmGTGAGAGGACAATG&GATTGTCCTATTATGAA
SNORD90_Mus.musculus	ENSMUST00000084032	Adam9-43198	-16.8	.(((((((.(((((((.&.))))))).))))))).	GTTCmATGAGAGGACAGA&ATTGTCCTATTATGAAA
SNORD90_Mus.musculus	ENSMUST00000146592	Adgrb3-140834	-16.8	.((((((((((((.&.)))))))))))).	CTCmATAGTGGGGCT&TGTCCTATTATGAA
SNORD90_Mus.musculus	ENSMUST00000164730	Adora3-21405	-16.8	.((((((.((((((((.&.)))))))).)))))).	CTCmGTGACAGGACAGTG&GATTGTCCTATTATGAA
SNORD90_Mus.musculus	ENSMUST00000111160	Akt3-67599	-16.8	((..((((((((((((.&.))))))))))))..))	GTGGCmATGGTGGGACAT&TTGTCCTATTATGAAAT
SNORD90_Mus.musculus	ENSMUST00000033846	Angpt2-15955	-16.8	.((((.((.(((((((((.&.))))))))).)).)))).	CTTCmACAGAAGGACGATCA&TGATTGTCCTATTATGAAA
SNORD90_Mus.musculus	ENSMUST00000117270	Ank1-136338	-16.8	.(((..((((((.((((.&.)))).))))))..))).	GTCmGGGGTGGGAGGATCA&TGATTGTCCTATTATGAA
SNORD90_Mus.musculus	ENSMUST00000182162	Ank3-112368	-16.8	.((((((((((((.&.)))))))))))).	GTCmATGGTAGGGCT&TGTCCTATTATGAA
SNORD90_Mus.musculus	ENSMUST00000186641	Ano7-30308	-16.8	.(((((((((((((.&.))))))))))))).	CTCmATGATGGGATAT&TTGTCCTATTATGAA
SNORD90_Mus.musculus	ENSMUST00000203131	Antxr1-38730	-16.8	.((((((((((((.&.)))))))))))).	ATCmATGGTGGGACC&TGTCCTATTATGAA
SNORD90_Mus.musculus	ENSMUST00000208392	Arnt2-1437	-16.8	.((((..((((((.((((.&.)))).))))))..)))).	ATTCmAGTGTAGGAGGATCA&TGATTGTCCTATTATGAAA
SNORD90_Mus.musculus	ENSMUST00000078139	Asph-107616	-16.8	.(((..(.(((((((((.&.))))))))).)..))).	GTCmACGAAGGGGCGATCA&TGATTGTCCTATTATGAA
SNORD90_Mus.musculus	ENSMUST00000091790	Atp9b-146504	-16.8	.((.((.((((((((((.&.)))))))))).)).)).	GTCmTTACTAGGACAGTCA&TGATTGTCCTATTATGAA
SNORD90_Mus.musculus	ENSMUST00000091790	Atp9b-2588	-16.8	.((..((((((((((((.&.))))))))))))..)).	CTCmTGGGTGGGGCAGTCT&TGATTGTCCTATTATGAA
SNORD90_Mus.musculus	ENSMUST00000205995	AW146154-3987	-16.8	.(((((.((((((((((.&.)))))))))).))))).	TTTTCmAGAATAGGGCAGG&ATTGTCCTATTATGAAAT
SNORD90_Mus.musculus	ENSMUST00000145948	Bid-5969	-16.8	(((((((.((((((((.&.)))))))).)))))))	ATTTCmATTATGGGACAT&TTGTCCTATTATGAAAT
SNORD90_Mus.musculus	ENSMUST00000098568	Bmpr1b-232490	-16.8	.((((((((.(((((((.&.))))))).)))))))).	GTCmATGATGTGACGGTCT&TGATTGTCCTATTATGAA
SNORD90_Mus.musculus	ENSMUST00000031215	Brdt-35545	-16.8	((((((.(((((((((.&.))))))))).))))))	ATTTCmAGAATGGGACAT&TTGTCCTATTATGAAAT
SNORD90_Mus.musculus	ENSMUST00000160505	C1s1-11014	-16.8	.(((..((((((((((.&.))))))))))..))).	CTCmAGGGTGGGGCAGTA&GATTGTCCTATTATGAA
SNORD90_Mus.musculus	ENSMUST00000128168	Cadm2-281646	-16.8	.((.((((((((((((.&.)))))))))))).)).	GTCmCTGATGGGACAATA&GATTGTCCTATTATGAA
SNORD90_Mus.musculus	ENSMUST00000111288	Caln1-103658	-16.8	.((((((((((((..(&)..)))))))))))).	CTTCmATGGTAGGATGG&TTGTCCTATTATGAAA
SNORD90_Mus.musculus	ENSMUST00000208921	Cdcp3-103401	-16.8	.((((((.(((((((.((.&.)).))))))).)))))).	ATTCmATGTTGGGGCATTCC&TGATTGTCCTATTATGAAA
SNORD90_Mus.musculus	ENSMUST00000075132	Cdh12-438943	-16.8	.(((..((((((((((.&.))))))))))..))).	CTCmAGGGTGGGGCAGTG&GATTGTCCTATTATGAA
SNORD90_Mus.musculus	ENSMUST00000075132	Cdh12-445333	-16.8	.((((((((((((.(((.&.))).)))))))))))).	CTTTCmATGGTGGGTCAGA&ATTGTCCTATTATGAAAT
SNORD90_Mus.musculus	ENSMUST00000117160	Cdh13-1012886	-16.8	((((((((((((((.(.&.).))))))))))))))	GTTTCmATAGTAGGGGAT&TTGTCCTATTATGAAAT
SNORD90_Mus.musculus	ENSMUST00000140278	Cdkal1-387149	-16.8	.((.((((((((((.((.&.)).)))))))))).)).	GTCmCTAATAGGACACTCA&TGATTGTCCTATTATGAA
SNORD90_Mus.musculus	ENSMUST00000186373	Chrnd-5641	-16.8	.((.((((((((.((((.&.)))).)))))))).)).	ATCmCTAGTGGGAGGATCA&TGATTGTCCTATTATGAA
SNORD90_Mus.musculus	ENSMUST00000239215	Clic5-108635	-16.8	.(((((.((((((((.&.)))))))).))))).	ATCmATATTAGGACAGG&ATTGTCCTATTATGAA
SNORD90_Mus.musculus	ENSMUST00000141759	Clmp-53068	-16.8	.(((.(((((((((((.&.))))))))))).))).	CTCmAAAGTGGGACAGTG&GATTGTCCTATTATGAA
SNORD90_Mus.musculus	ENSMUST00000226136	Clybl-12476	-16.8	.(((((((((((((.&.))))))))))))).	CTTCmATGATGGGATG&TGTCCTATTATGAAA
SNORD90_Mus.musculus	ENSMUST00000114641	Cntnap2-548524	-16.8	.(((.((((((.(((((.&.))))).)))))).))).	CTCmAAGATGGGTCAGTCA&TGATTGTCCTATTATGAA
SNORD90_Mus.musculus	ENSMUST00000132478	Cobll1-95343	-16.8	.(((((..((((((((((&))))))))))..))))).	GTCmATATGAGGACAATTA&TGATTGTCCTATTATGAA
SNORD90_Mus.musculus	ENSMUST00000033149	Cpxm2-104151	-16.8	.(((((..((((((((((.&.))))))))))..))))).	TTTTCmAGCATGGGACAGTG&GATTGTCCTATTATGAAAT
SNORD90_Mus.musculus	ENSMUST00000127039	Cpxm2-70436	-16.8	.(((((.((((((((((.&.)))))))))).))))).	TTTTCmACAATGGGACAGC&ATTGTCCTATTATGAAAT
SNORD90_Mus.musculus	ENSMUST00000028599	Cstf3-20897	-16.8	(((((((((((.((((((((&)))))))).)))))))))))	ATTTCmATGGTGTGGCAATTA&TGATTGTCCTATTATGAAAT
SNORD90_Mus.musculus	ENSMUST00000221098	Dgkb-236463	-16.8	(((((.((((((((((.&.)))))))))).)))))	ATTTCmCTAGTAGGACAT&TTGTCCTATTATGAAAT
SNORD90_Mus.musculus	ENSMUST00000226342	Dgkh-12736	-16.8	.((((..(((((((((.&.)))))))))..)))).	GTCmGTTTTAGGACAGTA&GATTGTCCTATTATGAA
SNORD90_Mus.musculus	ENSMUST00000161894	Dnm3-3828	-16.8	.(((((.(((((((((.&.))))))))).))))).	CTTCmATTGTAGGGCAAA&ATTGTCCTATTATGAAA
SNORD90_Mus.musculus	ENSMUST00000101364	Dock2-240919	-16.8	.(((((..(((((((((.&.)))))))))..))))).	TTTTCmACTGTAGGACAGA&ATTGTCCTATTATGAAAT
SNORD90_Mus.musculus	ENSMUST00000134848	Ecpas-33998	-16.8	.(((((.((((((((((.&.)))))))))).))))).	TTTTCmACAGTGGGGCAAA&ATTGTCCTATTATGAAAT
SNORD90_Mus.musculus	ENSMUST00000106603	Elavl4-113219	-16.8	.(((..(((((((((((.&.)))))))))))..))).	CTTCmTCGATAGGACAGTA&GATTGTCCTATTATGAAA
SNORD90_Mus.musculus	ENSMUST00000211242	Erich1-34236	-16.8	.((((.((((((((((.&.)))))))))).)))).	GTCmATCGTGGGGCAGTA&GATTGTCCTATTATGAA
SNORD90_Mus.musculus	ENSMUST00000231274	Fam120b-2684	-16.8	.(((((.((((((((.&.)))))))).))))).	ATCmATATTAGGACGAG&ATTGTCCTATTATGAA
SNORD90_Mus.musculus	ENSMUST00000161656	Fancc-15942	-16.8	.(((.(((.(((((((((.&.))))))))).))).))).	ATTCmTTAAGAGGGCAGTCA&TGATTGTCCTATTATGAAA
SNORD90_Mus.musculus	ENSMUST00000026635	Farp1-55359	-16.8	.(((((((((((.((((.&.)))).))))))))))).	CTTCmATAGTGGGCCAGTG&GATTGTCCTATTATGAAA
SNORD90_Mus.musculus	ENSMUST00000224357	Fars2-117717	-16.8	.((((((((((((((.&.)))))))))))))).	CTTTCmATAATGGGATT&TGTCCTATTATGAAAT
SNORD90_Mus.musculus	ENSMUST00000043814	Fig4-56837	-16.8	.((((((((((((((.&.)))))))))))))).	CTTTCmATAGTGGGATC&TGTCCTATTATGAAAT
SNORD90_Mus.musculus	ENSMUST00000149331	Fndc3c1-27952	-16.8	.((((((((.(((((((.&.))))))).)))))))).	TTTTCmATAAGAGGGCAGA&ATTGTCCTATTATGAAAT
SNORD90_Mus.musculus	ENSMUST00000091137	Frem2-55393	-16.8	.((((.((.(((((((((.&.))))))))).)).)))).	GTTCmAAGACAGGGCAGTCT&TGATTGTCCTATTATGAAA
SNORD90_Mus.musculus	ENSMUST00000238211	Frmpd4-209944	-16.8	.((((((((((((.&.)))))))))))).	CTCmGTGATAGGGCT&TGTCCTATTATGAA
SNORD90_Mus.musculus	ENSMUST00000065113	Glis3-223932	-16.8	.((((.(((((((.((((.&.)))).))))))).)))).	CTTCmAAGATGGGGGAGTCA&TGATTGTCCTATTATGAAA
SNORD90_Mus.musculus	ENSMUST00000112542	Gm15155-293496	-16.8	.(((((((((((((.&.))))))))))))).	ATCmATAGTGGGATAC&TTGTCCTATTATGAA
SNORD90_Mus.musculus	ENSMUST00000138732	Grm5-142444	-16.8	.(((((((((((((.((.&.)).))))))))))))).	ATTCmATAATAGGATTATA&GATTGTCCTATTATGAAA
SNORD90_Mus.musculus	ENSMUST00000125009	Grm5-25954	-16.8	.((((.(((((((((((.&.))))))))))).)))).	TTTTCmCTGGTAGGACAGA&ATTGTCCTATTATGAAAT
SNORD90_Mus.musculus	ENSMUST00000139228	Hk1-14005	-16.8	.(((.(((((((((((.&.))))))))))).))).	CTCmAGAGTGGGACAGTA&GATTGTCCTATTATGAA
SNORD90_Mus.musculus	ENSMUST00000202133	Hmgb1-18409	-16.8	.((((.((((((((((.&.)))))))))).)))).	GTCmATCATAGGGCAGTG&GATTGTCCTATTATGAA
SNORD90_Mus.musculus	ENSMUST00000088172	Hs6st2-18472	-16.8	.((((..((((((((.((.&.)).))))))))..)))).	ATTCmACTATGGGACACTCA&TGATTGTCCTATTATGAAA
SNORD90_Mus.musculus	ENSMUST00000176388	Ifih1-3031	-16.8	.((((..((((((((((((.&.))))))))))))..)))).	TTTTCmTGGGTGGGATAATCC&TGATTGTCCTATTATGAAAT
SNORD90_Mus.musculus	ENSMUST00000120339	Inava-15876	-16.8	(((((((.((((((((.&.)))))))).)))))))	GTTTCmATTGTGGGGCAC&TTGTCCTATTATGAAAT
SNORD90_Mus.musculus	ENSMUST00000109851	Inpp4b-140285	-16.8	.((((..((((((((((.&.))))))))))..)))).	GTTCmAGGGTAGGATAATA&GATTGTCCTATTATGAAA
SNORD90_Mus.musculus	ENSMUST00000081542	Kcnd2-27325	-16.8	.(((.(((((((.(((((.&.))))).))))))).))).	ATTCmCTAGTGGGTCAGTCT&TGATTGTCCTATTATGAAA
SNORD90_Mus.musculus	ENSMUST00000191872	Larp1b-26717	-16.8	.((((((((((((.(((((&))))).)))))))))))).	ATTCmATGGTGGGAAAGTTA&TGATTGTCCTATTATGAAA
SNORD90_Mus.musculus	ENSMUST00000078027	Macrod2-1098978	-16.8	.((((..((((((.((((.&.)))).))))))..)))).	CTTCmAGGGTAGGGGAGTCT&TGATTGTCCTATTATGAAA
SNORD90_Mus.musculus	ENSMUST00000113126	Mapkap1-132530	-16.8	((((((..((((((.((((.&.)))).))))))..))))))	GTTTCmACCATGGGAGAATCT&TGATTGTCCTATTATGAAAT
SNORD90_Mus.musculus	ENSMUST00000166726	Mast4-161868	-16.8	((((((.(((((((.((((.&.)))).))))))).))))))	ATTTCmAAAGTGGGGGAATCC&TGATTGTCCTATTATGAAAT
SNORD90_Mus.musculus	ENSMUST00000134172	Mfn2-13112	-16.8	(((((((..((((((((.(.&.).))))))))..)))))))	GTTTCmATCCTAGGACGAGCA&TGATTGTCCTATTATGAAAT
SNORD90_Mus.musculus	ENSMUST00000119185	Mybpc1-36436	-16.8	((((((((((((((.&.))))))))))))))	ATTTCmATAGTGGGAA&GTCCTATTATGAAAT
SNORD90_Mus.musculus	ENSMUST00000086421	Nck2-21947	-16.8	.(((((((((((.((((((.&.)))))).))))))))))).	CTTTCmGTGGTAGCATAGTCG&TGATTGTCCTATTATGAAAT
SNORD90_Mus.musculus	ENSMUST00000057846	Nckap5-13638	-16.8	.(((((((.(((((((.&.))))))).))))))).	GTTCmATGAAGGGACAGG&ATTGTCCTATTATGAAA
SNORD90_Mus.musculus	ENSMUST00000088194	Ndufa9-15789	-16.8	.(((((.(((((((((.&.))))))))).))))).	CTTCmATTGTGGGACAGA&ATTGTCCTATTATGAAA
SNORD90_Mus.musculus	ENSMUST00000109784	Nol4l-14431	-16.8	.(((((((.(((((((.&.))))))).))))))).	CTCmATGATTGGACAATG&GATTGTCCTATTATGAA
SNORD90_Mus.musculus	ENSMUST00000211695	Npas1-767	-16.8	.((((((((((((.&.)))))))))))).	ATCmGTGGTGGGACT&TGTCCTATTATGAA
SNORD90_Mus.musculus	ENSMUST00000216688	Olfr1487-2604	-16.8	.((((.((((((((((.&.)))))))))).)))).	ATTCmAAAATAGGACAGG&ATTGTCCTATTATGAAA
SNORD90_Mus.musculus	ENSMUST00000098906	Pate2-101702	-16.8	.((((((.((((((((.&.)))))))).)))))).	CTCmATAGAGGGACAATG&GATTGTCCTATTATGAA
SNORD90_Mus.musculus	ENSMUST00000170265	Pde7b-85529	-16.8	.(((((((((((((.&.))))))))))))).	GTCmATAGTGGGATAT&TTGTCCTATTATGAA
SNORD90_Mus.musculus	ENSMUST00000075317	Pdzd2-214753	-16.8	.(((((((.(((((((.&.))))))).))))))).	ATTCmATAAAGGGACAAC&ATTGTCCTATTATGAAA
SNORD90_Mus.musculus	ENSMUST00000208684	Picalm-24594	-16.8	.((((.((((((((((.&.)))))))))).)))).	ATTCmAGAGTGGGACAAG&ATTGTCCTATTATGAAA
SNORD90_Mus.musculus	ENSMUST00000159188	Plch1-31338	-16.8	(((((((((((.((((((.&.)))))).)))))))))))	GTTTCmATGGTAAGACAGTG&GATTGTCCTATTATGAAAT
SNORD90_Mus.musculus	ENSMUST00000098134	Ppfibp2-57316	-16.8	.((((((.((((((((.&.)))))))).)))))).	ATCmATGACAGGGCAGTG&GATTGTCCTATTATGAA
SNORD90_Mus.musculus	ENSMUST00000156176	Prima1-16866	-16.8	.((((.((((((((((.&.)))))))))).)))).	ATTCmACAATGGGACAAG&ATTGTCCTATTATGAAA
SNORD90_Mus.musculus	ENSMUST00000182685	Prkg1-18800	-16.8	.(((((((((((((.&.))))))))))))).	ATCmATAATGGGATAC&TTGTCCTATTATGAA
SNORD90_Mus.musculus	ENSMUST00000150372	Psmb2-17088	-16.8	.(((((((.(((((((((.&.))))))))).))))))).	ATTCmATAAAAGGATAATTT&TGATTGTCCTATTATGAAA
SNORD90_Mus.musculus	ENSMUST00000232968	Ptchd4-19980	-16.8	.((((..((((((((((.&.))))))))))..)))).	GTCmGTTCTGGGATAGTCT&TGATTGTCCTATTATGAA
SNORD90_Mus.musculus	ENSMUST00000032879	Rab30-99109	-16.8	.(((((((.(((((((.&.))))))).))))))).	GTTCmATGAGAGGACAGG&ATTGTCCTATTATGAAA
SNORD90_Mus.musculus	ENSMUST00000233258	Rab31-21489	-16.8	.((((((((((((.((.&.)).)))))))))))).	CTTCmATGGTGGGAGGAG&ATTGTCCTATTATGAAA
SNORD90_Mus.musculus	ENSMUST00000039630	Ror1-314281	-16.8	.((((((.((((((((.&.)))))))).)))))).	GTTCmATACTGGGACAAC&ATTGTCCTATTATGAAA
SNORD90_Mus.musculus	ENSMUST00000214220	Rtn4ip1-4321	-16.8	.((((((.((((((((.&.)))))))).)))))).	GTCmGTAAAAGGACAGTG&GATTGTCCTATTATGAA
SNORD90_Mus.musculus	ENSMUST00000162816	Runx2-146891	-16.8	.((((((((.(((((((.&.))))))).)))))))).	ATCmGTAATGTGACAATCC&TGATTGTCCTATTATGAA
SNORD90_Mus.musculus	ENSMUST00000165810	Sec14l5-22480	-16.8	(((((((((.((((((.&.)))))).)))))))))	GTTTCmATGAAAGGGCAT&TTGTCCTATTATGAAAT
SNORD90_Mus.musculus	ENSMUST00000174534	Sfta2-1790	-16.8	.(((.((((((((((((.&.)))))))))))).))).	GTCmACAGTGGGGCAGTTC&TGATTGTCCTATTATGAA
SNORD90_Mus.musculus	ENSMUST00000123454	Shisa6-101094	-16.8	.((((..(((((((((((.&.)))))))))))..)))).	CTTTCmTCAGTGGGACAATG&GATTGTCCTATTATGAAAT
SNORD90_Mus.musculus	ENSMUST00000115366	Slc12a2-49143	-16.8	.((((.((..(((((((((.&.)))))))))..)).)))).	TTTTCmTTGTCAGGACAGTCA&TGATTGTCCTATTATGAAAT
SNORD90_Mus.musculus	ENSMUST00000124438	Slit3-20420	-16.8	.((.((((((((((((.&.)))))))))))).)).	GTCmCTGATGGGACAGTG&GATTGTCCTATTATGAA
SNORD90_Mus.musculus	ENSMUST00000226111	Smc5-62491	-16.8	.(((((((.(((((((.&.))))))).))))))).	ATTCmATAGAGGGACAAG&ATTGTCCTATTATGAAA
SNORD90_Mus.musculus	ENSMUST00000030709	Smpdl3b-18952	-16.8	.((((((.(((((((((.&.))))))))).)))))).	GTCmATAGCAGGGCAGTTC&TGATTGTCCTATTATGAA
SNORD90_Mus.musculus	ENSMUST00000038562	Spsb1-54143	-16.8	((((((((((((((.&.))))))))))))))	GTTTCmATGGTGGGAA&GTCCTATTATGAAAT
SNORD90_Mus.musculus	ENSMUST00000133388	Stag1-115596	-16.8	.(((..(((((((((.&.)))))))))..))).	ATCmAGGGTAGGACAAA&ATTGTCCTATTATGAA
SNORD90_Mus.musculus	ENSMUST00000130202	Stxbp6-36511	-16.8	.((((((((((((.&.)))))))))))).	GTCmATAATAGGGCC&TGTCCTATTATGAA
SNORD90_Mus.musculus	ENSMUST00000129416	Supt3-159563	-16.8	(((((.((((((((((.&.)))))))))).)))))	GTTTCmTTGATGGGACAC&TTGTCCTATTATGAAAT
SNORD90_Mus.musculus	ENSMUST00000219723	Tafa2-39339	-16.8	.((((..(((((.(((((.&.))))).)))))..)))).	CTTCmAGGGTAGGCCGATCA&TGATTGTCCTATTATGAAA
[truncated: 57,458 more rows]
