# Supplementary material for: SNORD90 induces glutamatergic signaling following treatment with monoaminergic antidepressants
Source: eLife. 2023 Jul 11;12:e85316. doi: 10.7554/eLife.85316 (PMC10335830; doi:10.7554/eLife.85316)
Supplement: Supplementary file 12. [file elife-85316-supp12.xlsx]

## Sheet: Supplemental File 8
Target Transcript	Forward/Reverse	Bases	Sequence
hsa-preNRG3	forward	21	GCCACCTGTGAGGTTATTGCT
hsa-preNRG3	reverse	21	ATGGAGCATGCCACTTCTTTG
hsa-SNORD90	forward	25	AAGTGTCTAATGATGAATTTCATAG
hsa-SNORD90	reverse	19	GTGTCTTCAGATTCCACAG
hsa-NRG3	forward	20	AGGTGGAAAGGCATCCTGTG
hsa-NRG3	reverse	21	GAGGATAGACTCCTGTGGTGT
hsa-GAPDH	forward	20	TTGTCAAGCTCATTTCCTGG
hsa-GAPDH	reverse	20	TGTGAGGAGGGGAGATTCAG
hsa-RBM15B	forward	20	GCTGCTTCCCCACGTCTATG
hsa-RBM15B	reverse	20	CTGCTTGATGCGTCGTGTGA
hsa-YTHDF1	forward	20	GCGTGGACACCCAGAGAACA
hsa-YTHDF1	reverse	20	GACAGGTAGGGGTCGCTCAT
hsa-YTHDF2	forward	22	AGCCTCTTGGAGCAGTACAAAA
hsa-YTHDF2	reverse	20	GGAGAAGCCAATGGAGGGAC
hsa-YTHDF3	forward	21	GAGCAGTAAAGCCAGTGTCAG
hsa-YTHDF3	reverse	22	GGTGGATAGCTGTTACTCTGAT
hsa-YTHDC1	forward	20	ATCTTCCGTTCGTGCTGTCC
hsa-YTHDC1	reverse	20	GGACCATACACCCTTCGCTT
hsa_YTHDC2	forward	24	ATACAAAACATGCTGTTAGGAGCC
hsa-YTHDC2	reverse	21	GCTCATTTCCCGGTTTTCAGC
has/mmu-U6	forward	20	CGCTTCGGCAGCACATATAC
has/mmu-U6	reverse	21	TGGAACGCTTCACGAATTTGC
has/mmu-18S rRNA	forward	20	CTCAACACGGGAAACCTCAC
has/mmu-18S rRNA	reverse	20	CGCTCCACCAACTAAGAACG
mmu-NRG3	forward	23	ACCCCTGGACTTAAAGTATGTGT
mmu-NRG3	reverse	20	CAGAATTGGCCCTTGGGGAT
mmu-SNORD90	forward	20	TAGGGCAGATTCTGAGGTGA
mmu-SNORD90	reverse	25	AGTTTTCAAGTGTCTTCAGATTTCA
mmu-Rpl13a	forward	23	CACTCTGGAGGAGAAACGGAAGG
mmu-Rpl13a	reverse	21	GCAGGCATGAGGCAAACAGTC
mmu-GAPDH	forward	20	GGTTGTCTCCTGCGACTTCA
mmu-GAPDH	reverse	23	GCCGTATTCATTGTCATACCAGG
m6A-spike-in	forward	25	TCAATATGCGGGTATGGACTAAAGC
m6A-spike-in	reverse	24	TGGTAACTGAGATTGTAGTCCTCA
