# Supplementary material for: SNORD90 induces glutamatergic signaling following treatment with monoaminergic antidepressants
Source: eLife. 2023 Jul 11;12:e85316. doi: 10.7554/eLife.85316 (PMC10335830; doi:10.7554/eLife.85316)
Supplement: Supplementary file 13. [file elife-85316-supp13.xlsx]

## Sheet: Supplemental File 10
Sequence Name	Target Transcript	Bases	Sequence
hs.Ri.RBM15B.13.1-SEQ1	RBM15B	25	GGUUUAAUCAAUCAAGCUAAAAGAA
hs.Ri.RBM15B.13.1-SEQ2	RBM15B	27	UUCUUUUAGCUUGAUUGAUUAAACCAG
hs.Ri.RBM15B.13.2-SEQ1	RBM15B	25	GCAACCUCUUCAUUGGUAACCUGGA
hs.Ri.RBM15B.13.2-SEQ2	RBM15B	27	UCCAGGUUACCAAUGAAGAGGUUGCGC
hs.Ri.RBM15B.13.3-SEQ1	RBM15B	25	CCUAUAUUCAGUACGAGAGCUUGGA
hs.Ri.RBM15B.13.3-SEQ2	RBM15B	27	UCCAAGCUCUCGUACUGAAUAUAGGCA
hs.Ri.YTHDF1.13.1-SEQ1	YTHDF1	25	AUUUAGAGUAUUCUGAUAAAAUCTC
hs.Ri.YTHDF1.13.1-SEQ2	YTHDF1	27	GAGAUUUUAUCAGAAUACUCUAAAUGA
hs.Ri.YTHDF1.13.2-SEQ1	YTHDF1	25	GUCUAGUUGUUCAUGAAGCAUGUCG
hs.Ri.YTHDF1.13.2-SEQ2	YTHDF1	27	CGACAUGCUUCAUGAACAACUAGACGC
hs.Ri.YTHDF1.13.3-SEQ1	YTHDF1	25	CUUACUGGACAGUCAAAUCAGAGTA
hs.Ri.YTHDF1.13.3-SEQ2	YTHDF1	27	UACUCUGAUUUGACUGUCCAGUAAGGU
hs.Ri.YTHDF2.13.1-SEQ1	YTHDF2	25	GUUUAAGUAUUGGAAUUUCACAAAA
hs.Ri.YTHDF2.13.1-SEQ2	YTHDF2	27	UUUUGUGAAAUUCCAAUACUUAAACUG
hs.Ri.YTHDF2.13.2-SEQ1	YTHDF2	25	CUGCAAAACAGCAACCUAAACUGAA
hs.Ri.YTHDF2.13.2-SEQ2	YTHDF2	27	UUCAGUUUAGGUUGCUGUUUUGCAGGC
hs.Ri.YTHDF2.13.3-SEQ1	YTHDF2	25	GCAUGAAUACUAUAGACCAAGGGAT
hs.Ri.YTHDF2.13.3-SEQ2	YTHDF2	27	AUCCCUUGGUCUAUAGUAUUCAUGCCA
hs.Ri.YTHDF3.13.1-SEQ1	YTHDF3	25	CGAGCCUGAUUGCUAUCAUGAAGTA
hs.Ri.YTHDF3.13.1-SEQ2	YTHDF3	27	UACUUCAUGAUAGCAAUCAGGCUCGCA
hs.Ri.YTHDF3.13.2-SEQ1	YTHDF3	25	GGAUUAAAUCAGUAUCUAAGUGAAT
hs.Ri.YTHDF3.13.2-SEQ2	YTHDF3	27	AUUCACUUAGAUACUGAUUUAAUCCAU
hs.Ri.YTHDF3.13.3-SEQ1	YTHDF3	25	AAACAAUAACCGUAUGAAGAUGUCC
hs.Ri.YTHDF3.13.3-SEQ2	YTHDF3	27	GGACAUCUUCAUACGGUUAUUGUUUGU
hs.Ri.YTHDC1.13.1-SEQ1	YTHDC1	25	CUUAUAAGAAUCAACCUGAAAAAAC
hs.Ri.YTHDC1.13.1-SEQ2	YTHDC1	27	GUUUUUUCAGGUUGAUUCUUAUAAGGU
hs.Ri.YTHDC1.13.2-SEQ1	YTHDC1	25	GUCCAAGAAUGUAGAUACUGAUUCT
hs.Ri.YTHDC1.13.2-SEQ2	YTHDC1	27	AGAAUCAGUAUCUACAUUCUUGGACUG
hs.Ri.YTHDC1.13.3-SEQ1	YTHDC1	25	CGUCACAAGAGAAGAAUGCAUUCTC
hs.Ri.YTHDC1.13.3-SEQ2	YTHDC1	27	GAGAAUGCAUUCUUCUCUUGUGACGCA
hs.Ri.YTHDC2.13.1-SEQ1	YTHDC2	25	CGCCUGUCACUAUAUUGGUAUUCTG
hs.Ri.YTHDC2.13.1-SEQ2	YTHDC2	27	CAGAAUACCAAUAUAGUGACAGGCGUC
hs.Ri.YTHDC2.13.2-SEQ1	YTHDC2	25	GGUAUUUAAAAUGAAUACAACUUGA
hs.Ri.YTHDC2.13.2-SEQ2	YTHDC2	27	UCAAGUUGUAUUCAUUUUAAAUACCAA
hs.Ri.YTHDC2.13.3-SEQ1	YTHDC2	25	CAGCUAGAUUGGCAAGUAAUGCUCT
hs.Ri.YTHDC2.13.3-SEQ2	YTHDC2	27	AGAGCAUUACUUGCCAAUCUAGCUGGU
